# Supplementary material for: Predicting Endocrine Disruption Using Conformal Prediction – A Prioritization Strategy to Identify Hazardous Chemicals with Confidence
Source: Chem Res Toxicol. 2022 Dec 19;36(1):53–65. doi: 10.1021/acs.chemrestox.2c00267 (PMC9846826; doi:10.1021/acs.chemrestox.2c00267)
Supplement: Supplementary file 1 — tx2c00267_si_001.xlsx [file tx2c00267_si_001.xlsx]

## Sheet: SI1 - Cover
	Predicting endocrine disruption using conformal prediction – a prioritisation strategy to identify hazardous chemicals with confidence
								- Supporting Information –
								Maria Sapounidoua*, Ulf Norinderb,c,d, Patrik L. Anderssona
	aChemistry Department, Umeå University, 901 87, Umeå, Sweden
	bDepartment of Computer and Systems Sciences, Stockholm University, Box 7003, 164 07 Kista, Sweden; cMTM Research Centre, School of Science and Technology, Örebro University, 701 82 Örebro, Sweden; dDepartment of Pharmaceutical Biosciences, Uppsala University, Box 591, 75 124, Uppsala, Sweden
	*email: maria.sapounidou@umu.se
	Table of contents:
	Table S1. List of summary qHTS assay data for case receptors.
	Table S2. Performance parameters of 23 QSAR models on MIE associated with endocrine disruption, developed following 5 different sampling protocols.
	Table S3. CP- specific performance parameters of 23 QSAR models on MIE associated with endocrine disruption, developed with Conformal Prediction assessed on different levels of acceptable error of significance.
	Table S4. Predicted conformity scores p1 and p0 for HER dataset upon deployment of 23 QSARs on MIE associated with endocrine disruption
	Table S5. Comparison class assignment distribution among training set, and screening results of HER dataset upon deployment of 23 QSARs on MIE associated with endocrine disruption
	Table S6. BPA-like compounds as suggested by t-SNE clustering, and Tanimoto coefficients (>0.8).
	Table S6. DEHP-like compounds as suggested t-SNE clustering, and Tanimoto coefficients (>0.8).
	List of abbreviations:
	AhR	Aryl Hydrocarbon Receptor
	AMW	Average Molecular Weight
	AR	Androgen Receptor
	AUC	Area Under the Curve
	BPA	Bisphenol A
	CAR	Constitutive Androstane Receptor
	CP	Conformal Prediction
	DEHP	Bis (2-ethylhexyl) phthalate
	ER-alpha	Estrogen Receptor Alpha
	FN	False Negative
	FP	False Positive
	FXR	Farsenoid X Receptor
	GR	Glucocorticoid Receptor
	HER	Human Exposure Risk Dataset
	MCC	Matthews Correlation Coefficient
	MIE	Molecular Initiating Events
	NPV	Negative Predictive Value
	PPAR-delta	Peroxisome Proliferator-Activated Receptor Delta
	PPAR-gamma	Peroxisome Proliferator-Activated Receptor Gamma
	PPV	Positive Predictive Value
	PR	Progesterone Receptor
	PXR	Pregnane X Receptor
	qHTS	quantitative High-Throughput Screening
	RAR	Retinoic Acid Receptor
	RFC	Random Forest Classification
	RXR	Retinoic Acid Receptor
	slogP	Log. Octanol-Water Partition Coefficient
	TN	True Negative
	TP	True Positive
	TR	Thyroid Hormone Receptor
	t-SNE	t-Distributed Stochastic Neighbor Embedding
	VDR3	Vitamin D3 Receptor

## Sheet: Table S1
Table S1. List of summary qHTS assay data for case receptors
Title	Reference
*qHTS assay to identify small molecule agonists of the thyroid receptor (TR) signaling pathway	National Center for Biotechnology Information. PubChem Database. Source=824, AID=743066, https://pubchem.ncbi.nlm.nih.gov/bioassay/743066 (accessed on May 13, 2021)
*qHTS assay to identify small molecule agonists of the vitamin D receptor (VDR) signaling pathway: Summary	National Center for Biotechnology Information. PubChem Database. Source=824, AID=743241, https://pubchem.ncbi.nlm.nih.gov/bioassay/743241 (accessed on May 13, 2021)
Human pregnane X receptor (PXR) small molecule agonists	National Center for Biotechnology Information. PubChem Database. Source=824, AID=1347033, https://pubchem.ncbi.nlm.nih.gov/bioassay/1347033 (accessed on May 13, 2021)
Progesterone receptor (PR) small molecule agonists, qHTS assay:Summary	National Center for Biotechnology Information. PubChem Database. Source=824, AID=1347036, https://pubchem.ncbi.nlm.nih.gov/bioassay/ 1347036 (accessed on May 13, 2021)
Progesterone receptor (PR) small molecule antagonists, qHTS assay:Summary	National Center for Biotechnology Information. PubChem Database. Source=824, AID=1347031, https://pubchem.ncbi.nlm.nih.gov/bioassay/1347031 (accessed on May 13, 2021)
qHTS assay to identify small molecule agonists of the androgen receptor (AR) signaling pathway:Summary	National Center for Biotechnology Information. PubChem Database. Source=824, AID=743053, https://pubchem.ncbi.nlm.nih.gov/bioassay/743053 (accessed on May 13, 2021)
qHTS assay to identify small molecule agonists of the constitutive androstane receptor (CAR) signaling pathway:Summary	National Center for Biotechnology Information. PubChem Database. Source=824, AID=1224892, https://pubchem.ncbi.nlm.nih.gov/bioassay/1224892 (accessed on May 13, 2021)
qHTS assay to identify small molecule agonists of the estrogen receptor alpha (ER-alpha) signaling pathway:Summary	National Center for Biotechnology Information. PubChem Database. Source=824, AID=743077, https://pubchem.ncbi.nlm.nih.gov/bioassay/743077 (accessed on May 13, 2021)
qHTS assay to identify small molecule agonists of the farnesoid-X-receptor (FXR) signaling pathway:Summary	National Center for Biotechnology Information. PubChem Database. Source=824, AID=743239, https://pubchem.ncbi.nlm.nih.gov/bioassay/743239 (accessed on May 13, 2021)
qHTS assay to identify small molecule agonists of the glucocorticoid receptor (GR) signaling pathway:Summary	National Center for Biotechnology Information. PubChem Database. Source=824, AID=720719, https://pubchem.ncbi.nlm.nih.gov/bioassay/720719 (accessed on May 13, 2021)
qHTS assay to identify small molecule agonists of the peroxisome proliferator-activated receptor delta (PPARd) signaling pathway:Summary	National Center for Biotechnology Information. PubChem Database. Source=824, AID=743227, https://pubchem.ncbi.nlm.nih.gov/bioassay/743227 (accessed on May 13, 2021)
qHTS assay to identify small molecule agonists of the peroxisome proliferator-activated receptor gamma (PPARg) signaling pathway:Summary	National Center for Biotechnology Information. PubChem Database. Source=824, AID=743140, https://pubchem.ncbi.nlm.nih.gov/bioassay/743140 (accessed on May 13, 2021)
qHTS assay to identify small molecule agonists of the retinoic acid receptor (RAR) signaling pathway	National Center for Biotechnology Information. PubChem Database. Source=824, AID= 1159553, https://pubchem.ncbi.nlm.nih.gov/bioassay/1159553 (accessed on May 13, 2021)
qHTS assay to identify small molecule agonists of the RXR signaling pathway:Summary	National Center for Biotechnology Information. PubChem Database. Source=824, AID=1159531, https://pubchem.ncbi.nlm.nih.gov/bioassay/1159531 (accessed on May 13, 2021)
qHTS assay to identify small molecule antagonists of the androgen receptor (AR) signaling pathway:Summary	National Center for Biotechnology Information. PubChem Database. Source=824, AID=743063, https://pubchem.ncbi.nlm.nih.gov/bioassay/743063 (accessed on May 13, 2021)
qHTS assay to identify small molecule antagonists of the constitutive androstane receptor (CAR) signaling pathway:Summary	National Center for Biotechnology Information. PubChem Database. Source=824, AID=1224893, https://pubchem.ncbi.nlm.nih.gov/bioassay/1224893 (accessed on May 13, 2021)
qHTS assay to identify small molecule antagonists of the estrogen receptor alpha (ER-alpha) :Summary	National Center for Biotechnology Information. PubChem Database. Source=824, AID=743078, https://pubchem.ncbi.nlm.nih.gov/bioassay/743078 (accessed on May 13, 2021)
qHTS assay to identify small molecule antagonists of the farnesoid-X-receptor (FXR) signaling pathway:Summary	National Center for Biotechnology Information. PubChem Database. Source=824, AID=743240, https://pubchem.ncbi.nlm.nih.gov/bioassay/743240 (accessed on May 13, 2021)
qHTS assay to identify small molecule antagonists of the glucocorticoid receptor (GR) signaling pathway:Summary	National Center for Biotechnology Information. PubChem Database. Source=824, AID=720725, https://pubchem.ncbi.nlm.nih.gov/bioassay/720725 (accessed on May 13, 2021)
qHTS assay to identify small molecule antagonists of the peroxisome proliferator-activated receptor delta (PPARd) signaling pathway:Summary	National Center for Biotechnology Information. PubChem Database. Source=824, AID=743226, https://pubchem.ncbi.nlm.nih.gov/bioassay/743226 (accessed on May 13, 2021)
qHTS assay to identify small molecule antagonists of the peroxisome proliferator-activated receptor gamma (PPARg) signaling pathway:Summary	National Center for Biotechnology Information. PubChem Database. Source=824, AID=743199, https://pubchem.ncbi.nlm.nih.gov/bioassay/743199 (accessed on May 13, 2021)
qHTS assay to identify small molecule antagonists of the retinoic acid receptor (RAR) signaling pathway: Summary	National Center for Biotechnology Information. PubChem Database. Source=824, AID= 1159555, https://pubchem.ncbi.nlm.nih.gov/bioassay/1159555 (accessed on May 13, 2021)
qHTS assay to identify small molecule antagonists of the thyroid receptor (TR) signaling pathway:Summary	National Center for Biotechnology Information. PubChem Database. Source=824, AID=743067, https://pubchem.ncbi.nlm.nih.gov/bioassay/743067 (accessed on May 13, 2021)
qHTS assay to identify small molecule that activate the aryl hydrocarbon receptor (AhR) signaling pathway:Summary	National Center for Biotechnology Information. PubChem Database. Source=824, AID=743122, https://pubchem.ncbi.nlm.nih.gov/bioassay/743122 (accessed on May 13, 2021)
* datasets excluded from model development

## Sheet: Table S2
Table S2. Performance parameters of 23 QSAR models on MIE associated with endocrine disruption, developed following 5 different sampling protocols.
AssayID	Mean values across all models						AID_743122						AID_743053						AID_743063						AID_1224892						AID_1224893						AID_743077						AID_743078						AID_743239
MIE							AhR.activation						AR.agonism						AR.antagonism						CAR.agonism						CAR.antagonism						ERa.agonism						ERa.antagonism						FXR.agonism
Model performance	Naive	Undersampling	Over-sampling	ROSE	SMOTE	Conformal Prediction	Naive	Undersampling	Over-sampling	ROSE	SMOTE	Conformal Prediction	Naive	Undersampling	Over-sampling	ROSE	SMOTE	Conformal Prediction	Naive	Undersampling	Over-sampling	ROSE	SMOTE	Conformal Prediction	Naive	Undersampling	Over-sampling	ROSE	SMOTE	Conformal Prediction	Naive	Undersampling	Over-sampling	ROSE	SMOTE	Conformal Prediction	Naive	Undersampling	Over-sampling	ROSE	SMOTE	Conformal Prediction	Naive	Undersampling	Over-sampling	ROSE	SMOTE	Conformal Prediction	Naive
Balanced Accuracy	0.614829	0.782693	0.647406	0.550997	0.663279	0.820289	0.686574	0.824169	0.721106	0.511675	0.754665	0.868487	0.790538	0.834979	0.79456	0.504121	0.806748	0.85086	0.582603	0.804044	0.630605	0.737579	0.658686	0.84759	0.676785	0.830707	0.722195	0.509749	0.752666	0.862062	0.531645	0.73828	0.574991	0.512756	0.569807	0.790184	0.669157	0.772231	0.696894	0.50241	0.71158	0.788576	0.561615	0.765802	0.59166	0.577994	0.620874	0.818367	0.518765
Accuracy	0.959054	0.775451	0.958246	0.193127	0.958106	0.808002	0.922201	0.804527	0.919502	0.132364	0.919352	0.863415	0.984572	0.895091	0.98359	0.0380084	0.985273	0.863636	0.943684	0.767738	0.945116	0.769329	0.942412	0.801932	0.910545	0.819581	0.906622	0.135164	0.910545	0.850842	0.976478	0.745997	0.978059	0.0573236	0.975489	0.773667	0.968655	0.786799	0.96755	0.0516432	0.967136	0.765813	0.962144	0.747574	0.96119	0.250199	0.958645	0.792909	0.988403
Sensitivity	0.236199	0.791367	0.306985	0.942699	0.341673	0.833652	0.384932	0.849315	0.467123	0.99726	0.543836	0.875	0.584112	0.771028	0.593458	1	0.616822	0.837209	0.16962	0.84557	0.270886	0.701266	0.334177	0.9	0.370844	0.845269	0.480818	1	0.546036	0.876712	0.0634921	0.730159	0.150794	0.992063	0.142857	0.807692	0.340625	0.75625	0.4	0.996875	0.43125	0.813559	0.12406	0.785714	0.18797	0.93609	0.25188	0.846154	0.0379747
Specificity	0.993458	0.77402	0.987826	0.159295	0.984884	0.806927	0.988217	0.799024	0.975088	0.0260899	0.965494	0.861974	0.996964	0.89893	0.995662	0.00824176	0.996674	0.864511	0.995586	0.762519	0.990324	0.773892	0.983195	0.795181	0.982726	0.816145	0.963571	0.0194972	0.959295	0.847411	0.999797	0.746402	0.999189	0.0334482	0.996757	0.772676	0.997689	0.788211	0.993788	0.00794568	0.99191	0.763593	0.99917	0.745889	0.99535	0.219897	0.989869	0.79058	0.999554
PPV	0.760191	0.167265	0.671431	0.0749926	0.614656	0.216005	0.80057	0.341786	0.697342	0.111759	0.659468	0.440741	0.856164	0.190972	0.808917	0.0302559	0.851613	0.169811	0.72043	0.192729	0.652439	0.172157	0.571429	0.232258	0.741688	0.38076	0.63837	0.120031	0.642105	0.432432	0.888889	0.0685034	0.826087	0.0255467	0.529412	0.09375	0.872	0.141686	0.748538	0.0443919	0.71134	0.137931	0.868421	0.120184	0.641026	0.0503437	0.523438	0.150171	0.5
NPV	0.962776	0.986295	0.966629	0.987331	0.969107	0.989057	0.928956	0.977352	0.937075	0.987261	0.945131	0.982292	0.987257	0.99218	0.987523	1	0.988244	0.993805	0.947037	0.986602	0.952957	0.97477	0.956565	0.991416	0.921129	0.975271	0.932781	1	0.940476	0.981073	0.976634	0.99085	0.978753	0.993976	0.978507	0.992806	0.970353	0.985905	0.972847	0.982143	0.974177	0.988776	0.962714	0.987467	0.965212	0.987323	0.96769	0.991561	0.988833
Recall	0.236199	0.791367	0.306985	0.942699	0.341673	0.833652	0.384932	0.849315	0.467123	0.99726	0.543836	0.875	0.584112	0.771028	0.593458	1	0.616822	0.837209	0.16962	0.84557	0.270886	0.701266	0.334177	0.9	0.370844	0.845269	0.480818	1	0.546036	0.876712	0.0634921	0.730159	0.150794	0.992063	0.142857	0.807692	0.340625	0.75625	0.4	0.996875	0.43125	0.813559	0.12406	0.785714	0.18797	0.93609	0.25188	0.846154	0.0379747
F-Measure	0.333854	0.254404	0.390883	0.124489	0.41506	0.311015	0.519889	0.487421	0.559475	0.200994	0.596096	0.586207	0.694444	0.306122	0.684636	0.0587347	0.715447	0.282353	0.27459	0.31391	0.382826	0.276447	0.421725	0.369231	0.494459	0.52502	0.548505	0.214335	0.590187	0.579186	0.118519	0.125255	0.255034	0.0498107	0.225	0.168	0.489888	0.238659	0.521385	0.0849987	0.536965	0.235872	0.217105	0.208479	0.290698	0.0955487	0.340102	0.255072	0.0705882
MCC	0.38298	0.2756	0.41405	0.0703979	0.42223	0.339629	0.521749	0.454873	0.529666	0.0480847	0.554924	0.558358	0.700065	0.350292	0.684981	0.0157912	0.717809	0.338841	0.332069	0.330226	0.397663	0.264222	0.409353	0.394327	0.484099	0.485267	0.503799	0.0483762	0.542583	0.547201	0.234048	0.168183	0.347437	0.0223171	0.266294	0.22413	0.533835	0.263569	0.532985	0.01131	0.538594	0.270424	0.320032	0.239223	0.333369	0.0766519	0.344571	0.300409	0.135446
Youden's J Statistic	0.229657	0.565387	0.294811	0.101994	0.326557	0.640579	0.373149	0.648339	0.442212	0.0233502	0.50933	0.736974	0.581076	0.669958	0.58912	0.00824176	0.613497	0.70172	0.165207	0.608089	0.26121	0.475158	0.317372	0.695181	0.35357	0.661414	0.444389	0.0194972	0.505331	0.724124	0.0632893	0.476561	0.149983	0.0255117	0.139614	0.580369	0.338314	0.544461	0.393788	0.00482068	0.42316	0.577153	0.12323	0.531604	0.18332	0.155987	0.241748	0.636734	0.0375291
Balanced PPV	0.979297	0.779186	0.97006	0.543242	0.966171	0.812616	0.9703	0.808647	0.94937	0.505923	0.940336	0.863749	0.994829	0.884107	0.992744	0.502069	0.994637	0.860708	0.97464	0.78073	0.965513	0.756185	0.952119	0.814613	0.955493	0.821348	0.929572	0.504922	0.930626	0.851755	0.996817	0.742215	0.994651	0.506513	0.9778	0.780367	0.99326	0.781219	0.984707	0.501212	0.981586	0.774844	0.993351	0.755622	0.975857	0.545446	0.961333	0.801606	0.988403
Balanced NPV	0.574914	0.789015	0.598261	0.790972	0.610496	0.834477	0.61637	0.841336	0.646625	0.904968	0.679132	0.87335	0.705639	0.796993	0.710069	1	0.722305	0.841536	0.545238	0.831582	0.575958	0.721493	0.596231	0.888291	0.609676	0.840627	0.649853	1	0.678782	0.872991	0.516343	0.734472	0.540571	0.808226	0.537654	0.800714	0.602082	0.763799	0.623538	0.717723	0.635571	0.803754	0.532859	0.776826	0.550714	0.774812	0.569548	0.837101	0.509566
Coverage	1	1	1	1	1	0.887941	1	1	1	1	1	0.920659	1	1	1	1	1	0.940434	1	1	1	1	1	0.986497	1	1	1	1	1	0.939714	1	1	1	1	1	0.907206	1	1	1	1	1	0.915862	1	1	1	1	1	0.985703	1
Area Under Curve	0.851105	0.525846	0.181769	0.707591	0.18837	0.879829	0.898608	0.459296	0.151373	0.791838	0.166514	0.922859	0.871175	0.699941	0.225137	0.828401	0.291024	0.917882	0.886183	0.457376	0.126298	0.450805	0.14611	0.906595	0.886284	0.47231	0.155082	0.787339	0.167217	0.916005	0.840871	0.547734	0.188776	0.748937	0.163345	0.833762	0.842906	0.60503	0.209622	0.772566	0.23904	0.861872	0.872727	0.471359	0.136541	0.71597	0.145981	0.891578	0.849621
Confusion Matrix
Total							6671	6671	6671	6671	6671	6671	7130	7130	7130	7130	7130	7130	6286	6286	6286	6286	6286	6286	6629	6629	6629	6629	6629	6629	5059	5059	5059	5059	5059	5059	7242	7242	7242	7242	7242	7242	6287	6287	6287	6287	6287	6287	6812
TP							281	620	341	728	397	592	125	165	127	214	132	157	67	334	107	277	132	318	290	661	376	782	427	640	8	92	19	125	18	89	109	242	128	319	138	241	33	209	50	249	67	204	3
FP							70	1194	148	5786	205	813	21	699	30	6859	23	610	26	1399	57	1332	99	1100	101	1075	213	5733	238	903	1	1251	4	4768	16	933	16	1466	43	6867	56	1271	5	1530	28	4697	61	1096	3
TN							5871	4747	5793	155	5736	4701	6895	6217	6886	57	6893	5576	5865	4492	5834	4559	5792	4611	5746	4772	5634	114	5609	4669	4932	3682	4929	165	4917	3296	6906	5456	6879	55	6866	4975	6016	4491	5993	1324	5960	4638	6730
FN							449	110	389	2	333	87	89	49	87	0	82	46	328	61	288	118	263	67	492	121	406	0	355	109	118	34	107	1	108	28	211	78	192	1	182	60	233	57	216	17	199	57	76
Equivocal							0	0	0	0	0	0	0	0	0	0	0	0	0	0	0	0	0	136	0	0	0	0	0	0	0	0	0	0	0	665	0	0	0	0	0	601	0	0	0	0	0	119	0
Out of Domain							0	0	0	0	0	478	0	0	0	0	0	741	0	0	0	0	0	54	0	0	0	0	0	308	0	0	0	0	0	48	0	0	0	0	0	94	0	0	0	0	0	173	0
[truncated: 95 more columns]

## Sheet: Table S3
Table S3. CP- specific performance parameters of 23 QSAR models on MIE associated with endocrine disruption, developed with Conformal Prediction assessed on different levels of acceptable error of significance.
	MIE	Efficiency - active class					Validity - active class					Efficiency - inactive class					Validity - inactive class
		0.1	0.15	0.2	0.25	0.3	0.1	0.15	0.2	0.25	0.3	0.1	0.15	0.2	0.25	0.3	0.1	0.15	0.2	0.25	0.3
	AhR activation	0.86	0.97	0.93	0.84	0.76	0.91	0.85	0.81	0.75	0.69	0.86	0.96	0.93	0.84	0.77	0.89	0.84	0.79	0.74	0.7
	AR agonism	0.87	0.95	0.95	0.88	0.85	0.89	0.78	0.73	0.7	0.69	0.71	0.92	0.89	0.8	0.72	0.9	0.85	0.81	0.75	0.7
	AR antagonism	0.73	0.89	0.97	0.94	0.83	0.9	0.87	0.83	0.79	0.72	0.78	0.9	0.97	0.93	0.85	0.9	0.85	0.8	0.76	0.71
	CAR agonism	0.79	0.94	0.96	0.85	0.77	0.92	0.87	0.82	0.76	0.71	0.82	0.93	0.95	0.87	0.79	0.9	0.85	0.8	0.74	0.7
	CAR antagonism	0.61	0.79	0.93	0.94	0.9	0.91	0.84	0.77	0.72	0.67	0.46	0.66	0.86	0.93	0.88	0.9	0.85	0.8	0.75	0.7
	ERa agonism	0.75	0.87	0.94	0.93	0.88	0.88	0.83	0.8	0.74	0.68	0.6	0.79	0.9	0.93	0.85	0.9	0.85	0.8	0.75	0.7
	ERa antagonism	0.74	0.91	0.98	0.92	0.84	0.9	0.82	0.77	0.75	0.7	0.71	0.88	0.95	0.91	0.83	0.9	0.84	0.79	0.75	0.69
	FXR agonism	0.56	0.73	0.89	0.91	0.86	0.95	0.9	0.8	0.75	0.68	0.38	0.59	0.76	0.87	0.86	0.9	0.85	0.8	0.75	0.7
	FXR antagonism	0.72	0.9	0.95	0.91	0.85	0.89	0.81	0.76	0.73	0.7	0.67	0.87	0.94	0.93	0.85	0.9	0.85	0.8	0.75	0.7
	GR agonism	0.79	0.88	0.9	0.86	0.78	0.91	0.81	0.75	0.68	0.64	0.6	0.82	0.91	0.86	0.77	0.91	0.86	0.81	0.75	0.7
	GR antagonism	0.78	0.9	0.95	0.92	0.84	0.91	0.85	0.81	0.76	0.72	0.7	0.86	0.95	0.92	0.83	0.9	0.86	0.81	0.75	0.7
	PPARd agonism	0.56	0.68	0.73	0.77	0.92	0.92	0.91	0.89	0.89	0.79	0.29	0.43	0.57	0.71	0.84	0.91	0.85	0.8	0.75	0.7
	PPARd antagonism	0.71	0.79	0.9	0.94	0.96	0.85	0.83	0.79	0.77	0.73	0.36	0.55	0.71	0.79	0.82	0.89	0.85	0.8	0.76	0.71
	PPARg agonism	0.6	0.75	0.86	0.93	0.87	0.91	0.88	0.81	0.74	0.68	0.51	0.71	0.84	0.9	0.89	0.89	0.84	0.79	0.74	0.68
	PPARg antagonism	0.7	0.82	0.93	0.93	0.86	0.91	0.86	0.8	0.73	0.7	0.68	0.84	0.94	0.94	0.86	0.9	0.85	0.8	0.75	0.7
	PR agonism	0.95	0.94	0.92	0.89	0.78	0.9	0.88	0.8	0.78	0.66	0.69	0.81	0.83	0.74	0.69	0.9	0.84	0.79	0.74	0.69
	PR antagonism	0.86	0.97	0.9	0.83	0.75	0.91	0.87	0.81	0.76	0.7	0.88	0.98	0.92	0.83	0.76	0.9	0.85	0.79	0.74	0.69
	PXR agonism	0.84	0.98	0.92	0.83	0.75	0.9	0.85	0.8	0.73	0.68	0.87	0.98	0.93	0.85	0.78	0.9	0.85	0.8	0.75	0.7
	RAR agonism	0.79	0.89	0.95	0.91	0.83	0.9	0.86	0.81	0.76	0.71	0.74	0.86	0.95	0.9	0.82	0.9	0.85	0.8	0.75	0.7
	RAR antagonism	0.66	0.81	0.95	0.92	0.83	0.89	0.84	0.79	0.74	0.68	0.7	0.84	0.95	0.95	0.85	0.91	0.85	0.8	0.74	0.69
	RXR agonism	0.48	0.57	0.68	0.79	0.86	0.89	0.86	0.8	0.74	0.68	0.26	0.4	0.51	0.66	0.78	0.9	0.85	0.81	0.76	0.71
	TR antagonism	0.69	0.83	0.95	0.95	0.88	0.91	0.85	0.81	0.76	0.71	0.66	0.84	0.97	0.96	0.88	0.89	0.84	0.79	0.75	0.71
	VitD3 antagonism	0.66	0.7	0.83	0.85	0.83	0.89	0.85	0.79	0.72	0.64	0.48	0.64	0.73	0.78	0.8	0.91	0.85	0.8	0.76	0.71

## Sheet: Table S4
Table S4. Predicted conformity scores p1 and p0 for HER dataset upon deployment of 23 QSARs on MIE associated with endocrine disruption
Compounds with high degree of similarity (p>0.8) to active (red) or inactive (green) class are highlighted on the table below.
CompoundID	Common names	CAS - RN	SMILES	RXR agonism		RAR agonism		RAR antagonism		CAR agonism		CAR antagonism		PR antagonism		PXR agonism		PR agonism		GR agonism		GR antagonism		AR agonism		AR antagonism		TR antagonism		ERa agonism		ERa antagonism		AhR activation		PPARg agonism		PPARg antagonism		PPARd antagonism		PPARd agonism		FXR agonism		FXR antagonism		VitD3 antagonism
				p0	p1	p0	p1	p0	p1	p0	p1	p0	p1	p0	p1	p0	p1	p0	p1	p0	p1	p0	p1	p0	p1	p0	p1	p0	p1	p0	p1	p0	p1	p0	p1	p0	p1	p0	p1	p0	p1	p0	p1	p0	p1	p0	p1	p0	p1
10001	Formaldehyde|Carbon monoxide|Carbon monoxide C 11 [USAN:USP]|(2H)Formaldehyde|Carbon monoxide, O-15|Methyl-d1 radical, oxo-|Formaldehyde-(14)C|Carbon-13C monoxide|PUBCHEM_18763899|PUBCHEM_18764080|Formaldehyde--water (1/1)|Formaldehyde--aluminium (1/1)|Formaldehyde--zinc (1/1)	50-00-0|630-08-0|10456-04-9|1664-98-8|22252-05-7|24286-05-3|3046-49-9|1641-69-6|57450-19-8|53259-65-7|53280-36-7|85371-35-3|817629-64-4	CN(C)C1C=CC(=CC=1)N=NC1C=CC=CC=1	0.075	0.695	0	0.994	0.128	0.33	0	0.955	0.146	0.294	0.01	0.7	0.001	0.979	0.633	0.061	0.649	0.075	0.088	0.343	0.767	0.062	0.218	0.163	0.001	0.896	0.364	0.171	0.149	0.299	0.001	0.949	0.298	0.225	0.052	0.574	0.731	0.137	0.544	0.176	0.642	0.139	0.382	0.115	0.615	0.051
10002	Dexamethasone|Betamethasone|(11beta)-9-fluoro-11,17,21-trihydroxy-16-methylpregna-1,4-diene-3,20-dione|9-Fluoro-11,17,21-trihydroxy-16-methylpregna-1,4-diene-3,20-dione|(11beta,16alpha)-9-Fluoro-11,17,21-trihydroxy-16-methyl(4,6,6,21,21-~2~H_5_)pregna-1,4-diene-3,20-dione|CERAPP_10002	50-02-2|378-44-9|1249-18-9|2990-65-0|358731-91-6|NOCAS_858939	NC1C=C(N)C(=CC=1)N=NC1C=CC=CC=1	0.562	0.175	0	0.993	0.049	0.566	0.002	0.889	0.056	0.49	0.003	0.894	0.002	0.894	0.581	0.043	0.562	0.086	0.227	0.174	0.477	0.069	0.001	0.88	0.037	0.628	0.184	0.294	0.38	0.074	0	0.99	0.15	0.337	0.05	0.546	0.574	0.188	0.458	0.191	0.647	0.12	0.335	0.111	0.358	0.2
10003	Hydrocortisone acetate|CERAPP_10003	50-03-3|NOCAS_858940	OC1=CC(O)=CC2OC(=CC(=O)C1=2)C1C=CC=CC=1	0.086	0.632	0	0.993	0.159	0.298	0	0.975	0.036	0.513	0.001	0.96	0.001	0.925	0.643	0.058	0.756	0.068	0.005	0.663	0.281	0.085	0.028	0.654	0.021	0.735	0.001	0.908	0.091	0.331	0	0.959	0	0.926	0	0.984	0.094	0.53	0.373	0.246	0.503	0.22	0	0.944	0	0.937
10004	Cortisone acetate|CERAPP_10004	50-04-4|NOCAS_858941	C1=CC2=CC=CN=C2C2N=CC=CC=21	0.496	0.235	0	0.993	0.224	0.214	0.004	0.864	0.008	0.721	0.002	0.907	0.001	0.969	0.516	0.072	0.252	0.2	0.002	0.751	0.393	0.091	0.001	0.95	0.001	0.903	0.295	0.229	0.355	0.065	0	0.946	0.493	0.088	0.38	0.111	0.573	0.155	0.425	0.268	0.041	0.688	0.256	0.19	0.28	0.23
10005	Phenobarbital|Phenobarbital sodium|Barbiphenyl-d5|5-Ethyl-5-(~2~H_5_)phenylpyrimidine-2,4,6(1H,3H,5H)-trione	50-06-6|57-30-7|73738-05-3|72793-46-5	NC1C=CC(=CC=1)N=NC1C=CC(N)=CC=1	0.436	0.35	0	0.99	0.033	0.64	0.071	0.337	0.034	0.509	0.069	0.307	0.064	0.497	0.45	0.094	0.513	0.103	0.212	0.169	0.418	0.091	0.04	0.567	0.047	0.638	0.088	0.373	0.258	0.191	0	0.968	0.115	0.386	0.035	0.627	0.486	0.155	0.69	0.108	0.351	0.193	0.297	0.157	0.314	0.224
10006	CERAPP_10006	NOCAS_858942	NC1C=CC(=CC=1)N=NC1C=CC(N)=CC=1	0.426	0.286	0	0.989	0.031	0.633	0.074	0.338	0.034	0.527	0.07	0.31	0.064	0.502	0.71	0.094	0.712	0.055	0.204	0.188	0.406	0.074	0.039	0.566	0.049	0.623	0.086	0.362	0.256	0.194	0	0.972	0.128	0.384	0.035	0.627	0.556	0.185	0.648	0.131	0.327	0.252	0.285	0.16	0.283	0.213
10007	Oxyphenonium bromide|Oxyphenonium	50-10-2|14214-84-7	O=C(C=CC1C=CC=CC=1)OCC1C=CC=CC=1	0.173	0.51	0	0.988	0.481	0.057	0.004	0.896	0.45	0.132	0.317	0.052	0.362	0.056	0.474	0.046	0.708	0.081	0.489	0.053	0.774	0.051	0.278	0.105	0.248	0.209	0.532	0.102	0.158	0.271	0.294	0.073	0.436	0.14	0.367	0.111	0.826	0.209	0.544	0.141	0.472	0.122	0.438	0.082	0.569	0.124
10008	Metharbital	50-11-3	O=C(C=CC1C=CC=CC=1)OCC1C=CC=CC=1	0.173	0.521	0	0.988	0.473	0.056	0.003	0.896	0.459	0.135	0.336	0.053	0.371	0.054	0.566	0.08	0.594	0.105	0.52	0.042	0.684	0.045	0.275	0.108	0.232	0.191	0.492	0.096	0.159	0.263	0.296	0.073	0.479	0.114	0.357	0.103	0.492	0.194	0.602	0.1	0.482	0.126	0.464	0.067	0.693	0.1
10009	Mephenytoin|(S)-Mephenytoin|5-Ethyl-3-(~2~H_3_)methyl-5-phenylimidazolidine-2,4-dione|5-Ethyl-3-methyl-5-(~2~H_5_)phenylimidazolidine-2,4-dione	50-12-4|70989-04-7|1185101-86-3|1185032-66-9	NNC1C=CC(=CC=1)C(O)=O	0.51	0.235	0.001	0.987	0.671	0.029	0.006	0.786	0.725	0.037	0.76	0.005	0.398	0.05	0.471	0.045	0.7	0.072	0.675	0.012	0.566	0.063	0.783	0.013	0.685	0.023	0.735	0.031	0.785	0.018	0.116	0.233	0.809	0.032	0.839	0.026	0.706	0.12	0.877	0.138	0.628	0.094	0.838	0.041	0.627	0.092
10011	Cyclophosphamide|Cyclophosphamide monohydrate|2H-1,3,2-Oxazaphosphorin-2-amine, N,N-bis(2-chloroethyl)tetrahydro-, 2-oxide, (R)-	50-18-0|6055-19-2|60030-72-0	CC1C=C(N)C(N)=CC=1	0.277	0.336	0	0.987	0.647	0.027	0	0.977	0.692	0.102	0.181	0.127	0.005	0.842	0.467	0.075	0.761	0.072	0.765	0.02	0.637	0.048	0.751	0.015	0.175	0.266	0.729	0.03	0.342	0.12	0	0.989	0.482	0.113	0.713	0.042	0.686	0.182	0.7	0.146	0.321	0.211	0.581	0.061	0.686	0.161
10012	Lactic acid|Dihydroxyacetone|L-Lactic acid|D-Lactic acid|Ammonium lactate|Sodium dl-lactate|Sodium l-lactate|Propanoic acid, 2-hydroxy-, monopotassium salt, (2S)-|Physioneal|Sodium 2-hydroxy(~13~C_3_)propanoate|Sodium (2S)-2-hydroxy(3-~13~C)propanoate|Sodium (2S)-2-hydroxy(1-~13~C)propanoate|PUBCHEM_44135663|Magnesium l-lactate dihydrate|2-Hydroxypropanoic acid--ethanamine (1/1)	50-21-5|96-26-4|79-33-4|10326-41-7|515-98-0|72-17-3|867-56-1|85895-78-9|718635-67-7|201595-71-3|201595-70-2|81273-81-6|59836-85-0|1404188-76-6|99513-05-0	CC1CCCC(C)(C)C=1C=CC(C)=CC=CC(C)=CC(O)=O	0	0.984	0	0.984	0.197	0.239	0	0.979	0.136	0.314	0.204	0.095	0	0.989	0.751	0.044	0.345	0.143	0.078	0.37	0.846	0.05	0.197	0.164	0.053	0.588	0.024	0.486	0.148	0.307	0.748	0.006	0	0.976	0.073	0.477	0.478	0.178	0.163	0.414	0.217	0.32	0.476	0.091	0.749	0.167
10013	Corticosterone|PUBCHEM_59476913|CERAPP_10013	50-22-6|1271728-07-4|NOCAS_858944	CC1CCCC(C)(C)C=1C=CC(C)=CC=CC(C)=CC(O)=O	0	0.978	0	0.984	0.192	0.227	0	0.981	0.134	0.318	0.203	0.102	0.001	0.992	0.56	0.071	0.368	0.148	0.081	0.357	0.773	0.021	0.203	0.166	0.052	0.6	0.027	0.487	0.142	0.307	0.794	0.006	0	0.989	0.073	0.479	0.527	0.168	0.136	0.429	0.21	0.286	0.473	0.08	0.739	0.12
10014	Hydrocortisone|Hydrocortisone mixture with urea|Acetic acid mixture with hydrocortisone|Timodine|(9xi,11beta,14xi,17xi)-11,17,21-Trihydroxy(9,11,12,12-~2~H_4_)pregn-4-ene-3,20-dione|CERAPP_10014	50-23-7|65272-39-1|67489-69-4|96728-14-2|73565-87-4|NOCAS_858945	CC1C=CC=C(N)C=1N	0.48	0.254	0.001	0.983	0.647	0.025	0	0.983	0.697	0.057	0.152	0.145	0.008	0.835	0.639	0.09	0.718	0.071	0.849	0.016	0.786	0.047	0.731	0.015	0.182	0.279	0.792	0.031	0.413	0.068	0	0.988	0.516	0.082	0.675	0.032	0.571	0.159	0.641	0.154	0.393	0.167	0.661	0.058	0.673	0.116
10015	Prednisolone|CERAPP_10015	50-24-8|NOCAS_858946	CC1CCCC(C)(C)C=1C=CC(C)=CC=CC(C)=CC=O	0	0.981	0	0.979	0.106	0.379	0.001	0.943	0.138	0.347	0.323	0.06	0	0.988	0.412	0.03	0.565	0.132	0.078	0.352	0.654	0.052	0.242	0.149	0.03	0.698	0.001	0.833	0.221	0.18	0.763	0.006	0	0.918	0.13	0.324	0.584	0.187	0.518	0.175	0.391	0.14	0.245	0.193	0.706	0.217
10016	Estriol|(16beta,17alpha)-Estra-1,3,5(10)-triene-3,16,17-triol|(16alpha,17beta)-(2,3,4-~13~C_3_)Estra-1,3,5(10)-triene-3,16,17-triol|(16beta,17beta)-(2,4,15,15,16,17-~2~H_6_)Estra-1,3,5(10)-triene-3,16,17-triol|(16alpha,17beta)-(17-~2~H)Estra-1,3,5(10)-triene-3,16,17-triol|CERAPP_10016	50-27-1|793-89-5|1255639-56-5|221093-41-0|55727-98-5|NOCAS_858947	CC1CCCC(C)(C)C=1C=CC(C)=CC=CC(C)=CC=O	0	0.969	0	0.979	0.107	0.371	0.001	0.942	0.132	0.342	0.32	0.056	0	0.988	0.456	0.061	0.426	0.085	0.08	0.356	0.729	0.034	0.246	0.152	0.032	0.697	0.001	0.848	0.223	0.175	0.706	0.01	0	0.918	0.135	0.331	0.549	0.19	0.369	0.232	0.472	0.2	0.266	0.192	0.514	0.058
10017	17beta-Estradiol|17alpha-Estradiol|SCHEMBL1882520|(17beta)-(16,16,17-~2~H_3_)Estra-1,3,5(10)-triene-3,17-diol|(17beta)-(2,3,4-~13~C_3_)Estra-1,3,5(10)-triene-3,17-diol|CERAPP_10017	50-28-2|57-91-0|221093-45-4|79037-37-9|1261254-48-1|NOCAS_858948	NC1C=CC=CC=1C(=O)OC1=CC2C=CC=CC=2C=C1	0.25	0.438	0.001	0.979	0.179	0.281	0.001	0.963	0.06	0.442	0.001	0.945	0.001	0.953	0.469	0.106	0.516	0.073	0.227	0.187	0.614	0.034	0.086	0.364	0.009	0.834	0.197	0.263	0.106	0.357	0	0.956	0.209	0.305	0.154	0.328	0.343	0.185	0.434	0.252	0.637	0.111	0.212	0.263	0.528	0.102
10018	p,p'-DDT	50-29-3	C1C(=CC=CC=1C1C=CC=CC=1)C1C=CC=CC=1	0.187	0.576	0.001	0.978	0.133	0.37	0	0.995	0.077	0.414	0.003	0.853	0	0.986	0.498	0.085	0.205	0.202	0.28	0.133	0.46	0.093	0.19	0.181	0.137	0.317	0.167	0.275	0.164	0.226	0.005	0.782	0.239	0.216	0.369	0.122	0.515	0.235	0.07	0.526	0.227	0.288	0.454	0.111	0.513	0.048
10019	2,6-Dichlorobenzoic acid|Sodium 2,6-dichlorobenzoate	50-30-6|10007-84-8	OC1=CC2OC=C(C(=O)C=2C=C1)C1C=CC(O)=CC=1	0.246	0.485	0	0.978	0.312	0.14	0	0.965	0.047	0.455	0.002	0.89	0.001	0.964	0.665	0.121	0.512	0.061	0.001	0.751	0.365	0.103	0.042	0.598	0.044	0.619	0.001	0.865	0.225	0.16	0	0.955	0.039	0.56	0.001	0.896	0.154	0.422	0.304	0.208	0.535	0.169	0.006	0.829	0.04	0.553
10020	2,3,6-Trichlorobenzoic acid|Sodium 2,3,6-trichlorobenzoate|2,3,6-Trichlorobenzoic acid dimethylamine salt|Potassium 2,3,6-trichlorobenzoate	50-31-7|2078-42-4|3426-62-8|4559-30-2	C1=CC(=CC=C1C1C=CC=CC=1)C1C=CC=CC=1	0.192	0.52	0	0.977	0.134	0.369	0	0.993	0.071	0.418	0.09	0.264	0	0.991	0.415	0.099	0.229	0.199	0.246	0.175	0.425	0.077	0.188	0.185	0.126	0.337	0.162	0.285	0.156	0.274	0.005	0.77	0.249	0.24	0.43	0.13	0.375	0.243	0.072	0.512	0.274	0.373	0.415	0.111	0.337	0.152
10021	Benzo(a)pyrene|Benzo[a]pyrene-7-d|Benzo[a]pyrene-8-d|Benzo[a]pyrene-7,8-d2	50-32-8|68041-22-5|206752-39-8|206752-38-7	NC1C=CC=CC=1N	0.751	0.164	0	0.977	0.489	0.066	0.001	0.965	0.581	0.09	0.008	0.72	0.001	0.971	0.554	0.078	0.624	0.059	0.859	0.017	0.551	0.044	0.903	0.006	0	0.902	0.83	0.024	0.354	0.103	0	0.996	0.758	0.033	0.694	0.039	0.563	0.197	0.807	0.062	0.678	0.097	0.763	0.057	0.624	0.073
10022	Phenylbutazone|3,5-Pyrazolidinedione, 4-butyl-1,2-diphenyl-, compd. with 2-(diethylamino)ethanol|3,5-Pyrazolidinedione, 4-butyl-1,2-diphenyl-, lithium salt|3,5-Pyrazolidinedione, 4-butyl-1,2-diphenyl-, potassium salt|Pyrazinobutazone|3,5-Pyrazolidinedione, 4-butyl-1,2-diphenyl-, compd. with 2-(dimethylamino)ethanol	50-33-9|102129-16-8|102129-17-9|102129-19-1|4985-25-5|68141-47-9	O=C(OCCC1C=CC=CC=1)C1C=CC=CC=1	0.427	0.35	0	0.977	0.717	0.018	0.135	0.202	0.664	0.045	0.241	0.098	0.444	0.045	0.635	0.062	0.754	0.074	0.809	0.02	0.767	0.065	0.595	0.024	0.647	0.035	0.744	0.034	0.768	0.022	0.564	0.02	0.61	0.051	0.739	0.038	0.598	0.07	0.736	0.088	0.68	0.067	0.73	0.049	0.449	0.095
10023	Propantheline bromide|Propanthelin	50-34-0|298-50-0	NC1C=CC(=CC=1)N=NC1C=CC=CC=1	0.462	0.313	0	0.975	0.042	0.585	0.001	0.945	0.282	0.2	0.001	0.93	0.001	0.979	0.618	0.068	0.602	0.049	0.039	0.487	0.465	0.088	0.015	0.711	0.163	0.321	0.096	0.36	0.043	0.482	0	0.981	0.28	0.245	0.001	0.978	0.664	0.151	0.637	0.258	0.595	0.128	0.682	0.065	0.582	0.066
10024	Thalidomide|(+)-Thalidomide|(-)-Thalidomide|2-(2,6-Dioxopiperidin-3-yl)(~2~H_4_)-1H-isoindole-1,3(2H)-dione	50-35-1|2614-06-4|841-67-8|1219177-18-0	COC1=CC=C(C=C1)C1=COC2C=C(O)C=CC=2C1=O	0.12	0.608	0	0.975	0.287	0.159	0.001	0.964	0.073	0.414	0.008	0.729	0.001	0.955	0.47	0.076	0.475	0.061	0.038	0.443	0.654	0.074	0.138	0.243	0.185	0.287	0.001	0.827	0.182	0.208	0	0.982	0.129	0.407	0.114	0.41	0.174	0.393	0.484	0.186	0.775	0.075	0.145	0.313	0.208	0.263
10025	Cocaine|Allococaine hydrochloride|(?)-Allococaine|(-)-Cocaine hydrochloride|(R)-Allococaine|Pseudoallococaine|Methyl (1S,2R,3R,5R)-3-(benzoyloxy)-8-methyl-8-azabicyclo[3.2.1]octane-2-carboxylate|Cocaine-d3 Muriate|CERAPP_10025	50-36-2|NOCAS_46063|21030-42-2|53-21-4|668-19-9|518-97-8|85354-45-6|138704-14-0|NOCAS_858949	CC1C=C(C=CC=1)N=NC1C=CC(=CC=1)N(C)C	0.127	0.538	0	0.974	0.098	0.421	0.001	0.975	0.14	0.272	0.01	0.667	0.001	0.96	0.781	0.055	0.413	0.111	0.156	0.228	0.715	0.056	0.181	0.196	0.005	0.862	0.288	0.204	0.184	0.2	0.006	0.755	0.248	0.215	0.055	0.528	0.684	0.046	0.426	0.275	0.799	0.08	0.472	0.071	0.775	0.067
10026	Lysergide|l-Lysergide|(8beta)-N,N-Diethyl-6-(~2~H_3_)methyl-9,10-didehydroergoline-8-carboxamide|CERAPP_10026	50-37-3|3184-49-4|136765-38-3|NOCAS_858950	COC1C=C(C=CC2=CC=CC=C2)OC(=O)C=1	0.568	0.182	0.001	0.974	0.562	0.047	0.001	0.937	0.235	0.245	0.031	0.442	0.001	0.91	0.537	0.068	0.513	0.069	0.353	0.093	0.703	0.059	0.305	0.103	0.429	0.101	0.232	0.216	0.479	0.069	0.021	0.567	0.384	0.14	0.529	0.053	0.742	0.139	0.598	0.152	0.653	0.127	0.261	0.194	0.412	0.14
10027	Clomiphene citrate (1:1)|Clomiphene|2-{4-[(Z)-2-Chloro-1,2-diphenylethenyl]phenoxy}-N,N-diethylethan-1-amine--hydrogen chloride (1/1)	50-41-9|911-45-5|14158-66-8	NC1=CC=CC=C1C(=O)OCCC1C=CC=CC=1	0.493	0.267	0	0.974	0.599	0.032	0.002	0.918	0.504	0.094	0.005	0.811	0.007	0.796	0.653	0.07	0.566	0.096	0.459	0.049	0.779	0.05	0.366	0.059	0.209	0.259	0.573	0.068	0	0.862	0.041	0.434	0.391	0.112	0.467	0.106	0.67	0.146	0.446	0.237	0.597	0.061	0.523	0.064	0.511	0.147
10028	Adiphenine|Adiphenine hydrochloride	64-95-9|50-42-0	C(CCC1C=CC=CC=1)C1C=CN=CC=1	0.81	0.14	0	0.974	0.555	0.031	0.072	0.34	0.408	0.137	0.005	0.828	0.002	0.926	0.666	0.084	0.791	0.106	0.508	0.039	0.636	0.041	0.558	0.029	0.571	0.062	0.491	0.075	0.579	0.032	0.127	0.215	0.789	0.026	0.714	0.039	0.51	0.189	0.512	0.111	0.795	0.078	0.758	0.04	0.552	0.135
10029	6-Mercaptopurine|3,7-Dihydro-6H-purine-6-thione--hydrogen chloride (1/1)|Sodium 7H-purine-6-thiolate|3,7-Dihydro-6H-purine-6-thione--silver (1/1)	50-44-2|207729-57-5|7487-93-6|29648-14-4	OC1C2=CC=CC=C2C=CC=1C(=O)OC1C=CC=CC=1	0.132	0.572	0.001	0.973	0.226	0.219	0.002	0.937	0.114	0.382	0.009	0.782	0.065	0.378	0.425	0.124	0.399	0.11	0.273	0.126	0.702	0.05	0.222	0.151	0.001	0.875	0.077	0.348	0.28	0.15	0.01	0.697	0.047	0.564	0.272	0.16	0.365	0.22	0.437	0.224	0.618	0.086	0.285	0.156	0.445	0.105
10030	2,3-Dichlorobenzoic acid|Sodium 2,3-dichlorobenzoate|2,3-Dichloro(carboxy-~13~C)benzoic acid	50-45-3|118537-84-1|1184971-82-1	CC1C=C(C=CC=1)N=NC1C=CC(=CC=1)N(C)C	0.126	0.532	0	0.972	0.098	0.421	0.001	0.974	0.147	0.266	0.01	0.671	0.001	0.959	0.68	0.056	0.383	0.129	0.174	0.206	0.655	0.052	0.184	0.204	0.005	0.86	0.277	0.236	0.195	0.193	0.006	0.768	0.26	0.227	0.053	0.525	0.81	0.234	0.292	0.265	0.597	0.118	0.568	0.064	0.597	0.14
10031	Desipramine|Desipramine hydrochloride|Desipramine trifluoroacetate|3-[(2,4,6,8-~2~H_4_)-10,11-Dihydro-5H-dibenzo[b,f]azepin-5-yl]-N-methylpropan-1-amine--hydrogen chloride (1/1)|3-(10,11-Dihydro-5H-dibenzo[b,f]azepin-5-yl)-N-(~2~H_3_)methylpropan-1-amine	50-47-5|58-28-6|34289-31-1|61361-34-0|65100-49-4	CC1CCCC(C)(C)C=1C=CC(C)=CC=CC(C)=CCO	0	0.958	0	0.972	0.115	0.356	0.01	0.732	0.212	0.287	0.165	0.114	0.001	0.984	0.186	0.139	0.432	0.142	0.105	0.264	0.764	0.067	0.283	0.1	0.065	0.544	0.089	0.349	0.19	0.212	0.669	0.008	0.024	0.644	0.118	0.384	0.408	0.165	0.253	0.245	0.7	0.198	0.187	0.224	0.739	0.15
10032	Amitriptyline|Amitriptyline hydrochloride|3-(10,11-Dihydro-5H-dibenzo[a,d][7]annulen-5-ylidene)-N-methyl-N-(~2~H_3_)methylpropan-1-amine--hydrogen chloride (1/1)	50-48-6|549-18-8|342611-00-1	OC1C=CC(=CC=1)N=NC1C=CC=CC=1	0.346	0.381	0.001	0.971	0.146	0.287	0.006	0.78	0.219	0.237	0	0.956	0.001	0.952	0.586	0.101	0.703	0.078	0.107	0.306	0.621	0.052	0.058	0.493	0.171	0.266	0	0.911	0	0.885	0.001	0.933	0.275	0.261	0.001	0.975	0.509	0.131	0.61	0.188	0.589	0.127	0.4	0.106	0.648	0.183
10033	Imipramine hydrochloride|Imipramine|3-[(2,4,6,8-~2~H_4_)-10,11-Dihydro-5H-dibenzo[b,f]azepin-5-yl]-N,N-dimethylpropan-1-amine--hydrogen chloride (1/1)|3-(10,11-Dihydro-5H-dibenzo[b,f]azepin-5-yl)-N,N-bis[(~2~H_3_)methyl]propan-1-amine	113-52-0|50-49-7|61361-33-9|65100-45-0	NC1=CC2=C(C=C1)C(=O)C1C=CC=CC=1C2=O	0.764	0.12	0	0.971	0.204	0.246	0.003	0.913	0.112	0.307	0.156	0.167	0.004	0.853	0.575	0.071	0.606	0.093	0.123	0.315	0.337	0.116	0.338	0.084	0.187	0.277	0.09	0.372	0.205	0.197	0.001	0.953	0.514	0.091	0.47	0.089	0.657	0.169	0.256	0.291	0.465	0.264	0.298	0.141	0.23	0.323
10034	Estradiol benzoate|CERAPP_10034	50-50-0|NOCAS_858951	ClC1=CC=CC=C1C1=NC(=NO1)C1C=CN=CC=1	0.073	0.711	0.001	0.971	0.23	0.21	0.002	0.915	0.041	0.534	0.002	0.907	0.001	0.94	0.727	0.055	0.283	0.19	0.001	0.773	0.346	0.126	0.138	0.296	0.063	0.529	0.171	0.279	0.231	0.173	0.001	0.919	0.087	0.472	0.298	0.138	0.258	0.274	0.267	0.303	0.14	0.349	0.225	0.198	0.019	0.7
10035	Thioridazine|Thioridazine hydrochloride|10-{2-[1-(~2~H_3_)Methylpiperidin-2-yl]ethyl}-2-(methylsulfanyl)-10H-phenothiazine--hydrogen chloride (1/1)	50-52-2|130-61-0|1189928-36-6	O=C(CC1C=CC=CC=1)OCC1C=CC=CC=1	0.431	0.312	0	0.971	0.547	0.044	0.188	0.139	0.687	0.098	0.339	0.031	0.381	0.047	0.7	0.053	0.566	0.06	0.649	0.025	0.704	0.025	0.492	0.063	0.413	0.102	0.754	0.037	0.308	0.119	0.531	0.017	0.344	0.133	0.604	0.043	0.792	0.166	0.598	0.147	0.636	0.12	0.679	0.047	0.473	0.101
10036	Chlorpromazine|Chlorpromazine hydrochloride|Chlorpromazine hibenzate|Chlorpromazine propionate|Octanoic acid, compd. with 2-chloro-N,N-dimethyl-10H-phenothiazine-10-propanamine|Hexadecanoic acid, compd. with 2-chloro-N,N-dimethyl-10H-phenothiazine-10-propanamine|Chlorpromazine ascorbate|3-(2-Chloro-10H-phenothiazin-10-yl)-N,N-bis[(~2~H_3_)methyl]propan-1-amine|3-(2-Chloro-10H-phenothiazin-10-yl)-…	50-53-3|69-09-0|32043-97-3|82678-17-9|82678-18-0|82678-19-1|82678-20-4|1276197-23-9|1228182-46-4	NC1=CC=C(C=C1N)C1C=C(N)C(N)=CC=1	0.62	0.222	0	0.97	0.041	0.607	0.017	0.681	0.009	0.691	0.001	0.935	0.001	0.93	0.178	0.127	0.435	0.101	0.167	0.208	0.355	0.07	0.078	0.443	0.176	0.273	0.314	0.188	0.12	0.313	0	0.975	0.392	0.188	0.491	0.097	0.23	0.265	0.168	0.459	0.285	0.25	0.065	0.439	0.001	0.875
10037	Reserpine|Methyl (3beta,16beta,17alpha,18beta,20alpha)-11,17-dimethoxy-18-({3,4,5-tris[(~2~H_3_)methyloxy]benzoyl}oxy)yohimban-16-carboxylate|CERAPP_10037	50-55-5|84759-11-5|NOCAS_858952	OC1=CC2OC(=O)C3=C(OC4C=C(O)C=CC=43)C=2C=C1	0.084	0.626	0.001	0.97	0.133	0.334	0.001	0.931	0.025	0.655	0.009	0.713	0.009	0.775	0.318	0.138	0.181	0.213	0.009	0.607	0.08	0.219	0.033	0.536	0.031	0.721	0.007	0.584	0.063	0.405	0.001	0.951	0.004	0.812	0.013	0.838	0.103	0.506	0.098	0.454	0.233	0.249	0.057	0.499	0.041	0.637
10040	Cephaloridine|(6R-trans)-1-((2-Carboxy-8-oxo-7-((2-thienylacetyl)amino)-5-thia-1-azabicyclo(4.2.0)oct-2-en-3-yl)methyl)pyridinium thiocyanate|(6R,7R)-8-Oxo-3-[(pyridin-1-ium-1-yl)methyl]-7-[2-(thiophen-2-yl)acetamido]-5-thia-1-azabicyclo[4.2.0]oct-2-ene-2-carboxylate--water (1/1)|CERAPP_10040	50-59-9|10353-05-6|102039-86-1|NOCAS_858953	OC1C=CC(=CC=1)N=NC1C=CC=CC=1	0.35	0.353	0.001	0.97	0.148	0.285	0.006	0.782	0.217	0.201	0	0.958	0.001	0.953	0.615	0.06	0.568	0.041	0.104	0.295	0.827	0.033	0.058	0.49	0.172	0.281	0	0.915	0	0.886	0.001	0.933	0.279	0.226	0.001	0.974	0.668	0.137	0.451	0.065	0.595	0.149	0.355	0.114	0.741	0.142
10041	Phentolamine|Phentolamine mesylate [USP]|Phentolamine hydrochloride [USP]	50-60-2|65-28-1|73-05-2	COC1C=CC(=CC=1)N=[N+]([O-])C1C=CC(=CC=1)OC	0.335	0.431	0	0.969	0.268	0.186	0.001	0.95	0.185	0.242	0.084	0.241	0.001	0.924	0.585	0.076	0.483	0.054	0.109	0.31	0.692	0.047	0.086	0.397	0	0.924	0.26	0.242	0.033	0.581	0.002	0.863	0.503	0.102	0.124	0.396	0.62	0.166	0.34	0.185	0.515	0.089	0.31	0.15	0.279	0.214
10042	Chloroquine|N~4~-(7-Chloroquinolin-4-yl)-N~1~,N~1~-diethyl(1,1,2,2-~2~H_4_)pentane-1,4-diamine	54-05-7|1246815-14-4	CC1CCCC(C)(C)C=1C=CC(C)=CC=CC(C)=CCO	0	0.966	0	0.968	0.116	0.335	0.01	0.731	0.191	0.279	0.164	0.113	0	0.984	0.32	0.142	0.379	0.146	0.105	0.276	0.77	0.056	0.281	0.094	0.063	0.545	0.091	0.357	0.19	0.187	0.659	0.007	0.023	0.652	0.119	0.366	0.393	0.197	0.29	0.321	0.573	0.149	0.192	0.223	0.673	0.084
10043	Clonitralid|Niclosamide|Niclosamide monohydrate	1420-04-8|50-65-7|73360-56-2	OC1C=C(C=CC=1O)C1=CC(=O)C2C=CC=CC=2O1	0.085	0.652	0.001	0.968	0.271	0.197	0.002	0.933	0.045	0.48	0.002	0.869	0.002	0.882	0.508	0.081	0.465	0.107	0.004	0.668	0.235	0.141	0.059	0.458	0.027	0.719	0.001	0.773	0.117	0.332	0.001	0.943	0.005	0.804	0.001	0.914	0.072	0.544	0.243	0.31	0.562	0.177	0.003	0.861	0.001	0.816
10044	L-Arabinose|Arabinose|D-Ribose|D-(1-~13~C)Arabinose|CERAPP_10044	5328-37-0|147-81-9|50-69-1|70849-23-9|NOCAS_858954	OC1C=C2C(=O)C=C(OC2=CC=1)C1C=CC(O)=CC=1	0.129	0.603	0.001	0.968	0.262	0.187	0.001	0.958	0.039	0.495	0.001	0.93	0.001	0.939	0.361	0.076	0.352	0.121	0.003	0.694	0.305	0.131	0.038	0.601	0.037	0.685	0.001	0.839	0.106	0.34	0	0.946	0.005	0.773	0.001	0.918	0.11	0.461	0.318	0.264	0.289	0.32	0.003	0.871	0.001	0.777
10045	D-Mannitol|D-Glucitol|L-Glucitol|D-Galactitol|Allitol|L-Mannitol|Mannitol-2-14C|L-Talitol|(1-~14~C)Hexitol|D-(C~1~,C~1~-~3~H_2_)Mannitol|D-(2-~13~C)-arabino-Hexitol|D-(1-~13~C)Mannitol|D-(1-~13~C)Glucitol|CERAPP_10045	69-65-8|50-70-4|6706-59-8|608-66-2|488-44-8|643-01-6|95140-42-4|60660-58-4|88404-24-4|99745-65-0|287100-69-0|132202-29-0|132144-93-5|NOCAS_858955	COC1=CC(O)=C(C=C1)C(=O)C1C=CC=CC=1	0.776	0.16	0.001	0.968	0.591	0.026	0.003	0.903	0.318	0.189	0.001	0.955	0.001	0.92	0.771	0.07	0.672	0.035	0.528	0.022	0.82	0.042	0.347	0.091	0.355	0.135	0.001	0.79	0.444	0.058	0.002	0.872	0.298	0.198	0.616	0.045	0.547	0.171	0.73	0.107	0.762	0.106	0.409	0.113	0.653	0.147
10046	Alloxan|Pyrimidine-2,4,5,6(1H,3H)-tetrone tetrahydrate|2,4,5,6(1H,3H)-Pyrimidinetetrone, monohydrate	50-71-5|6010-91-9|2244-11-3	NC1C=CC(=CC=1)OC1C=C(N)C(N)=CC=1	0.186	0.521	0.001	0.966	0.075	0.476	0.002	0.936	0.025	0.587	0.009	0.716	0.003	0.901	0.633	0.071	0.332	0.166	0.064	0.354	0.299	0.122	0.028	0.64	0.077	0.472	0.123	0.318	0.09	0.363	0	0.958	0.145	0.332	0.123	0.36	0.475	0.248	0.157	0.385	0.191	0.326	0.045	0.531	0.041	0.563
10048	Aspirin|Aspirin potassium|Aspirin sodium|Calurin|Lithium acetylsalicylate|2-(Acetyloxy)(~2~H_4_)benzoic acid|2-(Acetyloxy)benzoic acid--piperazine (1/1)|2-(Acetyloxy)(carboxy-~13~C)benzoic acid|2-(Acetyloxy)benzoic acid--N,N-diethylethanamine (1/1)	50-78-2|25817-25-8|493-53-8|52080-78-1|552-98-7|97781-16-3|22402-48-8|1173022-25-7|92953-32-7	CN(C)C1C=CC(=CC=1)N=NC1C=CC=CC=1C(O)=O	0.169	0.545	0.001	0.965	0.173	0.28	0.001	0.94	0.256	0.274	0.002	0.881	0.001	0.919	0.348	0.125	0.287	0.174	0.164	0.255	0.475	0.053	0.047	0.607	0.017	0.746	0.386	0.177	0.127	0.274	0.001	0.941	0.222	0.302	0.031	0.713	0.293	0.319	0.376	0.247	0.55	0.134	0.263	0.162	0.319	0.156
10049	2,5-Dichlorobenzoic acid|Sodium 2,5-dichlorobenzoate	50-79-3|63891-98-5	NC1C=CC(=CC=1)C1C=CC=CC=1	0.822	0.1	0	0.965	0.324	0.133	0.001	0.937	0.653	0.097	0	0.994	0.001	0.974	0.447	0.092	0.863	0.073	0.489	0.057	0.74	0.03	0.422	0.053	0.861	0.019	0.532	0.076	0.58	0.043	0	0.948	0.738	0.039	0.105	0.38	0.528	0.119	0.636	0.125	0.507	0.093	0.775	0.023	0.696	0.106
10050	CERAPP_10050	NOCAS_858956	NC1C=CC=C2C=1C(=O)C1C=CC=CC=1C2=O	0.534	0.217	0.001	0.964	0.168	0.279	0.003	0.882	0.1	0.333	0.143	0.175	0.013	0.738	0.663	0.07	0.653	0.085	0.126	0.3	0.475	0.108	0.371	0.063	0.176	0.284	0.078	0.366	0.199	0.262	0.001	0.927	0.401	0.14	0.475	0.105	0.581	0.278	0.214	0.387	0.352	0.171	0.288	0.175	0.316	0.262
10051	2,4-Dichlorobenzoic acid|Sodium 2,4-dichlorobenzoate	50-84-0|38402-11-8	OC1=CC=C(C=C1)C(=O)OCC1C=CC=CC=1	0.819	0.042	0.001	0.964	0.765	0.018	0.044	0.391	0.595	0.062	0.003	0.851	0.273	0.09	0.548	0.086	0.574	0.104	0.608	0.031	0.534	0.061	0.381	0.072	0.402	0.112	0.032	0.491	0.492	0.057	0.343	0.072	0.395	0.126	0.328	0.134	0.635	0.157	0.525	0.194	0.679	0.086	0.541	0.061	0.44	0.13
10052	Thymidine|2-(C-11)Thymidine|Thymidine-6-t|Telbivudine|Thymidine-alpha,alpha,alpha-t3|[5'-13C]thymidine|CERAPP_10052	50-89-5|130333-77-6|13123-05-2|3424-98-4|52497-68-4|240407-53-8|NOCAS_858957	NC1N=C(N)C=CC=1N=NC1C=CC=CC=1	0.679	0.122	0.001	0.963	0.157	0.28	0.002	0.893	0.075	0.395	0.002	0.891	0.012	0.752	0.601	0.067	0.477	0.099	0.071	0.385	0.526	0.045	0.002	0.893	0.048	0.567	0.126	0.296	0.158	0.265	0	0.96	0.416	0.125	0.307	0.161	0.664	0.155	0.266	0.254	0.459	0.208	0.126	0.31	0.309	0.2
10053	Floxuridine|5-Fluoro-2'-deoxyuridine|CERAPP_10053	50-91-9|2968-28-7|NOCAS_858958	CC1C=C(C=CC=1)NC(=O)OC1=CC(=CC=C1)NC(=O)OC	0.446	0.281	0	0.963	0.247	0.199	0.002	0.887	0.222	0.21	0.3	0.061	0.001	0.953	0.399	0.076	0.643	0.113	0.244	0.144	0.595	0.071	0.115	0.345	0.208	0.263	0.596	0.067	0.198	0.208	0.001	0.909	0.562	0.096	0.135	0.348	0.305	0.264	0.469	0.158	0.442	0.154	0.406	0.109	0.335	0.113
10054	Ephedrine|Pseudoephedrine|Ephedrine hydrochloride|(-)-Pseudoephedrine|Pseudoephedrine, hydrochloride, (-)-|(R)-Glycolic acid, compound with (S-(R,S))-2-(methylamino)-1-phenylpropanol(1:1)|(1R)-2-[(~2~H_3_)Methylamino]-1-phenylpropan-1-ol--hydrogen chloride (1/1)|(1R,2S)-2-[(~2~H_3_)Methylamino]-1-phenylpropan-1-ol--hydrogen chloride (1/1)|(1S,2S)-2-[(~2~H_3_)Methylamino]-1-phenylpropan-1-ol--hydr…	299-42-3|90-82-4|50-98-6|321-97-1|670-40-6|93982-06-0|285979-74-0|285979-72-8|285979-73-9|754966-06-8|350820-08-5|284665-25-4|NOCAS_858959	C(OC1C=CC(=CC=1)C(C(C1C=CC(=CC=1)OCC1CO1)C1C=CC(=CC=1)OCC1CO1)C1C=CC(=CC=1)OCC1CO1)C1CO1	0.049	0.715	0.001	0.962	0.007	0.796	0.009	0.763	0.012	0.672	0.074	0.276	0.002	0.882	0.172	0.142	0.043	0.325	0.104	0.278	0.124	0.203	0.054	0.493	0.041	0.632	0.216	0.255	0.136	0.264	0.004	0.842	0.109	0.467	0.013	0.782	0.023	0.753	0.051	0.582	0.058	0.492	0.036	0.592	0.003	0.768
10055	D-Glucose|Galactose|D-Mannose|Glucose ammonia|beta-D-Glucopyranose, monohydrate|Galactose [USAN:NF]|alpha-d-glucopyranose|D-Galactose-1-13C|D-[4-13C]Glucose|D-[1,2-13C2]glucose|D-(5,6-~13~C_2_)Glucopyranose|Labeled Glucose|Dextrose-13C6|D-Glucose-1-13C|D-Mannose-1-13C|Dextrose-1-d1|D-(C~1~-~2~H)Galactopyranose|L-(C~1~,C~2~,C~3~,C~4~,C~6~,C~6~,5-~2~H_7_)Idopyranose|CERAPP_10055	50-99-7|59-23-4|3458-28-4|NOCAS_44038|136831-99-7|3646-73-9|492-62-6|70849-30-8|84270-10-0|261728-61-4|201417-06-3|105931-74-6|74134-89-7|40762-22-9|70849-31-9|106032-61-5|64267-73-8|23403-54-5|NOCAS_858960	OC(=O)C1C=CC=CC=1NCCC1C=CC=CC=1	0.641	0.117	0.001	0.962	0.648	0.023	0.008	0.769	0.345	0.139	0.2	0.11	0.012	0.738	0.568	0.062	0.587	0.083	0.348	0.094	0.613	0.035	0.378	0.075	0.072	0.512	0.418	0.14	0.153	0.243	0.065	0.336	0.067	0.494	0.103	0.432	0.541	0.214	0.553	0.219	0.676	0.126	0.771	0.052	0.823	0.09
10056	Pronethalol|Pronethalol hydrochloride	54-80-8|51-02-5	CN(C)C1C=CC(C=CC2C=CC(=CC=2)[N+]([O-])=O)=CC=1	0.602	0.25	0.001	0.961	0.156	0.254	0.001	0.932	0.07	0.449	0.123	0.161	0.012	0.718	0.457	0.066	0.406	0.108	0.087	0.344	0.306	0.14	0.082	0.413	0.121	0.394	0.253	0.206	0.163	0.244	0.094	0.255	0.086	0.463	0.065	0.488	0.277	0.226	0.179	0.359	0.543	0.092	0.204	0.229	0.452	0.094
10057	Piperonyl butoxide	51-03-6	OC1=CC2C=CC=CC=2C=C1C(=O)OC1C=CC=CC=1	0.142	0.533	0.001	0.961	0.229	0.224	0.002	0.919	0.1	0.363	0.005	0.795	0.055	0.407	0.477	0.056	0.51	0.142	0.227	0.166	0.632	0.031	0.158	0.228	0.001	0.88	0.068	0.373	0.242	0.174	0.01	0.707	0.045	0.576	0.141	0.298	0.58	0.242	0.476	0.276	0.707	0.062	0.225	0.234	0.569	0.108
10058	Procaine hydrochloride|Procaine|Procaine butyrate|Procaine phosphate|Procaine dihydrate	51-05-8|59-46-1|136-55-0|54812-66-7|6192-89-8	COC1C=C(C=CC2C=CC(=CC=2)OC)OC(=O)C=1	0.803	0.143	0.001	0.961	0.355	0.121	0.003	0.877	0.22	0.243	0.135	0.145	0.008	0.807	0.702	0.04	0.666	0.083	0.529	0.039	0.615	0.058	0.35	0.073	0.19	0.266	0.316	0.185	0.444	0.074	0.01	0.723	0.536	0.124	0.328	0.138	0.308	0.283	0.665	0.142	0.715	0.129	0.397	0.128	0.341	0.177
10059	Procainamide|Procainamide hydrochloride	51-06-9|614-39-1	NC1=CC(N)=C(C=C1)OC1C=CC(N)=CC=1	0.174	0.491	0.001	0.96	0.068	0.505	0.001	0.934	0.024	0.583	0.011	0.711	0.003	0.885	0.457	0.09	0.401	0.132	0.062	0.361	0.208	0.148	0.038	0.606	0.073	0.479	0.114	0.325	0.088	0.364	0.001	0.954	0.131	0.359	0.151	0.309	0.511	0.193	0.193	0.375	0.182	0.381	0.041	0.542	0.042	0.601
10060	Nialamide	51-12-7	CN(C)C1C=CC(=CC=1)N=NC1C=CC(N)=CC=1	0.122	0.576	0.001	0.96	0.101	0.43	0.007	0.784	0.121	0.339	0.011	0.654	0.006	0.798	0.416	0.046	0.571	0.115	0.075	0.345	0.226	0.138	0.083	0.377	0.004	0.857	0.195	0.25	0.031	0.549	0.001	0.901	0.201	0.308	0.021	0.698	0.519	0.145	0.233	0.281	0.381	0.215	0.228	0.222	0.171	0.362
10061	Sesamex	51-14-9	[O-][N+](=NC1C=CC=CC=1)C1C=CC=CC=1	0.419	0.296	0.001	0.96	0.171	0.28	0.002	0.912	0.171	0.279	0.203	0.12	0.004	0.864	0.534	0.053	0.571	0.1	0.232	0.172	0.512	0.074	0.237	0.121	0.281	0.195	0.124	0.322	0.173	0.207	0.009	0.766	0.475	0.094	0.186	0.261	0.741	0.145	0.274	0.299	0.532	0.102	0.255	0.213	0.473	0.094
10062	Pralidoxime chloride|Pralidoxime|CERAPP_10062	51-15-0|6735-59-7|NOCAS_858961	NC1C=C2CC3=CC=CC=C3C2=CC=1	0.789	0.101	0.001	0.96	0.275	0.175	0.001	0.971	0.146	0.306	0.001	0.931	0.001	0.959	0.504	0.12	0.782	0.064	0.007	0.624	0.457	0.082	0.122	0.265	0.099	0.381	0.032	0.483	0.506	0.053	0	0.959	0.666	0.056	0.134	0.352	0.671	0.25	0.351	0.231	0.408	0.205	0.516	0.079	0.527	0.133
10063	Benzimidazole|1H-Benzimidazol-3-ium trifluoromethanesulfonate|Phosphoric acid--1H-benzimidazole (1/1)|Nitric acid--1H-benzimidazole (1/1)	51-17-2|99257-95-1|54234-27-4|56949-76-9	O=C(C=CC1C=CC=CC=1)OCCC1C=CC=CC=1	0.319	0.422	0.001	0.96	0.455	0.068	0.002	0.893	0.432	0.139	0.222	0.079	0.339	0.068	0.618	0.062	0.611	0.071	0.47	0.061	0.754	0.053	0.41	0.074	0.431	0.074	0.539	0.07	0.231	0.193	0.493	0.024	0.383	0.169	0.556	0.048	0.608	0.103	0.775	0.115	0.848	0.115	0.721	0.054	0.76	0.075
10064	Triethylenemelamine	51-18-3	CCOC(=O)NC1C=CC=C(C=1)OC(=O)NC1C=CC=CC=1	0.392	0.38	0.001	0.959	0.191	0.264	0.002	0.925	0.216	0.199	0.302	0.06	0.001	0.95	0.642	0.094	0.358	0.14	0.202	0.198	0.728	0.036	0.21	0.191	0.159	0.312	0.478	0.107	0.273	0.146	0.001	0.922	0.43	0.15	0.182	0.239	0.25	0.278	0.311	0.235	0.672	0.124	0.543	0.069	0.505	0.206
10065	CERAPP_10065	NOCAS_858962	CC1=CC=C(O)C(N)=C1	0.636	0.121	0.001	0.959	0.627	0.033	0.001	0.961	0.743	0.035	0.239	0.07	0.003	0.86	0.624	0.055	0.591	0.083	0.826	0.024	0.779	0.036	0.767	0.013	0.874	0.024	0.731	0.057	0.518	0.032	0	0.981	0	0.922	0.621	0.041	0.641	0.139	0.554	0.131	0.653	0.148	0.675	0.073	0.588	0.098
10066	Tiratricol|3,3',5-Triiodothyroacetic acid N,N-diethanolamine (1:1) complex|Sodium 4-(4-hydroxy-3-iodophenoxy)-3,5-diiodophenylacetate|Potassium 4-(4-hydroxy-3-iodophenoxy)-3,5-diiodophenylacetate	51-24-1|1052-92-2|1477-04-9|40993-15-5	C(CCC1=CC=CC=N1)C1C=CC=CC=1	0.729	0.166	0.001	0.959	0.618	0.029	0.004	0.85	0.489	0.11	0.118	0.203	0.002	0.898	0.609	0.098	0.625	0.056	0.605	0.025	0.666	0.016	0.584	0.028	0.725	0.051	0.42	0.117	0.759	0.028	0.008	0.771	0.757	0.056	0.786	0.031	0.515	0.17	0.625	0.106	0.778	0.121	0.793	0.044	0.681	0.09
10067	2,4-Dinitrophenol|2,4-Dinitrophenol sodium salt|Phenol, 2,4-dinitro-, ion(1-)|2,4-Dinitro(~2~H_3_)phenol	51-28-5|1011-73-0|20350-26-9|93951-77-0	C=CC(=O)OCC(COCC(CO)(COC(=O)C=C)COC(=O)C=C)(COC(=O)C=C)COC(=O)C=C	0.068	0.682	0.001	0.957	0.001	0.917	0.157	0.17	0.011	0.678	0.109	0.207	0.007	0.816	0.132	0.145	0.021	0.352	0.073	0.38	0.001	0.594	0.036	0.601	0.091	0.437	0.001	0.899	0.032	0.579	0.243	0.097	0.003	0.822	0.101	0.416	0.026	0.617	0.016	0.699	0.007	0.713	0.025	0.662	0.005	0.791
10068	Isoproterenol|Isoproterenol hydrochloride|Levoisoproterenol hydrochloride|Levoisoproterenol	7683-59-2|51-30-9|5984-95-2|51-31-0	O=C1C=C(OC2C=CC3C=CC=CC=3C=21)C1C=CC=CC=1	0.144	0.566	0.001	0.957	0.067	0.51	0	0.968	0.008	0.711	0.046	0.47	0.001	0.971	0.433	0.073	0.094	0.31	0.022	0.533	0.088	0.197	0.018	0.714	0	0.918	0.133	0.276	0.025	0.628	0.001	0.939	0.073	0.559	0.184	0.259	0.296	0.199	0.116	0.465	0.125	0.427	0.232	0.194	0.162	0.299
10070	Scopolamine hydrobromide trihydrate|Scopolamine|Scopolamine hydrobromide|(-)-Scopolamine|Scopolamine hydrochloride|(+)-Scopolamine|(1R,2R,4S,5S)-9-(~2~H_3_)Methyl-3-oxa-9-azatricyclo[3.3.1.0~2,4~]nonan-7-yl (2S)-3-hydroxy-2-phenylpropanoate--hydrogen bromide (1/1)|CERAPP_10070	6533-68-2|51-34-3|114-49-8|138-12-5|55-16-3|64069-63-2|1279037-70-5|NOCAS_858963	C1=CC=NC2=CC=C3C=CC=NC3=C21	0.525	0.22	0.001	0.957	0.208	0.234	0.006	0.817	0.006	0.733	0.003	0.85	0.001	0.936	0.507	0.031	0.215	0.205	0.003	0.718	0.335	0.124	0.001	0.893	0.002	0.881	0.264	0.224	0.375	0.06	0	0.944	0.302	0.177	0.365	0.119	0.571	0.13	0.366	0.226	0.043	0.702	0.308	0.192	0.219	0.199
10071	3,5-Dichlorobenzoic acid	51-36-5	CC(C)CCOC(=O)C=CC1C=CC=CC=1	0.81	0.055	0.001	0.957	0.76	0.014	0.01	0.746	0.604	0.082	0.446	0.018	0.358	0.064	0.708	0.062	0.671	0.092	0.69	0.018	0.728	0.043	0.806	0.01	0.521	0.059	0.834	0.019	0.547	0.032	0.641	0.009	0.547	0.099	0.846	0.036	0.727	0.135	0.687	0.144	0.784	0.067	0.618	0.036	0.534	0.092
10072	Norepinephrine|d-Noradrenaline bitartrate|CERAPP_10072	51-41-2|636-88-4|NOCAS_858964	COC1C=C(C=CC=1O)C=CC(=O)CC(=O)C=CC1=CC(OC)=C(O)C=C1	0.142	0.574	0.001	0.956	0.135	0.307	0.148	0.192	0.07	0.365	0.048	0.388	0.004	0.862	0.567	0.09	0.147	0.234	0.065	0.413	0.398	0.119	0.016	0.669	0.051	0.554	0.166	0.259	0.019	0.667	0.082	0.266	0	0.895	0.006	0.868	0.038	0.563	0.05	0.554	0.115	0.458	0.057	0.516	0.041	0.566
10073	l-Epinephrine hydrochloride|Epinephrine|Epinephrine bitartrate|Epinephrine acetate|4-[1-Hydroxy-2-(methylamino)(~2~H_3_)ethyl](~2~H_3_)benzene-1,2-diol|4-{(1R)-1-Hydroxy-2-[(~2~H_3_)methylamino]ethyl}benzene-1,2-diol|CERAPP_10073	55-31-2|51-43-4|51-42-3|97289-42-4|1219803-77-6|1217733-17-9|NOCAS_858965	C1=CC=CC2=CC=C3C=CC4=CC=CC=C4C3=C21	0.129	0.559	0.001	0.956	0.168	0.25	0	0.99	0.043	0.491	0.001	0.934	0.157	0.158	0.214	0.128	0.072	0.324	0.303	0.128	0.173	0.152	0.335	0.078	0.201	0.232	0.121	0.357	0.221	0.196	0	0.983	0.121	0.461	0.527	0.069	0.817	0.081	0.019	0.679	0.109	0.422	0.481	0.051	0.43	0.152
10075	3,4-Dichlorobenzoic acid|Sodium 3,4-dichlorobenzoate	51-44-5|17274-10-1	CCCCCOC(=O)C1C=CC(O)=CC=1	0.553	0.218	0.001	0.956	0.803	0.012	0.004	0.853	0.86	0.052	0.002	0.906	0.019	0.68	0.559	0.078	0.535	0.049	0.825	0.012	0.691	0.055	0.118	0.25	0.735	0.049	0	0.913	0	0.874	0.005	0.784	0.6	0.04	0.058	0.514	0.713	0.16	0.661	0.158	0.715	0.098	0.727	0.027	0.635	0.094
10076	Histamine|1H-Imidazole-4-ethanamine, dihydrochloride|1H-Imidazole-4-ethanamine, phosphate|2-(1H-Imidazol-5-yl)(~2~H_4_)ethan-1-amine	51-45-6|56-92-8|6890-40-0|344299-48-5	CN(C)C1C=CC(=CC=1)N=NC1C=CC(N)=CC=1	0.116	0.544	0.001	0.955	0.1	0.424	0.007	0.784	0.123	0.321	0.011	0.661	0.005	0.802	0.465	0.133	0.487	0.138	0.077	0.355	0.252	0.143	0.083	0.381	0.005	0.86	0.2	0.255	0.033	0.546	0.001	0.899	0.191	0.3	0.021	0.685	0.454	0.151	0.229	0.304	0.378	0.221	0.231	0.201	0.195	0.241
10077	1,3,6,8-Tetraazatricyclo[4.4.1.13,8]dodecane	51-46-7	OC1=CC2C(=O)C=C(OC=2C=C1)C1C=CC=CC=1	0.09	0.658	0.001	0.955	0.267	0.171	0.001	0.948	0.052	0.486	0.004	0.833	0.003	0.875	0.444	0.077	0.368	0.144	0.02	0.507	0.432	0.115	0.043	0.466	0.04	0.656	0.004	0.619	0.139	0.251	0.001	0.908	0.005	0.77	0.078	0.475	0.318	0.227	0.148	0.395	0.289	0.184	0.088	0.387	0.059	0.506
10078	Levothyroxine|DL-Thyroxine|Dextrothyroxine|Sodium L-thyroxine pentahydrate|Thyroxine I 131|Dextrothyroxine sodium|[125I]-Thyroxine	51-48-9|300-30-1|51-49-0|6106-07-6|7019-69-4|7054-08-2|80945-46-6	NNC(=O)C1C=CC=CC=1	0.777	0.076	0.001	0.955	0.548	0.061	0.109	0.238	0.273	0.201	0.579	0.008	0.014	0.696	0.576	0.099	0.537	0.065	0.786	0.02	0.606	0.074	0.822	0.004	0.615	0.046	0.731	0.048	0.455	0.038	0.002	0.891	0.611	0.069	0.728	0.027	0.548	0.289	0.606	0.134	0.577	0.105	0.819	0.031	0.721	0.084
10079	CERAPP_10079	NOCAS_858966	O=C(CC(=O)C1C=CC=CC=1)C1C=CC=CC=1	0.326	0.366	0.001	0.955	0.571	0.035	0.002	0.934	0.213	0.218	0.006	0.812	0.014	0.683	0.541	0.05	0.699	0.089	0.624	0.036	0.857	0.035	0.001	0.9	0.466	0.092	0.443	0.132	0.547	0.042	0.006	0.823	0.358	0.153	0.613	0.046	0.318	0.182	0.39	0.133	0.634	0.101	0.393	0.12	0.607	0.205
10080	Atropine|CERAPP_10080	51-55-8|NOCAS_858967	NC1=CC2=CC3C=CC=CC=3C=C2C=C1	0.353	0.334	0.001	0.954	0.121	0.365	0	0.975	0.044	0.484	0.002	0.885	0	0.982	0.603	0.066	0.045	0.312	0.07	0.383	0.251	0.132	0.093	0.357	0.048	0.583	0.034	0.466	0.108	0.294	0	0.977	0.082	0.47	0.117	0.359	0.639	0.285	0.025	0.622	0.056	0.555	0.235	0.211	0.493	0.133
10081	dl-Homatropine|Homatropine hydrobromide|(3-endo)-8-Methyl-8-azabicyclo[3.2.1]oct-3-yl (2S)-hydroxy(phenyl)acetate sulfate (1:1)|Homatropine hydrochloride|(3-endo)-8-Methyl-8-azabicyclo[3.2.1]oct-3-yl (2R)-hydroxy(phenyl)acetate sulfate (1:1)|(-)-Homatropine|(3-exo)-8-Methyl-8-azabicyclo[3.2.1]oct-3-yl hydroxy(phenyl)acetate|(+)-Homatropine|CERAPP_10081	87-00-3|51-56-9|51017-32-4|637-21-8|51017-34-6|51017-31-3|16175-57-8|51017-33-5|NOCAS_858968	C1C2=CC=CC=C2C=CC=1NC1C=CC=CC=1	0.482	0.267	0.001	0.954	0.126	0.36	0	0.993	0.049	0.427	0	0.988	0	0.989	0.538	0.063	0.672	0.074	0.213	0.145	0.649	0.022	0.117	0.276	0.034	0.631	0.039	0.464	0.154	0.212	0	0.968	0.334	0.192	0.131	0.352	0.509	0.141	0.443	0.269	0.409	0.182	0.574	0.049	0.67	0.14
10082	Methamphetamine|dl-Methamphetamine|S-(+)-Methamphetamine hydrochloride|dl-Methamphetamine hydrochloride|Levmetamfetamine|(S)-Methyl(alpha-methylphenethyl)ammonium (R-(R*,R*))-hydrogen tartrate|dl-Methamphetamine tartrate|Methyl-(1-phenylpropan-2-yl)azanium|N-(~2~H_3_)Methyl-1-phenyl(1,2-~2~H_2_)propan-2-amine--hydrogen chloride (1/1)	537-46-2|7632-10-2|51-57-0|300-42-5|33817-09-3|62265-33-2|7487-70-9|7235-24-7|60124-81-4	NC1C=CC(=CC=1)N=NC1C=CC(O)=CC=1	0.327	0.405	0.001	0.954	0.117	0.32	0.009	0.728	0.148	0.297	0.007	0.742	0.023	0.617	0.455	0.068	0.504	0.137	0.06	0.408	0.357	0.093	0.015	0.727	0.045	0.612	0.01	0.575	0.074	0.45	0.001	0.934	0.255	0.245	0.025	0.721	0.586	0.187	0.253	0.304	0.421	0.196	0.029	0.57	0.119	0.421
10083	Dopamine hydrochloride|Dopamine|Dopamine hydrobromide|4-[2-Amino(~2~H_4_)ethyl]benzene-1,2-diol--hydrogen chloride (1/1)	62-31-7|51-61-6|645-31-8|203633-19-6	COC1=CC(=CC=C1N)N=NC1C=CC=CC=1	0.148	0.538	0.001	0.954	0.246	0.215	0.004	0.865	0.184	0.281	0.003	0.804	0.01	0.774	0.859	0.106	0.618	0.098	0.079	0.391	0.629	0.068	0.034	0.588	0.02	0.761	0.06	0.417	0.052	0.497	0.001	0.921	0.137	0.385	0.057	0.54	0.724	0.154	0.648	0.2	0.486	0.192	0.197	0.264	0.268	0.278
10084	Amphetamine|Dextroamphetamine|Levamfetamine|1-Phenyl(~2~H_6_)propan-2-amine--hydrogen chloride (1/1)	300-62-9|51-64-9|156-34-3|205437-60-1	O=C(OCC=CC1C=CC=CC=1)C1C=CC=CC=1	0.127	0.605	0.001	0.954	0.428	0.104	0.007	0.801	0.361	0.183	0.096	0.262	0.177	0.153	0.449	0.084	0.474	0.09	0.373	0.087	0.716	0.055	0.164	0.195	0.201	0.231	0.223	0.246	0.11	0.347	0.127	0.211	0.115	0.43	0.285	0.163	0.358	0.31	0.569	0.149	0.59	0.115	0.416	0.092	0.556	0.199
10086	4-Fluoro-dl-phenylalanine|4-Fluoro-L-phenylalanine--hydrogen chloride (1/1)	51-65-0|64231-54-5	CC1=CC2=C(C=C1)C(=O)C1=CC=CC=C1C2=O	0.645	0.15	0.001	0.954	0.396	0.096	0.004	0.859	0.083	0.398	0.142	0.16	0.009	0.786	0.665	0.068	0.65	0.063	0.164	0.218	0.529	0.044	0.403	0.069	0.37	0.138	0.32	0.193	0.28	0.097	0.001	0.927	0.534	0.117	0.605	0.075	0.565	0.056	0.21	0.306	0.718	0.118	0.573	0.072	0.43	0.079
10087	N-(4-Methoxyphenyl)acetamide	51-66-1	C1=CC=C(S1)C1=CC=C(S1)C1=CC=CS1	0	0.936	0.001	0.953	0.056	0.535	0.002	0.895	0.038	0.523	0.001	0.94	0.008	0.802	0.332	0.068	0	0.552	0.027	0.51	0.002	0.519	0.058	0.496	0.279	0.169	0.038	0.458	0.239	0.18	0.002	0.897	0	0.949	0.282	0.162	0.086	0.498	0.001	0.902	0	0.961	0.211	0.199	0.069	0.542
10088	Tyramine hydrochloride|Tyramine|4-[2-Amino(~2~H_4_)ethyl]phenol--hydrogen chloride (1/1)|4-[2-Amino(1-~14~C)ethyl]phenol--hydrogen chloride (1/1)|4-(2-Aminoethyl)phenol--water (1/1)	60-19-5|51-67-2|1189884-47-6|6793-91-5|924281-00-5	C1=C2C3C=CC=CC=3C=CC2=CC2C=CC=CC=21	0.116	0.615	0.001	0.953	0.166	0.29	0	0.99	0.039	0.468	0	0.967	0.004	0.832	0.106	0.173	0.059	0.329	0.336	0.12	0.211	0.163	0.321	0.079	0.176	0.24	0.102	0.353	0.171	0.231	0	0.98	0.064	0.527	0.51	0.078	0.71	0.152	0.017	0.634	0.096	0.436	0.515	0.068	0.388	0.2
10089	Meclofenoxate hydrochloride|Meclofenoxate|Meclofenoxatorotate	3685-84-5|51-68-3|27166-15-0	OC1C=CC(=CC=1)C1=COC2=CC(=O)CC(=O)C2C1=O	0.036	0.732	0	0.953	0.167	0.276	0.001	0.962	0.054	0.466	0	0.979	0.001	0.957	0.556	0.083	0.743	0.064	0.041	0.47	0.689	0.054	0	0.966	0.072	0.514	0	0.971	0.089	0.324	0	0.959	0.003	0.832	0	0.976	0.159	0.424	0.479	0.113	0.674	0.074	0	0.976	0.076	0.524
10090	Phenylethylhydrazine sulfate|Phenelzine|Hydrazine, phenethyl-, dihydrochloride|Hydrazine, (2-phenylethyl)-, hydrochloride	156-51-4|51-71-8|16904-30-6|77430-25-2	OC1=CC2OC=C(C(=O)C=2C(O)=C1)C1C=CC(O)=CC=1	0.033	0.707	0	0.953	0.171	0.272	0.001	0.963	0.058	0.423	0.001	0.981	0.001	0.951	0.811	0.08	0.657	0.044	0.04	0.473	0.526	0.056	0	0.964	0.07	0.511	0	0.977	0.09	0.329	0	0.961	0.003	0.818	0	0.979	0.163	0.423	0.417	0.199	0.599	0.145	0	0.967	0.071	0.5
10091	Nitrogen mustard|Nitrogen mustard hydrochloride	51-75-2|55-86-7	COC1C=C(N)C=CC=1N=NC1C=CC=CC=1	0.169	0.563	0	0.953	0.235	0.239	0.004	0.865	0.206	0.254	0.003	0.826	0.006	0.844	0.676	0.075	0.64	0.101	0.074	0.372	0.875	0.068	0.041	0.593	0.025	0.747	0.073	0.388	0.065	0.444	0.001	0.933	0.155	0.374	0.066	0.542	0.605	0.202	0.471	0.205	0.355	0.209	0.191	0.235	0.193	0.271
10092	Gefarnate	51-77-4	OC1=CC2OC(=CC(=O)C=2C=C1)C1C=CC=CC=1	0.098	0.629	0.001	0.953	0.237	0.196	0.001	0.946	0.052	0.478	0.005	0.829	0.004	0.853	0.568	0.089	0.431	0.126	0.017	0.518	0.291	0.121	0.043	0.47	0.037	0.675	0.005	0.632	0.126	0.289	0.001	0.916	0.007	0.732	0.074	0.502	0.325	0.261	0.144	0.408	0.302	0.241	0.086	0.395	0.058	0.569
10093	Urethane|(~2~H_5_)Ethyl carbamate	51-79-6|73962-07-9	COC1=CC=C(C=C1)C1=CC(=O)C2C=CC(O)=CC=2O1	0.093	0.617	0.001	0.953	0.266	0.194	0.001	0.949	0.073	0.399	0.007	0.729	0.001	0.893	0.579	0.059	0.465	0.08	0.063	0.368	0.419	0.076	0.077	0.445	0.078	0.44	0.002	0.741	0.165	0.256	0	0.96	0.058	0.569	0.053	0.54	0.175	0.351	0.526	0.212	0.342	0.146	0.049	0.533	0.013	0.635
10094	Carbachol|Carbamylcholine	51-83-2|462-58-8	O=C(NC1C=CC=CC=1)NC1C=CC=CC=1	0.131	0.552	0.001	0.953	0.316	0.123	0.005	0.848	0.317	0.161	0.003	0.861	0.001	0.947	0.532	0.077	0.616	0.047	0.347	0.075	0.687	0.027	0.061	0.48	0.271	0.208	0.423	0.13	0.418	0.086	0.006	0.775	0.5	0.139	0.317	0.144	0.529	0.111	0.636	0.175	0.565	0.098	0.439	0.099	0.639	0.138
10095	Tetramethylammonium chloride|Tetramethylammonium hydroxide|Tetramethylammonium|Methanaminium, N,N,N-trimethyl-, nitrate|Methanaminium, N,N,N-trimethyl-, hydroxide, pentahydrate|Methanaminium, N,N,N-trimethyl-, acetate|Methanaminium, N,N,N-trimethyl-, formate|Ammonium, tetramethyl-, thiocyanate|NSC97382|Methanaminium, N,N,N-trimethyl-, azide|N,N,N-Trimethylmethanaminium cyanide|N,N,N-Trimethylmeth…	75-57-0|75-59-2|51-92-3|1941-24-8|10424-65-4|10581-12-1|59138-84-0|15597-46-3|58272-25-6|999-77-9|23237-02-7|287476-08-8|284474-82-4|157167-78-7	C(CCC1=CN=CC=C1)C1C=CC=CC=1	0.705	0.136	0.001	0.953	0.582	0.031	0.025	0.536	0.458	0.134	0.009	0.747	0.001	0.914	0.552	0.118	0.83	0.069	0.623	0.026	0.681	0.044	0.546	0.024	0.649	0.051	0.428	0.089	0.633	0.038	0.064	0.344	0.88	0.043	0.868	0.027	0.738	0.149	0.675	0.136	0.664	0.118	0.786	0.045	0.481	0.06
10096	Norethindrone acetate|CERAPP_10096	51-98-9|NOCAS_858970	C1=CC=CC=C1C1C=CC=CC=1C1C=CC=CC=1	0.176	0.553	0.001	0.952	0.125	0.399	0	0.99	0.079	0.43	0.044	0.393	0.001	0.983	0.602	0.07	0.135	0.244	0.218	0.183	0.392	0.09	0.162	0.201	0.138	0.328	0.094	0.321	0.126	0.361	0.006	0.775	0.229	0.229	0.367	0.102	0.222	0.343	0.057	0.587	0.07	0.584	0.432	0.121	0.621	0.057
10097	Spironolactone|7|A-Spironolactone|CERAPP_10097	52-01-7|33784-05-3|NOCAS_858971	CC1(C)CCC(C)(C)C2C=CC(=CC1=2)C(=O)NC1C=CC(=CC=1)C(O)=O	0	0.936	0.001	0.952	0.19	0.261	0.343	0.067	0.06	0.435	0.001	0.948	0.174	0.129	0.454	0.067	0.637	0.091	0.141	0.24	0.407	0.093	0.002	0.905	0.114	0.38	0.388	0.133	0.096	0.32	0.341	0.053	0.044	0.532	0.286	0.187	0.317	0.28	0.817	0.167	0	0.971	0.185	0.246	0.585	0.148
10098	Prednisolone acetate|CERAPP_10098	52-21-1|NOCAS_858972	CC1C=CC(=CC=1)OC(=O)C1C=CC=CC=1O	0.618	0.186	0.001	0.952	0.753	0.019	0.133	0.195	0.657	0.072	0.05	0.38	0.388	0.056	0.549	0.058	0.8	0.092	0.555	0.035	0.637	0.032	0.368	0.071	0.337	0.127	0.101	0.337	0.693	0.036	0.153	0.195	0.482	0.086	0.459	0.108	0.618	0.069	0.601	0.121	0.834	0.066	0.484	0.084	0.678	0.142
10099	Thiotepa	52-24-4	CN(C)C1C=CC(=CC=1)N=NC1C=CC(=CC=1)C(O)=O	0.161	0.549	0.002	0.951	0.142	0.313	0.003	0.877	0.23	0.189	0.005	0.764	0.007	0.813	0.379	0.102	0.229	0.208	0.135	0.234	0.382	0.092	0.041	0.604	0.014	0.806	0.274	0.188	0.078	0.354	0.002	0.912	0.16	0.322	0.016	0.779	0.264	0.312	0.236	0.357	0.459	0.152	0.302	0.196	0.376	0.2
10100	Codeine|Codeine phosphate|Codeine hydrochloride|Codeine hydrobromide|Codeine hydroiodide|trans-Codeine hydrobromide|trans-Isocodeine hydrochloride|Codeine citrate|Codeine hydrochloride dihydrate|Codeine hydrate|5-Oxo-L-proline, compound with (5alpha,6alpha)-7,8-didehydro-4,5-epoxy-3-methoxy-17-methylmorphinan-6-ol (1:1)|3-methoxy-17-methyl-7,8-didehydro-4,5-epoxymorphinan-6-ol sulfate(1:1)|(5alph…	76-57-3|52-28-8|1422-07-7|125-25-7|125-26-8|16206-71-6|28379-52-4|5913-73-5|5916-29-0|6059-47-8|93964-00-2|349099-87-2|1007844-34-9|NOCAS_858973	C1=CC=NC2=CC=C3N=CC=CC3=C21	0.67	0.095	0.001	0.951	0.182	0.274	0.006	0.817	0.006	0.764	0.004	0.844	0.001	0.92	0.748	0.087	0.19	0.227	0.003	0.709	0.283	0.133	0.001	0.89	0.002	0.88	0.242	0.214	0.336	0.088	0.001	0.938	0.348	0.177	0.347	0.137	0.608	0.131	0.302	0.264	0.031	0.712	0.283	0.178	0.288	0.239
10101	Cyclobarbital	52-31-3	COC1=CC=C(C=C1)C1=CC(=O)C2=CC=CC=C2O1	0.085	0.616	0.001	0.951	0.258	0.189	0.001	0.957	0.05	0.486	0.007	0.747	0.001	0.916	0.7	0.075	0.569	0.101	0.059	0.389	0.311	0.105	0.086	0.38	0.064	0.521	0.025	0.503	0.22	0.186	0.001	0.931	0.034	0.607	0.14	0.344	0.229	0.345	0.223	0.309	0.285	0.209	0.122	0.315	0.178	0.272
10102	Aldosterone|PUBCHEM_54203300|CERAPP_10102	52-39-1|13479-36-2|NOCAS_858974	CC1C=CC(=CC=1)C(=O)C1C=CC(=CC=1O)OC	0.673	0.117	0.001	0.951	0.672	0.03	0.002	0.883	0.323	0.182	0.002	0.9	0.012	0.775	0.84	0.067	0.583	0.066	0.506	0.042	0.764	0.028	0.325	0.091	0.362	0.124	0.084	0.332	0.493	0.046	0.002	0.881	0.339	0.192	0.241	0.206	0.407	0.175	0.568	0.156	0.501	0.087	0.629	0.093	0.547	0.09
10103	Allobarbital	52-43-7	CCCCCCOC(=O)C1C=CC(O)=CC=1	0.295	0.455	0.001	0.951	0.704	0.026	0.003	0.866	0.828	0.017	0.002	0.912	0.177	0.142	0.715	0.096	0.614	0.117	0.65	0.025	0.798	0.032	0.247	0.15	0.334	0.123	0.001	0.911	0.129	0.302	0.365	0.034	0.707	0.057	0.034	0.626	0.701	0.147	0.73	0.102	0.567	0.089	0.689	0.053	0.771	0.169
10104	Trihexyphenidyl|Trihexyphenidyl hydrochloride	144-11-6|52-49-3	OC(=O)C1CCN2C(=CC=C21)C(=O)C1C=CC=CC=1	0.714	0.12	0.001	0.951	0.735	0.015	0.119	0.227	0.483	0.104	0.53	0.013	0.485	0.034	0.463	0.042	0.679	0.066	0.582	0.028	0.617	0.041	0.533	0.035	0.506	0.074	0.618	0.06	0.649	0.016	0.408	0.03	0.268	0.167	0.521	0.09	0.541	0.191	0.808	0.155	0.612	0.098	0.676	0.05	0.705	0.076
10105	Bronopol	52-51-7	CC(C)CCOC(=O)C=CC1C=CC=CC=1	0.783	0.111	0	0.951	0.733	0.014	0.009	0.743	0.639	0.059	0.456	0.019	0.36	0.064	0.424	0.054	0.685	0.09	0.853	0.017	0.867	0.018	0.738	0.009	0.561	0.063	0.925	0.026	0.611	0.025	0.628	0.009	0.577	0.07	0.715	0.035	0.7	0.19	0.563	0.146	0.535	0.086	0.828	0.048	0.737	0.118
10106	1-Aminocyclopentanecarboxylic acid|Cycloleucine hydrochloride monohydrate|Cycloleucine hydrochloride|PUBCHEM_54602341	52-52-8|66146-62-1|92398-48-6|6266-08-6	CC1CCCC(C)(C)C=1C=CC(C)=CC=CC(C)=CC(=O)NC1C=CC(O)=CC=1	0.004	0.867	0.001	0.95	0.093	0.397	0.162	0.188	0.053	0.465	0.037	0.434	0.018	0.637	0.386	0.047	0.158	0.248	0.058	0.434	0.177	0.167	0.001	0.937	0.032	0.62	0.036	0.47	0.022	0.593	0.148	0.195	0.045	0.583	0.04	0.598	0.14	0.326	0.039	0.537	0.042	0.606	0.037	0.609	0.188	0.314
10107	Verapamil hydrochloride|Verapamil	152-11-4|52-53-9	CC1C=CC=CC=1N=NC1=CC(C)=C(N)C=C1	0.209	0.517	0.001	0.95	0.136	0.301	0.001	0.966	0.125	0.332	0	0.971	0.001	0.961	0.768	0.088	0.822	0.097	0.041	0.475	0.423	0.091	0.067	0.427	0.013	0.786	0.125	0.296	0	0.888	0	0.957	0.187	0.311	0.028	0.642	0.548	0.165	0.384	0.185	0.311	0.194	0.27	0.172	0.66	0.099
10108	Pentolinium	144-44-5	CN(C)C1C=CC(=CC=1)C(=O)C1C=CC(=CC=1)N(C)C	0.258	0.369	0.001	0.95	0.175	0.267	0.002	0.915	0.145	0.372	0.003	0.848	0.003	0.893	0.605	0.062	0.164	0.216	0.161	0.172	0.095	0.203	0.001	0.903	0.059	0.552	0.001	0.788	0.195	0.202	0.001	0.902	0.621	0.11	0.001	0.966	0.221	0.355	0.264	0.259	0.255	0.258	0.217	0.207	0.719	0.123
10109	D-Penicillamine|DL-Penicillamine|Penicillamine DL-form hydrochloride	52-67-5|52-66-4|22572-05-0	OC1C=CC(=CC=1)C1=CC(=O)C2=CC=CC=C2O1	0.095	0.661	0.001	0.95	0.278	0.153	0.002	0.947	0.051	0.46	0.003	0.87	0.002	0.859	0.27	0.099	0.339	0.173	0.018	0.502	0.542	0.087	0.04	0.482	0.037	0.638	0.004	0.614	0.139	0.292	0.002	0.887	0.009	0.723	0.054	0.545	0.169	0.363	0.137	0.431	0.351	0.267	0.045	0.505	0.067	0.54
10111	Trichlorfon	52-68-6	O=C(OCC=CC1C=CC=CC=1)C1C=CC=CC=1	0.122	0.596	0.001	0.95	0.414	0.099	0.007	0.798	0.335	0.134	0.089	0.253	0.177	0.149	0.552	0.077	0.642	0.112	0.361	0.107	0.804	0.045	0.166	0.209	0.198	0.238	0.25	0.243	0.103	0.356	0.126	0.21	0.101	0.406	0.297	0.157	0.324	0.183	0.499	0.168	0.65	0.169	0.38	0.094	0.539	0.113
10112	Lynestrenol|CERAPP_10112	52-76-6|NOCAS_858975	CN(C)C1C=CC(=CC=1)N=NC1C=CC(=CC=1)[N+]([O-])=O	0.216	0.489	0.001	0.949	0.122	0.362	0.005	0.853	0.074	0.376	0.013	0.645	0.006	0.792	0.729	0.07	0.304	0.17	0.067	0.393	0.372	0.11	0.021	0.673	0.022	0.766	0.201	0.245	0.072	0.404	0.007	0.729	0.213	0.291	0.027	0.675	0.155	0.444	0.198	0.381	0.483	0.099	0.226	0.205	0.209	0.267
10113	Norethandrolone|CERAPP_10113	52-78-8|NOCAS_858976	C1=C2C=C3C=CC=CC3=CC2=CC2=CC=CC=C21	0.089	0.672	0.002	0.949	0.143	0.284	0	0.981	0.038	0.51	0.001	0.942	0.005	0.794	0.123	0.165	0.028	0.36	0.307	0.134	0.07	0.205	0.289	0.1	0.186	0.254	0.086	0.405	0.171	0.224	0	0.963	0.046	0.576	0.379	0.123	0.556	0.139	0.009	0.693	0.06	0.515	0.367	0.1	0.436	0.14
10114	Famphur	52-85-7	C1=NC(=CS1)C1NC2C=CC=CC=2N=1	0.224	0.447	0.001	0.949	0.184	0.269	0.002	0.914	0.016	0.686	0.192	0.121	0.003	0.872	0.69	0.058	0.116	0.27	0.124	0.278	0.198	0.158	0.159	0.168	0.218	0.21	0.166	0.287	0.441	0.083	0.001	0.942	0.251	0.307	0.354	0.117	0.522	0.107	0.181	0.309	0.148	0.411	0.298	0.181	0.059	0.456
10115	Haloperidol|Haloperidol hydrochloride|4-{4-[4-Chloro(~2~H_4_)phenyl]-4-hydroxypiperidin-1-yl}-1-(4-fluorophenyl)butan-1-one|4-[4-(4-Chlorophenyl)-4-hydroxypiperidin-1-yl]-1-[4-fluoro(~2~H_4_)phenyl]butan-1-one	52-86-8|NOCAS_42578|1189986-59-1|136765-35-0	COC1C=C(O)C2=C(C=1)OC(=CC2=O)C1C=CC(O)=CC=1	0.056	0.656	0.002	0.949	0.184	0.263	0.003	0.885	0.06	0.419	0.006	0.795	0.004	0.873	0.488	0.111	0.286	0.182	0.056	0.386	0.403	0.082	0.006	0.795	0.097	0.433	0.001	0.85	0.074	0.397	0	0.962	0.016	0.688	0.003	0.891	0.154	0.405	0.52	0.149	0.289	0.212	0.002	0.901	0.004	0.763
10116	Atropine methylbromide|Methylatropine nitrate|Methylatropine|CERAPP_10116	2870-71-5|52-88-0|31610-87-4|NOCAS_858977	OC1C=CC=CC=1C(=O)OC1=CC2C=CC=CC=2C=C1	0.189	0.514	0.001	0.949	0.233	0.213	0.002	0.909	0.1	0.355	0.006	0.775	0.055	0.406	0.449	0.07	0.516	0.126	0.237	0.144	0.577	0.054	0.153	0.22	0.001	0.882	0.063	0.403	0.216	0.151	0.009	0.718	0.045	0.577	0.151	0.322	0.254	0.21	0.488	0.214	0.826	0.107	0.212	0.218	0.582	0.078
10117	l-Cysteine hydrochloride|L-Cysteine|DL-Cysteine|L-(1-~13~C)Cysteine|L-(~15~N)Cysteine|(3-~13~C)Cysteine	52-89-1|52-90-4|3374-22-9|224054-24-4|204523-09-1|150146-94-4	COC1C=C(C=CC=1O)C=CC(=O)CC(=O)C=CC1=CC(OC)=C(O)C=C1	0.16	0.573	0.001	0.948	0.139	0.308	0.148	0.192	0.068	0.384	0.05	0.386	0.003	0.854	0.746	0.078	0.156	0.238	0.066	0.408	0.417	0.103	0.018	0.67	0.048	0.567	0.155	0.263	0.018	0.665	0.083	0.27	0	0.891	0.007	0.88	0.037	0.598	0.051	0.544	0.113	0.411	0.058	0.518	0.041	0.544
10119	Prednisone|CERAPP_10119	53-03-2|NOCAS_858978	OC1C=CC(=CC=1)C1=CC(=O)C2C(=CC(=O)CC2=O)O1	0.038	0.729	0.001	0.948	0.164	0.304	0	0.955	0.055	0.472	0	0.984	0	0.969	0.694	0.047	0.766	0.062	0.046	0.448	0.744	0.063	0	0.971	0.058	0.57	0	0.97	0.058	0.385	0	0.951	0.002	0.85	0.001	0.969	0.131	0.412	0.474	0.196	0.611	0.139	0	0.977	0.002	0.784
10120	Cortisone|CERAPP_10120	53-06-5|NOCAS_858979	COC1C=C(C)C(C=CC(C)=CC=CC(C)=CC(=O)OCC)=C(C)C=1C	0.251	0.462	0.001	0.948	0.25	0.185	0.265	0.101	0.341	0.158	0.003	0.87	0.003	0.905	0.616	0.077	0.212	0.207	0.113	0.302	0.392	0.116	0.001	0.905	0.095	0.426	0.157	0.305	0.093	0.333	0.258	0.084	0.09	0.436	0.295	0.129	0.712	0.121	0.16	0.395	0.113	0.432	0.12	0.35	0.753	0.06
10121	Estrone|Estrone-2,4,16,16-d4|3-Hydroxy(16,16-~2~H_2_)estra-1,3,5(10)-trien-17-one|3-Hydroxy(2,3,4-~13~C_3_)estra-1,3,5(10)-trien-17-one|CERAPP_10121	53-16-7|53866-34-5|56588-58-0|1241684-29-6|NOCAS_858980	COC1C=C(C)C(C=CC(C)=CC=CC(C)=CC(=O)OCC)=C(C)C=1C	0.215	0.491	0.001	0.948	0.263	0.183	0.255	0.103	0.311	0.152	0.003	0.863	0.003	0.897	0.607	0.057	0.212	0.209	0.103	0.31	0.418	0.121	0.001	0.905	0.1	0.417	0.169	0.273	0.089	0.354	0.256	0.084	0.086	0.437	0.308	0.13	0.487	0.175	0.143	0.396	0.108	0.389	0.111	0.345	0.406	0.13
10122	o,p'-DDD|Lysodren, Mitotan, Mitotane	53-19-0|164203-73-0	NC1C=CC=CC=1N=NC1C=CC=CC=1	0.571	0.221	0.001	0.947	0.046	0.594	0.001	0.897	0.235	0.283	0.006	0.774	0.002	0.924	0.592	0.054	0.823	0.08	0.072	0.409	0.465	0.118	0.024	0.629	0.162	0.316	0.043	0.473	0.061	0.402	0	0.962	0.336	0.167	0.003	0.901	0.646	0.171	0.714	0.205	0.648	0.162	0.489	0.073	0.723	0.046
10124	Paramethasone|CERAPP_10124	53-33-8|NOCAS_858981	COC1C=C2C(=CC=1N)OC1C=CC=CC2=1	0.586	0.324	0.001	0.947	0.09	0.428	0.001	0.961	0.003	0.752	0.001	0.933	0	0.948	0.302	0.124	0.141	0.234	0.042	0.449	0.112	0.212	0.057	0.454	0.158	0.284	0.071	0.369	0.163	0.248	0	0.971	0.36	0.209	0.236	0.235	0.242	0.206	0.095	0.473	0.066	0.533	0.061	0.455	0.481	0.206
10125	Fluprednisolone|CERAPP_10125	53-34-9|NOCAS_858982	CC1(C)CCC(C)(C)C2=CC(=CC=C12)NC(=O)C1C=CC(=CC=1)C(O)=O	0	0.958	0.001	0.947	0.17	0.273	0.367	0.059	0.056	0.441	0.001	0.935	0.213	0.111	0.699	0.059	0.406	0.106	0.125	0.281	0.396	0.07	0.06	0.516	0.112	0.361	0.408	0.134	0.088	0.374	0.249	0.093	0.044	0.558	0.334	0.142	0.609	0.257	0.76	0.18	0	0.968	0.216	0.231	0.547	0.161
10126	Methylprednisolone acetate|CERAPP_10126	53-36-1|NOCAS_858983	CC(C)(C)NSC1=NC2C=CC=CC=2S1	0.43	0.294	0.001	0.947	0.277	0.159	0.027	0.52	0.188	0.234	0.26	0.095	0.001	0.938	0.721	0.074	0.51	0.062	0.349	0.086	0.45	0.096	0.245	0.12	0.271	0.194	0.387	0.133	0.381	0.105	0.002	0.916	0	0.936	0.538	0.055	0.568	0.243	0.64	0.107	0.304	0.267	0.477	0.067	0.669	0.09
10127	Oxandrolone|CERAPP_10127	53-39-4|NOCAS_858984	CC(C)COC(=O)C=CC1C=CC=CC=1	0.817	0.087	0.001	0.947	0.764	0.011	0.004	0.843	0.48	0.134	0.618	0.005	0.514	0.027	0.604	0.099	0.762	0.092	0.742	0.023	0.715	0.04	0.754	0.009	0.508	0.058	0.839	0.047	0.61	0.048	0.65	0.012	0.852	0.034	0.728	0.043	0.622	0.166	0.587	0.141	0.623	0.121	0.798	0.052	0.745	0.09
10128	Androsterone|Epietiocholanolone|CERAPP_10128	53-41-8|571-31-3|NOCAS_858985	C(CNC1=NC(=CS1)C1C=CC=CC=1)C1C=CC=CC=1	0.574	0.248	0.001	0.946	0.179	0.266	0.003	0.894	0.134	0.277	0.036	0.455	0.001	0.91	0.333	0.075	0.505	0.069	0.186	0.197	0.557	0.053	0.147	0.209	0.171	0.273	0.41	0.131	0.124	0.285	0.002	0.877	0.236	0.32	0.292	0.175	0.709	0.205	0.665	0.141	0.747	0.163	0.444	0.121	0.512	0.118
10129	Dehydroepiandrosterone|3-Hydroxyandrost-5-en-17-one|Dehydroandrosterone|(3beta)-3-Hydroxy(2,2,3,4,4,6-~2~H_6_)androst-5-en-17-one|CERAPP_10129	53-43-0|2691-68-1|2283-82-1|1261254-39-0|NOCAS_858986	NC1C=CC(=CC=1O)N=NC1C=CC=CC=1	0.434	0.276	0.001	0.946	0.191	0.257	0.005	0.818	0.22	0.202	0.003	0.832	0.007	0.785	0.598	0.06	0.446	0.055	0.091	0.343	0.61	0.078	0.021	0.665	0.062	0.518	0.012	0.563	0.087	0.32	0.001	0.95	0.328	0.202	0.043	0.624	0.618	0.103	0.453	0.162	0.684	0.139	0.124	0.362	0.237	0.189
10130	3-Deoxy-estrone|CERAPP_10130	53-45-2|NOCAS_858987	C1=CC=CC2C3=CC=C4C=CC=CC4=C3C=CC=21	0.136	0.551	0.001	0.946	0.163	0.254	0	0.993	0.045	0.487	0.001	0.931	0.163	0.159	0.372	0.148	0.079	0.313	0.308	0.126	0.229	0.157	0.326	0.082	0.211	0.225	0.125	0.366	0.218	0.196	0	0.979	0.126	0.443	0.493	0.074	0.626	0.119	0.018	0.676	0.116	0.436	0.533	0.065	0.478	0.129
10131	Methantheline bromide|Methantheline	53-46-3|5818-17-7	[O-][N+](=O)C1C=CC(C=CC(=O)C2C=CC=CC=2)=CC=1	0.131	0.554	0.001	0.946	0.231	0.22	0.009	0.712	0.23	0.223	0.005	0.871	0.001	0.903	0.457	0.057	0.542	0.107	0.04	0.469	0.33	0.099	0.236	0.158	0.091	0.439	0.185	0.256	0.233	0.209	0.114	0.234	0.202	0.259	0.232	0.202	0.084	0.526	0.44	0.261	0.631	0.12	0.449	0.126	0.319	0.244
10132	Promazine|Promazine hydrochloride	58-40-2|53-60-1	CCCCOC(=O)C1C=CC(N)=CC=1	0.829	0.064	0.001	0.946	0.751	0.016	0.003	0.872	0.807	0.072	0.005	0.759	0.014	0.684	0.498	0.076	0.611	0.074	0.822	0.025	0.753	0.017	0.316	0.09	0	0.891	0.101	0.351	0.546	0.036	0.258	0.084	0.699	0.032	0.001	0.942	0.72	0.244	0.687	0.127	0.503	0.074	0.76	0.021	0.541	0.11
10133	17-Deoxyestradiol|CERAPP_10133	53-63-4|NOCAS_858988	CCOC(=O)C1C=CC(=CC=1)N(C)C	0.822	0.069	0.001	0.946	0.89	0.011	0.008	0.805	0.778	0.043	0.443	0.016	0.017	0.693	0.503	0.066	0.742	0.04	0.735	0.026	0.776	0.034	0.601	0.019	0.777	0.029	0.362	0.164	0.693	0.031	0.005	0.804	0.734	0.043	0.651	0.04	0.55	0.185	0.613	0.071	0.71	0.109	0.746	0.031	0.597	0.112
10134	Dibenz(a,h)anthracene	53-70-3	CC(C)COC(=O)C=CC1C=CC=CC=1	0.775	0.094	0.001	0.946	0.777	0.009	0.004	0.844	0.445	0.139	0.644	0.004	0.514	0.027	0.701	0.1	0.608	0.059	0.797	0.027	0.775	0.038	0.859	0.015	0.589	0.05	0.858	0.027	0.573	0.038	0.631	0.013	0.743	0.044	0.665	0.016	0.536	0.16	0.522	0.153	0.731	0.081	0.737	0.058	0.599	0.126
10135	Puromycin|Puromycin dihydrochloride|CERAPP_10135	53-79-2|58-58-2|NOCAS_858989	OC1C=C2C3C4C=CC(O)=C(O)C=4OCC3(O)CC2=CC=1O	0.378	0.295	0.001	0.945	0.113	0.376	0.381	0.054	0.037	0.527	0.003	0.82	0.461	0.038	0.453	0.067	0.174	0.234	0.418	0.071	0.104	0.201	0.12	0.293	0.212	0.258	0.147	0.356	0.11	0.33	0.26	0.085	0.507	0.108	0.14	0.336	0.125	0.467	0.461	0.247	0.465	0.192	0.038	0.584	0.132	0.407
10136	Nadide|Nicotinamide arabinoside adenine dinucleotide|PUBCHEM_71308676|CERAPP_10136	53-84-9|108646-17-9|20111-18-6|NOCAS_858990	COC1=CC=CC2OC(=CC(=O)C1=2)C1C=CC=CC=1	0.065	0.653	0.001	0.945	0.202	0.225	0.001	0.944	0.068	0.449	0.011	0.709	0.004	0.847	0.591	0.101	0.651	0.044	0.064	0.362	0.564	0.084	0.097	0.342	0.075	0.52	0.016	0.514	0.175	0.234	0.001	0.907	0.028	0.617	0.169	0.296	0.323	0.226	0.281	0.326	0.291	0.256	0.192	0.263	0.178	0.384
10137	Indomethacin|Indosol|Indomethacin sodium [USAN:USP]|Indomethacin sodium|PUBCHEM_20071791	53-86-1|147236-05-3|74252-25-8|7681-54-1|28751-45-3	COC1C=CC(=CC=1)NC1C=CC(=CC=1)OC	0.25	0.425	0.001	0.945	0.234	0.202	0.001	0.957	0.203	0.266	0.002	0.938	0.001	0.952	0.709	0.086	0.756	0.068	0.239	0.16	0.503	0.053	0.09	0.375	0.05	0.564	0.223	0.244	0.297	0.141	0.003	0.839	0.378	0.123	0.1	0.409	0.452	0.248	0.645	0.126	0.619	0.082	0.261	0.186	0.466	0.106
10138	N-Hydroxy-2-acetylaminofluorene|Acetohydroxamic acid, N-fluoren-2-yl-, potassium salt	53-95-2|6023-26-3	CC1C=CC=CC=1OC(=O)C1C=CC=CC=1O	0.631	0.213	0.001	0.945	0.739	0.019	0.093	0.296	0.616	0.065	0.034	0.448	0.313	0.078	0.575	0.083	0.703	0.107	0.6	0.028	0.749	0.048	0.365	0.072	0.275	0.161	0.064	0.383	0.638	0.026	0.085	0.276	0.418	0.143	0.38	0.106	0.716	0.151	0.48	0.113	0.614	0.077	0.532	0.047	0.599	0.082
10139	2-Acetylaminofluorene	53-96-3	O=C1C=C(OC2C3C=CC=CC=3C=CC=21)C1C=CC=CC=1	0.127	0.596	0.001	0.944	0.074	0.492	0.001	0.968	0.008	0.714	0.047	0.471	0.001	0.937	0.427	0.094	0.075	0.315	0.021	0.537	0.071	0.192	0.021	0.707	0.001	0.907	0.126	0.366	0.025	0.617	0.001	0.931	0.049	0.597	0.174	0.262	0.394	0.227	0.069	0.511	0.078	0.453	0.216	0.188	0.183	0.309
10141	Nicotine|Nicotine hydrochloride|D-Nicotine|dl-Nicotine|Benzoic acid, 2-hydroxy-, compd. with 3-[(2S)-1-methyl-2-pyrrolidinyl]pyridine (1:1)|Pyridine, 3-(1-methyl-2-pyrrolidinyl-4,4-t2)-, (R)-|DL-Nicotine-d3|3-[1-Methyl(2,3,3-~2~H_3_)pyrrolidin-2-yl]pyridine|3-(1-Methylpyrrolidin-2-yl)(~2~H_4_)pyridine|3-[1-(~13~C,~2~H_3_)Methylpyrrolidin-2-yl]pyridine|Acetic acid--3-[(2S)-1-methylpyrrolidin-2-yl]…	54-11-5|2820-51-1|25162-00-9|22083-74-5|29790-52-1|80604-52-0|69980-24-1|1189681-48-8|350818-69-8|909014-86-4|5153-64-0|284685-07-0	CN1C=CC2C=C3C(CCN3C(=O)NC3=CN=CC=C3)=CC1=2	0.578	0.227	0.001	0.944	0.213	0.237	0.003	0.89	0.115	0.327	0.291	0.052	0.007	0.851	0.562	0.098	0.252	0.151	0.145	0.21	0.262	0.114	0.208	0.153	0.13	0.353	0.326	0.164	0.249	0.193	0.004	0.833	0.36	0.142	0.229	0.206	0.243	0.286	0.656	0.135	0.248	0.291	0.323	0.193	0.652	0.155
10142	dl-Tryptophan|l-Tryptophan|d-Tryptophan|L-Tryptophan-beta-14C|L-Tryptophan, compound with 5-oxo-L-proline (1:1)|L-Tryptophan-d5(indole-d5)|L-(~15~N_2_)Tryptophan|(alpha,beta,beta-~2~H_3_)Tryptophan	54-12-6|73-22-3|153-94-6|50373-34-7|94087-20-4|62595-11-3|204634-20-8|340257-61-6	C1=CC=CC=C1/N=N/NC1C=CC=CC=1	0.207	0.46	0.001	0.942	0.123	0.324	0.002	0.913	0.1	0.349	0.005	0.816	0.001	0.905	0.7	0.057	0.602	0.053	0.393	0.091	0.639	0.051	0.11	0.328	0.179	0.279	0.136	0.318	0.083	0.323	0.003	0.884	0.366	0.182	0.015	0.78	0.499	0.157	0.602	0.214	0.659	0.119	0.468	0.078	0.438	0.128
10143	Sodium salicylate|Salicylic acid|Trolamine salicylate|Potassium salicylate|Ethanaminium, 2-hydroxy-N,N,N-trimethyl-, salt with 2-hydroxybenzoic acid (1:1)|(Salicylato-O1,O2)silver|Salicylic acid, copper salt|Imidazole salicylate|Cerous salicylate|Salicylic acid monoethanolamine|2-Hydroxy(~2~H_4_)benzoic acid|2-Hydroxy(~13~C_6_)benzoic acid|2-Hydroxybenzoic acid--nickel (1/1)|2-Hydroxybenzoic acid…	54-21-7|69-72-7|2174-16-5|578-36-9|2016-36-6|19025-97-9|20936-31-6|36364-49-5|526-17-0|59866-70-5|78646-17-0|1189678-81-6|6944-68-9|74449-51-7|824-37-3	OC1=CC2OC(=CC(=O)C=2C(O)=C1)C1C=CC(O)=CC=1	0.037	0.729	0.001	0.942	0.156	0.308	0	0.952	0.053	0.469	0	0.983	0	0.971	0.723	0.064	0.535	0.066	0.044	0.442	0.568	0.032	0	0.967	0.061	0.581	0	0.969	0.063	0.388	0	0.954	0.002	0.846	0.001	0.97	0.122	0.422	0.492	0.233	0.578	0.152	0	0.976	0.002	0.79
10144	gamma-Tocopherol|(+)-gamma-Tocopherol	7616-22-0|54-28-4	[O-][N+](=O)C1C=CC(=CC=1)N=NC1=CC(=C(O)C=C1)C(O)=O	0.04	0.719	0.001	0.942	0.237	0.201	0.003	0.884	0.285	0.164	0.038	0.44	0.004	0.848	0.67	0.086	0.256	0.151	0.126	0.279	0.468	0.091	0.015	0.767	0.026	0.719	0.221	0.238	0.081	0.411	0.002	0.899	0.166	0.361	0.001	0.971	0.119	0.478	0.714	0.228	0.616	0.091	0.121	0.357	0.53	0.118
10145	Camylofin	54-30-8	NC1C=C(Cl)C=CC=1N	0.843	0.144	0.002	0.942	0.326	0.149	0.002	0.91	0.698	0.053	0.006	0.769	0.001	0.974	0.834	0.053	0.615	0.042	0.8	0.01	0.743	0.072	0.866	0.009	0.227	0.205	0.899	0.024	0.298	0.146	0	0.991	0.648	0.058	0.656	0.06	0.441	0.25	0.661	0.088	0.448	0.177	0.601	0.06	0.533	0.066
10146	Furosemide|Sodium furosemide|4-Chloro-2-({[(~2~H_3_)furan-2-yl](~2~H_2_)methyl}amino)-5-sulfamoylbenzoic acid	54-31-9|41733-55-5|1189482-35-6	NC1C=CC=CC=1C(=O)OCC=CC1C=CC=CC=1	0.32	0.426	0.001	0.942	0.4	0.083	0.001	0.946	0.442	0.103	0.035	0.454	0.002	0.892	0.739	0.081	0.497	0.118	0.405	0.064	0.723	0.07	0.205	0.171	0.083	0.467	0.444	0.123	0.066	0.448	0.01	0.732	0.437	0.142	0.407	0.085	0.559	0.132	0.393	0.194	0.625	0.098	0.353	0.138	0.472	0.123
10147	Moxisylyte|Moxisylyte hydrochloride	54-32-0|964-52-3	NC1C=CC(N)=CC=1	0.6	0.22	0.001	0.942	0.481	0.072	0.005	0.819	0.582	0.067	0.383	0.021	0.003	0.903	0.518	0.057	0.64	0.075	0.802	0.016	0.715	0.026	0.756	0.016	0.052	0.628	0.86	0.028	0.108	0.378	0	0.995	0.283	0.236	0.363	0.136	0.61	0.126	0.719	0.166	0.186	0.268	0.738	0.043	0.713	0.112
10148	Metyrapone|1-Propanone, 2-methyl-1,2-di-3-pyridinyl-, hydrochloride	54-36-4|22752-91-6	NC1C=CC(N)=CC=1	0.577	0.226	0.001	0.942	0.465	0.068	0.005	0.825	0.574	0.053	0.383	0.028	0.003	0.907	0.419	0.054	0.667	0.078	0.862	0.022	0.83	0.022	0.74	0.009	0.05	0.638	0.785	0.024	0.102	0.388	0	0.994	0.297	0.237	0.364	0.096	0.783	0.151	0.559	0.224	0.183	0.323	0.721	0.036	0.559	0.076
10149	Idoxuridine|Idoxuridine monohydrate|Prestwick_523|CERAPP_10149	54-42-2|17140-71-5|93780-25-7|NOCAS_858991	O=C(NCCC1=CNC2C=CC=CC1=2)C1C=NC=CC=1	0.807	0.069	0.002	0.942	0.488	0.051	0.006	0.833	0.203	0.225	0.413	0.032	0.006	0.827	0.561	0.088	0.718	0.094	0.418	0.052	0.558	0.052	0.387	0.044	0.241	0.221	0.551	0.085	0.668	0.03	0.002	0.892	0.454	0.09	0.301	0.137	0.575	0.215	0.85	0.137	0.536	0.149	0.427	0.097	0.321	0.205
10150	Pyridoxal phosphate hydrate|Pyridoxal phosphate|Pyridoxal calcium phosphate	41468-25-1|54-47-7|5913-70-2	CC(C)COC(=O)C1C=CC(N)=CC=1	0.789	0.088	0.001	0.942	0.862	0.007	0.003	0.876	0.701	0.052	0.304	0.063	0.006	0.788	0.802	0.082	0.791	0.076	0.782	0.006	0.667	0.023	0.48	0.042	0.459	0.095	0.001	0.823	0.551	0.033	0.203	0.132	0.704	0.041	0.45	0.084	0.781	0.157	0.702	0.211	0.628	0.134	0.827	0.034	0.488	0.071
10151	Metaraminol|Metaraminol bitartrate|CERAPP_10151	54-49-9|33402-03-8|NOCAS_858992	CCC1=CC2=C(C=C1)C(=O)C1C=CC=CC=1C2=O	0.204	0.496	0.001	0.941	0.093	0.44	0	0.974	0.005	0.735	0	0.957	0.001	0.958	0.564	0.021	0.198	0.212	0.003	0.736	0.136	0.181	0.136	0.261	0.012	0.829	0.007	0.595	0.004	0.761	0.002	0.893	0.092	0.462	0.079	0.486	0.141	0.474	0.053	0.646	0.125	0.419	0.078	0.479	0.068	0.427
10152	4-Aminofolic acid|CERAPP_10152|Aminopterin monohydrate	54-62-6|NOCAS_858993|NOCAS_872348	CC1C=CC=CC=1N=NC1C=CC(=CC=1)N(C)C	0.131	0.527	0.001	0.941	0.116	0.367	0.001	0.95	0.148	0.306	0.012	0.648	0.001	0.952	0.898	0.076	0.33	0.159	0.122	0.264	0.64	0.026	0.18	0.217	0.005	0.857	0.436	0.152	0.192	0.247	0.006	0.745	0.292	0.221	0.062	0.528	0.617	0.156	0.349	0.263	0.735	0.063	0.338	0.107	0.863	0.054
10154	Pilocarpine|Pilocarpine hydrochloride|Boric acid--(3S,4R)-3-ethyl-4-[(1-methyl-1H-imidazol-5-yl)methyl]oxolan-2-one (1/1)|CERAPP_10154	92-13-7|54-71-7|16509-56-1|NOCAS_858994	O=C1C=C(OC2C=CC=CC=21)C1C=CC=CC=1	0.34	0.306	0.001	0.941	0.139	0.322	0.001	0.952	0.027	0.588	0.007	0.78	0.001	0.936	0.471	0.075	0.218	0.177	0.06	0.409	0.285	0.149	0.002	0.888	0.03	0.659	0.066	0.423	0.08	0.411	0.001	0.926	0.068	0.494	0.317	0.151	0.63	0.196	0.139	0.398	0.154	0.304	0.397	0.148	0.289	0.168
10156	Isoniazid|Cupric isonicotinohydrazide|(~2~H_4_)Pyridine-4-carbohydrazide	54-85-3|45885-72-1|774596-24-6	[O-][N+](=O)C1C=CC(C=CC(=O)C2C=CC=CC=2)=CC=1	0.127	0.564	0.001	0.941	0.236	0.217	0.009	0.713	0.242	0.217	0.005	0.872	0.001	0.898	0.644	0.077	0.76	0.095	0.04	0.472	0.392	0.088	0.243	0.167	0.088	0.432	0.184	0.26	0.233	0.178	0.113	0.232	0.224	0.263	0.215	0.217	0.074	0.557	0.552	0.199	0.6	0.145	0.415	0.082	0.367	0.186
10157	Nicotinic acid|Sodium nicotinate|3-Pyridinecarboxylic acid, hydrochloride|Nicotinic acid, potassium salt|Nicotinic acid monoethanolamine salt|3-Pyridinecarboxylic acid, ammonium salt|Nicotinic acid, compd. with 2-(dimethylamino)ethanol|3-Pyridinecarboxylic acid, lithium salt|pyridine-3-carboxylic acid- piperazine(1:1)|AC1LD8VU|Nicotinic-d4 Acid|(~13~C_5_)Pyridine-3-(~13~C)carboxylic acid|(4-~2~H)…	59-67-6|54-86-4|636-79-3|16518-17-5|3570-15-8|36321-41-2|52461-61-7|53890-72-5|66034-19-3|2906-42-5|66148-15-0|1189954-79-7|116975-14-5|861405-75-6|64030-04-2|30827-46-4|354527-69-8|51031-20-0	CC1=CC(=C(O)C=C1)N1N=C2C=CC=CC2=N1	0.489	0.368	0.002	0.941	0.259	0.17	0.003	0.893	0.074	0.401	0.021	0.539	0.002	0.918	0.412	0.056	0.435	0.099	0.148	0.246	0.394	0.11	0.288	0.125	0.237	0.198	0.03	0.494	0.445	0.052	0.002	0.907	0.19	0.303	0.296	0.155	0.525	0.195	0.229	0.358	0.496	0.108	0.192	0.257	0.247	0.203
10158	Pipobroman	54-91-1	CCN(CC)C1=CC(O)=C(C=C1)C(=O)C1C=CC=CC=1C(O)=O	0.873	0.082	0.002	0.941	0.374	0.141	0.009	0.773	0.19	0.277	0.248	0.09	0.029	0.574	0.641	0.053	0.363	0.13	0.453	0.074	0.711	0.039	0.087	0.374	0.15	0.324	0.459	0.126	0.373	0.046	0.142	0.189	0.204	0.277	0.061	0.535	0.33	0.226	0.478	0.144	0.591	0.145	0.427	0.112	0.721	0.144
10159	Iproniazid|Iproniazid sulfate	54-92-2|36504-56-0	CC1=CC(=NC(NC2C=CC=CC=2)=N1)C1CC1	0.303	0.382	0.002	0.941	0.588	0.033	0.002	0.917	0.223	0.287	0.022	0.637	0.002	0.885	0.57	0.058	0.509	0.073	0.166	0.215	0.785	0.032	0.206	0.149	0.113	0.394	0.5	0.088	0.283	0.126	0.002	0.902	0.782	0.06	0.439	0.12	0.738	0.208	0.409	0.182	0.648	0.11	0.243	0.177	0.428	0.071
10160	Pentylenetetrazol	54-95-5	CN(C)C(=O)NC1C=CC(=CC=1)OC1C=CC(Cl)=CC=1	0.338	0.376	0.001	0.94	0.102	0.432	0.001	0.939	0.12	0.324	0.001	0.936	0.001	0.906	0.448	0.058	0.311	0.162	0.104	0.309	0.605	0.06	0.001	0.908	0	0.92	0.417	0.128	0	0.891	0.001	0.927	0.244	0.251	0.001	0.943	0.489	0.214	0.566	0.191	0.618	0.112	0.14	0.315	0.289	0.196
10161	3,4-Diaminopyridine|Amifampridine phosphate	54-96-6|446254-47-3	NC1C=CC(=CC=1Cl)C1=CC(Cl)=C(N)C=C1	0.113	0.608	0.001	0.94	0.129	0.333	0.001	0.973	0.042	0.483	0	0.973	0.001	0.979	0.562	0.087	0.402	0.14	0.026	0.502	0.392	0.118	0.001	0.91	0.018	0.796	0	0.947	0.005	0.706	0	0.979	0.472	0.096	0.065	0.523	0.186	0.385	0.37	0.17	0.762	0.113	0.039	0.642	0.272	0.174
10162	3,5,3'-Triiodothyronine|3,3',5-Triiodo-l-thyronine sodium salt|Liothyronine hydrochloride|O-(4-Hydroxy-3-iodophenyl)-3,5-diiodo-L-(1,2,3,4,5,6-~13~C_6_)tyrosine--hydrogen chloride (1/1)|CERAPP_10162	6893-02-3|55-06-1|6138-47-2|1217473-60-3|NOCAS_858995	NNC1=NN=CC2C=CC=CC=21	0.798	0.113	0.002	0.94	0.292	0.167	0.115	0.235	0.299	0.165	0.248	0.078	0.193	0.13	0.625	0.086	0.652	0.113	0.537	0.036	0.279	0.124	0.498	0.033	0.528	0.051	0.301	0.188	0.539	0.03	0.019	0.561	0.501	0.109	0.302	0.155	0.458	0.19	0.555	0.174	0.327	0.198	0.403	0.124	0.179	0.244
10164	N-Nitrosodiethylamine	55-18-5	CCCCCCOC1C=CC(N)=CC=1	0.418	0.31	0.001	0.94	0.5	0.076	0.003	0.892	0.847	0.064	0.04	0.385	0.047	0.423	0.547	0.064	0.733	0.093	0.367	0.089	0.747	0.04	0	0.919	0.214	0.238	0.404	0.092	0.237	0.136	0.003	0.843	0.633	0.061	0.214	0.204	0.532	0.175	0.705	0.139	0.63	0.069	0.757	0.054	0.521	0.099
10165	Benzamide|Benzamide, hydrochloride|Benzamide-|A-13C|Benzamide-15N|Phosphoric acid--benzamide (1/1)	55-21-0|15934-46-0|88058-12-2|31656-62-9|56585-46-7	CCC=CCCOC(=O)C1C=CC=CC=1	0.754	0.119	0.001	0.94	0.603	0.04	0.229	0.1	0.727	0.057	0.391	0.026	0.461	0.036	0.491	0.073	0.685	0.113	0.517	0.036	0.619	0.045	0.612	0.023	0.571	0.052	0.574	0.073	0.483	0.056	0.578	0.017	0.453	0.108	0.506	0.049	0.631	0.222	0.619	0.124	0.748	0.085	0.645	0.031	0.844	0.073
10166	Isonicotinic acid|Sodium isonicotinate|Pyridine-4-carboxylic acid--hydrogen bromide (1/1)|Pyridine-4-carboxylic acid--phosphoric acid (1/1)	55-22-1|16887-79-9|105802-34-4|54389-10-5	C=CC(=O)OCCN1C(=O)N(CCOC(=O)C=C)C(=O)N(CCOC(=O)C=C)C1=O	0.099	0.601	0.001	0.939	0.001	0.925	0.082	0.279	0.032	0.556	0.103	0.236	0.008	0.752	0.354	0.059	0.041	0.311	0.121	0.304	0.001	0.545	0.054	0.535	0.083	0.456	0.007	0.668	0.03	0.554	0.404	0.03	0	0.929	0.097	0.443	0.013	0.783	0.036	0.615	0.018	0.675	0.016	0.715	0	0.907
10168	Fenthion	55-38-9	C1=CC(=CC=C1NC1C=CC=CC=1)NC1C=CC=CC=1	0.091	0.639	0.001	0.939	0.027	0.685	0.001	0.959	0.029	0.609	0.002	0.912	0.001	0.944	0.588	0.055	0.279	0.149	0.065	0.407	0.358	0.132	0.042	0.566	0.02	0.754	0.021	0.498	0	0.902	0.001	0.949	0.137	0.364	0.001	0.968	0.204	0.307	0.291	0.239	0.207	0.353	0.067	0.444	0.226	0.294
10170	beta-Phenylisopropylhydrazine hydrochloride|Pheniprazine	66-05-7|55-52-7	COC1=CC=C(C=C1)C1=CC(=O)C2=C(C=C(O)C=C2O)O1	0.077	0.613	0.002	0.939	0.19	0.256	0.002	0.882	0.063	0.408	0.006	0.783	0.002	0.89	0.641	0.058	0.512	0.062	0.061	0.354	0.366	0.093	0.006	0.793	0.101	0.431	0.001	0.868	0.063	0.404	0	0.958	0.014	0.683	0.003	0.887	0.135	0.499	0.52	0.129	0.315	0.282	0.002	0.896	0.003	0.784
10171	N-Methyl-p-aminophenol|4-(Methylamino)phenol--hydrogen bromide (1/1)	150-75-4|33576-77-1	NC1C=CC=CC=1C(=O)OCC=CC1C=CC=CC=1	0.296	0.423	0.001	0.939	0.399	0.083	0.001	0.95	0.438	0.115	0.036	0.465	0.002	0.883	0.722	0.091	0.538	0.111	0.414	0.05	0.673	0.048	0.196	0.173	0.083	0.48	0.421	0.103	0.067	0.449	0.009	0.731	0.488	0.126	0.416	0.085	0.584	0.137	0.672	0.224	0.574	0.119	0.358	0.156	0.606	0.137
10172	Chlorhexidine diacetate|Chlorhexidine|Chlorhexidine dihydrochloride|2,4,11,13-Tetraazatetradecanediimidamide, N,N''-bis(4-chlorophenyl)-3,12-diimino-, dihydroiodide	56-95-1|55-56-1|3697-42-5|72099-47-9	CC1C=CC=CC=1N=NC1C=CC(=CC=1)N(C)C	0.129	0.549	0.001	0.938	0.114	0.378	0.001	0.952	0.152	0.289	0.012	0.646	0.001	0.953	0.677	0.052	0.293	0.147	0.127	0.262	0.578	0.044	0.186	0.208	0.005	0.855	0.465	0.153	0.19	0.258	0.006	0.752	0.247	0.215	0.063	0.527	0.614	0.063	0.359	0.305	0.743	0.112	0.401	0.092	0.517	0.161
10173	Trinitroglycerin	55-63-0	C1=CC=CC2C1=C1C=CC=CC1=C1C=CC=CC1=2	0.12	0.578	0.001	0.938	0.164	0.265	0	0.989	0.042	0.478	0.001	0.927	0.149	0.166	0.148	0.14	0.068	0.329	0.258	0.148	0.178	0.173	0.302	0.085	0.192	0.245	0.113	0.366	0.209	0.2	0	0.976	0.124	0.467	0.506	0.101	0.589	0.193	0.019	0.692	0.117	0.394	0.464	0.084	0.638	0.177
10174	Guanethidine|Guanethidine sulfate (1:1)|Guanidine, (2-(hexahydro-1(2H)-azocinyl)ethyl)-, monohydrochloride	55-65-2|645-43-2|76487-49-5	CN(C)C(=O)CC1=C(N=C2C=CC(C)=CN21)C1C=CC(C)=CC=1	0.708	0.156	0.001	0.938	0.267	0.175	0.071	0.355	0.191	0.261	0.331	0.054	0.001	0.897	0.717	0.092	0	0.551	0.374	0.072	0.487	0.049	0.311	0.093	0.237	0.242	0.798	0.043	0.371	0.083	0.071	0.341	0.298	0.253	0.329	0.131	0.579	0.237	0.456	0.178	0.768	0.098	0.311	0.163	0.631	0.095
10176	Bethanidine|2-Benzyl-1,3-dimethylguanidine monohydriodide	55-73-2|2863-34-5	CCN(CC)C1C=CC(N)=CC=1	0.358	0.363	0.001	0.938	0.646	0.029	0.075	0.312	0.583	0.067	0.147	0.141	0.072	0.342	0.288	0.095	0.766	0.044	0.652	0.018	0.691	0.036	0.46	0.065	0.658	0.04	0.665	0.039	0.177	0.177	0.004	0.831	0.667	0.027	0.626	0.037	0.74	0.175	0.651	0.127	0.757	0.095	0.795	0.029	0.532	0.127
10177	3'-Methyl-4-dimethylaminoazobenzene	55-80-1	OC1C=C2C(=CC=1)C(=O)C1=CC=CC=C1C2=O	0.441	0.263	0.001	0.937	0.331	0.155	0.005	0.846	0.201	0.293	0.271	0.075	0.003	0.905	0.482	0.098	0.661	0.051	0.146	0.256	0.425	0.082	0.432	0.068	0.382	0.102	0.001	0.846	0.461	0.06	0.001	0.935	0.665	0.052	0.464	0.084	0.528	0.181	0.604	0.166	0.741	0.077	0.298	0.162	0.594	0.159
10179	Diisopropyl fluorophosphate	55-91-4	CC1C=CC(N)=CC=1O	0.79	0.111	0.001	0.937	0.583	0.025	0.001	0.953	0.796	0.035	0.34	0.039	0.041	0.479	0.552	0.079	0.603	0.035	0.781	0.006	0.716	0.058	0.799	0.015	0.765	0.048	0.614	0.081	0.531	0.037	0	0.973	0.08	0.46	0.408	0.086	0.849	0.19	0.612	0.145	0.632	0.125	0.744	0.029	0.593	0.081
10180	Methacholine chloride|Methacholine|AC1OFCM0	62-51-1|55-92-5|18314-34-6	[O-][N+](=O)C1C=CC=C(C=CC(=O)C2C=CC=CC=2)C=1	0.104	0.62	0.002	0.936	0.247	0.202	0.01	0.708	0.212	0.237	0.009	0.774	0.004	0.862	0.463	0.088	0.551	0.073	0.046	0.463	0.375	0.101	0.202	0.16	0.09	0.445	0.151	0.271	0.217	0.174	0.078	0.27	0.134	0.407	0.184	0.271	0.061	0.577	0.357	0.171	0.591	0.148	0.355	0.149	0.408	0.241
10181	Busulfan|(~2~H_8_)Butane-1,4-diyl dimethanesulfonate	55-98-1|116653-28-2	OC(=O)C1C=C(C=CC=1)C1N=C(ON=1)C1=CC=CC=C1F	0.151	0.586	0.001	0.936	0.334	0.144	0.002	0.924	0.18	0.256	0.187	0.112	0.005	0.856	0.669	0.042	0.308	0.151	0.175	0.213	0.27	0.094	0.135	0.261	0.001	0.916	0.18	0.252	0.195	0.214	0.001	0.932	0.112	0.423	0.018	0.787	0.453	0.237	0.352	0.189	0.765	0.136	0.128	0.337	0.133	0.458
10182	CERAPP_10182	NOCAS_858997	NC1=CC(=CC=C1)C1C=CC=CC=1	0.783	0.103	0.001	0.936	0.319	0.141	0.003	0.892	0.552	0.052	0	0.981	0	0.964	0.807	0.042	0.619	0.061	0.535	0.033	0.815	0.025	0.444	0.058	0.766	0.033	0.47	0.099	0.524	0.049	0.001	0.919	0.754	0.028	0.091	0.42	0.691	0.171	0.582	0.162	0.765	0.071	0.763	0.046	0.661	0.094
10183	2-Amino-4,6-dichloropyrimidine	56-05-3	[O-][N+](=O)C1=CN=C(NC(=O)C2=CC=CS2)S1	0.6	0.185	0.001	0.936	0.4	0.084	0.007	0.798	0.228	0.233	0.312	0.045	0.204	0.118	0.513	0.044	0.771	0.134	0.132	0.276	0.201	0.152	0.201	0.178	0.294	0.19	0.315	0.169	0.546	0.03	0.002	0.863	0.143	0.416	0.418	0.099	0.712	0.129	0.694	0.036	0.615	0.251	0.152	0.312	0.468	0.178
10184	2,6-Diamino-5H-pyrimidin-4-one	26279-64-1	NNCC1C=CC=CC=1	0.621	0.145	0.001	0.935	0.323	0.128	0.003	0.864	0.125	0.355	0.736	0.005	0.013	0.739	0.386	0.112	0.682	0.059	0.566	0.029	0.484	0.081	0.798	0.009	0.596	0.045	0.752	0.027	0.311	0.117	0.002	0.878	0.5	0.085	0.554	0.066	0.687	0.088	0.694	0.249	0.651	0.104	0.661	0.06	0.719	0.157
10185	2-Amino-6-hydroxy-1H-pyrimidin-4-one	56-09-7	CC1=CC(C)(C)NC2C=CC(=CC1=2)OCC	0.177	0.468	0.001	0.935	0.442	0.104	0.004	0.871	0.396	0.158	0.003	0.881	0.005	0.825	0.532	0.058	0.696	0.05	0.499	0.046	0.768	0.043	0.323	0.073	0.167	0.285	0.493	0.119	0.27	0.174	0.001	0.902	0	0.91	0.61	0.047	0.617	0.075	0.676	0.126	0.563	0.113	0.629	0.028	0.669	0.109
10186	4-Aminobutanoic acid|gamma-Aminobutyric acid hydrochloride|Sodium 4-aminobutyrate|4-Amino(~2~H_6_)butanoic acid|4-Amino(2,2-~2~H_2_)butanoic acid|4-(~15~N)Aminobutanoic acid|4-Aminobutanoic acid--phosphoric acid (1/1)|4-Aminobutanoic acid--water (1/5)	56-12-2|5959-35-3|6610-05-5|70607-85-1|67910-98-9|58485-43-1|64064-97-7|651312-45-7	C(COC1C=CC=CC=1)OC1C=CC=CC=1	0.213	0.54	0.002	0.934	0.179	0.264	0.004	0.87	0.249	0.193	0.238	0.107	0.07	0.334	0.311	0.082	0.744	0.084	0.51	0.055	0.673	0.042	0.256	0.117	0.385	0.123	0.193	0.24	0.398	0.093	0.004	0.835	0.392	0.153	0.329	0.126	0.519	0.188	0.52	0.185	0.79	0.111	0.336	0.155	0.234	0.258
10187	Monosodium succinate|Butanedioic acid|Succinate|Cadmium butanedioate|Butanedioic acid, sodium salt (1:2)|Ammonium succinate|Lead succinate|Calcium succinate monohydrate|Monolithium succinate|Cobaltous succinate|Monopotassium succinate|Succinic acid, compound with urea (1:1)|Barium succinate|Sodium succinate hexahydrate|Zinc succinate|Manganese succinate|Butanedioic acid, copper(2+) salt (1:1)|But…	2922-54-5|110-15-6|56-14-4|141-00-4|150-90-3|2226-88-2|1191-18-0|159389-75-0|17229-80-0|3267-76-3|34717-22-1|50877-92-4|5908-80-5|6106-21-4|6228-53-1|637-82-1|7268-91-9|123655-40-3|79864-95-2|14493-42-6|61128-08-3|21668-90-6|94641-55-1|201595-67-7|57545-81-0	OC1C2OC(=CC(=O)C=2C=CC=1O)C1C=CC=CC=1	0.085	0.644	0.001	0.934	0.29	0.147	0.001	0.915	0.056	0.463	0.004	0.825	0.008	0.794	0.683	0.08	0.647	0.113	0.006	0.629	0.277	0.139	0.045	0.542	0.028	0.716	0.001	0.761	0.103	0.32	0.001	0.909	0.002	0.84	0.001	0.937	0.093	0.483	0.253	0.327	0.346	0.158	0.003	0.878	0.001	0.854
10188	Iminobis-3-propylamine|N-(3-Aminopropyl)-1,3-propanediamine trihydrochloride	56-18-8|72864-15-4	CCCSC1C=C2N=C(NC(=O)OC)NC2=CC=1	0.584	0.259	0.002	0.934	0.431	0.08	0.073	0.311	0.069	0.435	0.324	0.06	0.027	0.597	0.443	0.074	0.176	0.234	0.461	0.056	0.078	0.199	0.001	0.912	0.183	0.26	0.527	0.104	0.633	0.024	0.002	0.898	0.526	0.105	0.197	0.234	0.637	0.168	0.381	0.185	0.596	0.138	0.004	0.873	0.001	0.901
10189	Carbon tetrachloride|Tetrachloromethane--water (1/1)|Tetrachloromethane--water (1/18)	56-23-5|61421-92-9|61414-07-1	CC1C=C(C=CC=1N=NC1C=CC=CC=1)N(C)C	0.156	0.591	0.001	0.933	0.107	0.397	0.001	0.96	0.16	0.273	0.011	0.646	0.001	0.936	0.629	0.062	0.307	0.139	0.137	0.253	0.576	0.058	0.191	0.203	0.009	0.846	0.419	0.125	0.218	0.198	0.007	0.769	0.272	0.211	0.062	0.524	0.594	0.156	0.402	0.264	0.652	0.112	0.451	0.086	0.585	0.077
10191	Cantharidin|CERAPP_10191	56-25-7|NOCAS_858998	O=C1C2C=CC=CC=2OC2C=CC=CC=21	0.461	0.324	0.001	0.933	0.13	0.339	0.002	0.911	0.015	0.675	0.066	0.323	0.032	0.53	0.555	0.103	0.271	0.162	0.204	0.218	0.437	0.095	0.182	0.187	0.151	0.31	0.288	0.176	0.207	0.174	0.001	0.951	0.216	0.339	0.454	0.056	0.532	0.134	0.665	0.222	0.152	0.412	0.459	0.069	0.413	0.188
10192	Hexobarbital	56-29-1	CC1N=C(SC=1C(O)=O)C1=CC(C#N)=C(C=C1)OCC(C)C	0.045	0.69	0.002	0.933	0.134	0.329	0.003	0.888	0.13	0.344	0.03	0.448	0.002	0.918	0.55	0.079	0.635	0.093	0.196	0.206	0.589	0.049	0.209	0.185	0	0.911	0.38	0.156	0.071	0.373	0.003	0.868	0.078	0.519	0.159	0.306	0.234	0.32	0.401	0.219	0.566	0.143	0.151	0.28	0.413	0.202
10193	1,3-Diphenyltetramethyldisiloxane	56-33-7	[O-][N+](=O)C1C=C(C=CC=1)N=NC1C=C(C(O)=CC=1)C(O)=O	0.039	0.726	0.002	0.933	0.209	0.23	0.004	0.874	0.253	0.178	0.04	0.415	0.01	0.756	0.732	0.025	0.278	0.156	0.13	0.282	0.51	0.088	0.016	0.743	0.032	0.725	0.106	0.329	0.069	0.446	0.002	0.874	0.2	0.299	0.001	0.953	0.117	0.5	0.599	0.098	0.738	0.087	0.105	0.371	0.378	0.156
10194	Tetraethylammonium chloride|Tetraethylammonium bromide|Tetraethylammonium|Ethanaminium, N,N,N-triethyl-, acetate|Ethanaminium, N,N,N-triethyl-, nitrate|Ethanaminium, N,N,N-triethyl-, benzoate|Tetraethylammonium cyanide|Tetraethylammonium hydrogen sulphate|Tetraethylammonium trifluoromethanesulphonate|Tetraethylammonium formate|Ammonium, tetraethyl-, hexafluorophosphate(1-)|Tetraethylammonium thio…	56-34-8|71-91-0|66-40-0|1185-59-7|1941-26-0|16909-22-1|13435-20-6|16873-13-5|35895-69-3|38410-12-7|429-07-2|4587-19-3|71494-19-4|993-20-4|17351-61-0|68696-18-4|30093-29-9|16909-18-5|111754-37-1	[O-][N+](=O)C1C=C(Cl)C(=CC=1)NC(=O)C1C=C(Cl)C=CC=1O	0.116	0.563	0.002	0.932	0.086	0.428	0.005	0.834	0.17	0.288	0.014	0.638	0.004	0.898	0.488	0.084	0.261	0.173	0.027	0.504	0.481	0.063	0.047	0.49	0.048	0.554	0.096	0.315	0.051	0.481	0.001	0.929	0.055	0.525	0.002	0.906	0.025	0.747	0.249	0.319	0.404	0.17	0.081	0.422	0.445	0.182
10197	Benzyltriethylammonium chloride|Benzyltriethylammonium|Ammonium, benzyltriethyl-, hydroxide (8CI)|Ammonium, benzyltriethyl-, bicarbonate|Ammonium, benzyltriethyl-, sulfate (2:1)|Ammonium, benzyltriethyl-, thiocyanate|Benzyltriethylammonium cyanide|Ammonium, benzyltriethyl-, benzoate|Ammonium, benzyltriethyl-, nitrate|Ammonium, benzyltriethyl-, acetate|Ammonium, benzyltriethyl-, 2,4,5-trichlorophe…	56-37-1|16652-03-2|1836-42-6|19617-33-5|19617-34-6|19617-35-7|19617-37-9|19617-38-0|2484-08-4|73680-65-6|73680-70-3|89039-87-2|94920-35-1	[O-][N+](=O)C1C=C(C=CC=1)N=NC1C=C(C(O)=CC=1)C(O)=O	0.037	0.725	0.002	0.932	0.213	0.248	0.003	0.876	0.279	0.166	0.039	0.409	0.011	0.759	0.62	0.087	0.344	0.161	0.133	0.276	0.545	0.089	0.015	0.744	0.032	0.718	0.109	0.333	0.071	0.446	0.002	0.872	0.225	0.328	0.001	0.952	0.125	0.484	0.51	0.153	0.54	0.134	0.112	0.361	0.459	0.168
10198	Parathion|O,O-Bis[(~2~H_5_)ethyl] O-(4-nitrophenyl) phosphorothioate	56-38-2|350820-04-1	COC1=CC=C(C=C1[N+]([O-])=O)C(=O)NC1C=CC=CC=1	0.477	0.253	0.001	0.932	0.428	0.093	0.002	0.903	0.387	0.143	0.003	0.884	0.011	0.77	0.521	0.044	0.773	0.096	0.208	0.152	0.69	0.057	0.113	0.316	0.222	0.227	0.342	0.187	0.404	0.092	0.001	0.944	0.386	0.143	0.074	0.483	0.138	0.519	0.608	0.147	0.632	0.062	0.313	0.154	0.478	0.136
10199	Glycine|Glycine, hydrochloride|Glycine-1-14C|Glycine hydriodide-iodine|Glycine-15N|Glycine hydriodide|Glycine-2-13C|Glycine-2-13C,15N|(~13~C_2_)Glycine|(2-~14~C)Glycine|(2,2-~2~H_2_)Glycine|(N,N,O-~2~H_3_)Glycine|(~13~C_2_,~15~N)Glycine|Glycine--hydrogen bromide (1/1)|Glycine--water (1/1)|Sodium aminoacetate--water (1/1/1)	56-40-6|6000-43-7|56-39-3|6227-40-3|7299-33-4|7490-96-2|20220-62-6|91795-59-4|67836-01-5|52-64-2|4896-75-7|4896-76-8|211057-02-2|17219-65-7|130769-54-9|207300-76-3	CCC=CCCOC(=O)C1C=CC=CC=1	0.801	0.096	0.002	0.932	0.603	0.039	0.232	0.12	0.816	0.037	0.399	0.025	0.479	0.035	0.508	0.086	0.521	0.049	0.479	0.042	0.659	0.039	0.62	0.019	0.573	0.047	0.515	0.073	0.483	0.046	0.537	0.02	0.464	0.106	0.551	0.046	0.661	0.155	0.643	0.102	0.733	0.132	0.668	0.048	0.727	0.146
10200	Deoxycorticosterone acetate|CERAPP_10200	56-47-3|NOCAS_858999	CCC(=O)C=CC1C=CC(=CC=1)OC	0.928	0.126	0.002	0.932	0.736	0.015	0.004	0.846	0.631	0.044	0.179	0.372	0.021	0.584	0.498	0.069	0.631	0.069	0.672	0.02	0.638	0.041	0.366	0.075	0.689	0.036	0.454	0.1	0.783	0.026	0.503	0.022	0.837	0.02	0.692	0.041	0.531	0.148	0.69	0.12	0.663	0.088	0.836	0.042	0.534	0.086
10201	3-Methylcholanthrene	56-49-5	CC1C=C(C=CC=1N=NC1C=CC=CC=1)N(C)C	0.155	0.528	0.001	0.931	0.106	0.397	0.001	0.963	0.153	0.275	0.012	0.647	0.001	0.934	0.571	0.045	0.282	0.15	0.144	0.252	0.617	0.045	0.199	0.212	0.009	0.838	0.424	0.134	0.231	0.2	0.006	0.768	0.247	0.196	0.061	0.527	0.629	0.128	0.302	0.221	0.53	0.1	0.385	0.1	0.755	0.091
10202	Diethylstilbestrol|(Z,E)-Diethylstilbestrol	56-53-1|6898-97-1	OC1C=CC(=CC=1)N=NC1C=CC(=CC=1)NO	0.155	0.604	0.001	0.931	0.149	0.262	0.009	0.751	0.231	0.192	0.008	0.73	0.03	0.521	0.624	0.052	0.502	0.124	0.025	0.498	0.36	0.128	0.023	0.663	0.023	0.715	0.023	0.51	0.081	0.393	0.002	0.89	0.119	0.376	0.054	0.544	0.187	0.287	0.34	0.252	0.292	0.253	0.041	0.566	0.092	0.427
10203	Quinidine|Quinine hydrochloride|Quinine|Quinine hydrochloride dihydrate|Quinine formate|Quinine dihydrobromide|Quinine hydrobromide [NF]|Quinine hydriodide|5-Oxo-L-proline, compound with (8alpha,9R)-6'-methoxycinchonan-9-ol (1:1)|Epiquinidine|Quinine hydrobromide monohydrate|Quinine lactate|5-Oxo-L-proline, compound with (9S)-10,11-dihydro-6'-methoxycinchonan-9-ol (1:1)|(9S)-9-Hydroxy-6'-methoxyc…	56-54-2|130-89-2|130-95-0|6119-47-7|130-90-5|549-47-3|549-49-5|549-50-8|56652-31-4|572-59-8|6119-46-6|749-49-5|93981-56-7|94248-97-2|NOCAS_859000	COC1CC(C=CC2=CC=CC=C2)OC(=O)C=1	0.379	0.354	0.001	0.931	0.547	0.049	0.004	0.879	0.717	0.102	0.185	0.124	0.012	0.731	0.499	0.083	0.754	0.075	0.577	0.035	0.718	0.044	0.489	0.048	0.508	0.06	0.588	0.071	0.675	0.013	0.383	0.038	0.698	0.064	0.649	0.052	0.59	0.169	0.829	0.127	0.649	0.032	0.698	0.088	0.707	0.091
10204	Benz(a)anthracene|Tetraphene-d12	56-55-3|1718-53-2	OC(=O)C1C=CC=CC=1C(=O)OCC1C=CC=CC=1	0.439	0.252	0.002	0.931	0.677	0.022	0.028	0.63	0.594	0.043	0.268	0.093	0.23	0.118	0.535	0.058	0.583	0.107	0.633	0.044	0.772	0.038	0.479	0.029	0.378	0.101	0.434	0.087	0.416	0.055	0.284	0.074	0.183	0.252	0.322	0.164	0.572	0.251	0.553	0.134	0.498	0.091	0.538	0.067	0.473	0.135
10205	4-Nitroquinoline-1-oxide	56-57-5	CS(=O)(=O)C1C=CC(=CC=1)C1=CN2C=CC=CC2=N1	0.626	0.222	0.001	0.93	0.46	0.055	0.003	0.894	0.22	0.186	0.155	0.148	0.002	0.869	0.491	0.063	0.302	0.165	0.279	0.151	0.464	0.086	0.221	0.145	0.186	0.261	0.179	0.248	0.415	0.069	0.06	0.342	0.225	0.24	0.353	0.131	0.598	0.152	0.728	0.149	0.675	0.152	0.43	0.072	0.307	0.217
10207	Adenosine triphosphate|Magnesium ATP|Sodium ATP|Adenosine 5'-(tetrahydrogen triphosphate), potassium salt|9-beta-Xylofuranosyladenine 5'-triphosphate|Ferric-adenosine triphosphate complex|[gamma-32P]-ATP|ATP-alpha-32P|9-[5-O-(Hydroxy{[hydroxy(phosphonooxy)phosphoryl]oxy}phosphoryl)pentofuranosyl]-9H-purin-6-amine--magnesium (1/1)|Disodium 9-{5-O-[hydroxy({[(hydroxyphosphinato)oxy]phosphinato}oxy)…	56-65-5|1476-84-2|15237-44-2|29622-22-8|653-60-1|99125-17-4|2964-07-0|4468-22-8|74804-12-9|51763-61-2|NOCAS_859001	CCCCCCOC1C=CC=CC=1C(N)=O	0.407	0.282	0.001	0.93	0.618	0.042	0.003	0.888	0.568	0.068	0.003	0.808	0.012	0.718	0.576	0.079	0.689	0.093	0.671	0.028	0.654	0.044	0.002	0.878	0	0.901	0.313	0.161	0.464	0.051	0.006	0.764	0.765	0.052	0.414	0.111	0.536	0.137	0.705	0.207	0.668	0.092	0.514	0.071	0.641	0.094
10208	Coumaphos	56-72-4	OC1C=CC(=CC=1)C(=O)OC1C=CC=CC=1	0.802	0.076	0.001	0.93	0.59	0.039	0.226	0.12	0.507	0.081	0.002	0.865	0.259	0.091	0.909	0.063	0.647	0.053	0.679	0.026	0.605	0.043	0.247	0.152	0.408	0.104	0.001	0.855	0.762	0.025	0.144	0.187	0.353	0.148	0.157	0.296	0.794	0.14	0.563	0.217	0.617	0.089	0.25	0.169	0.582	0.109
10209	Chloramphenicol|Dextramycine|Acetamide, 2,2-dichloro-N-(2-hydroxy-1-(hydroxymethyl)-2-(4-nitrophenyl)ethyl)-, (R-(R*,S*))-|Acetamide, 2,2-dichloro-N-(2-hydroxy-1-(hydroxymethyl)-2-(4-nitrophenyl)ethyl)-, (S-(R*,S*))-|2,2-Dichloro-N-{(1R,2R)-1,3-dihydroxy-1-[4-nitro(~13~C_6_)phenyl]propan-2-yl}acetamide|CERAPP_10209	56-75-7|134-90-7|7384-89-6|7387-98-6|1217706-02-9|NOCAS_859002	CCCCC1=CC2N=C(NC=2C=C1)NC(=O)OC	0.307	0.333	0.001	0.93	0.671	0.026	0.104	0.236	0.368	0.145	0.362	0.028	0.01	0.812	0.5	0.093	0.121	0.313	0.745	0.018	0.237	0.133	0.117	0.27	0.172	0.277	0.599	0.046	0.729	0.036	0.002	0.895	0.638	0.061	0.583	0.076	0.85	0.15	0.589	0.123	0.681	0.13	0	0.924	0.037	0.518
10210	Glycerol|1,2,3-Propanetriol, mixt. with water|Boroglycerin [NF]|Glycerol-2-13C|Glycerol-1,1,2,3,3-d5|Glycerol-d8|Glycerol-1,3-13C2|Propane-1,2,3-(~2~H_3_)triol|(~13~C_3_)Propane-1,2,3-triol|Sulfuric acid--propane-1,2,3-triol (1/1)|Formic acid--propane-1,2,3-triol (1/1)	56-81-5|72376-46-6|49625-59-4|82425-96-5|62502-71-0|7325-17-9|102088-01-7|7325-16-8|63346-81-6|52229-63-7|72692-68-3	COC1C=CC(=CC=1C12CC3CC(C1)CC(C2)C3)C1=CC2C=CC(=CC=2C=C1)C(O)=O	0.069	0.673	0.003	0.929	0.018	0.749	0.434	0.042	0	0.96	0.018	0.591	0.22	0.116	0.011	0.198	0.067	0.321	0.001	0.86	0.021	0.27	0.074	0.461	0.005	0.854	0.023	0.485	0.002	0.883	0.237	0.097	0.074	0.491	0.009	0.842	0.074	0.512	0.011	0.718	0.085	0.461	0	0.963	0.113	0.47
10211	Monosodium aspartate|L-Aspartic acid|L-Aspartic acid, monoammonium salt|D-Aspartic acid|Copper L-aspartate|Sodium aspartate monohydrate|Ferrous aspartate|Monopotassium aspartate|Aspartic acid--hydrogen chloride (1/1)|DL-Aspartic acid-1-13C|L-Aspartic acid-2,3,3-d3|L-Aspartic acid-UL-14C|DL-Aspartic acid-4-13C|(2-~13~C,~15~N)Aspartic acid|(3-~13~C)Aspartic acid|L-(1-~13~C)Aspartic acid|L-(4-~13~C)…	3792-50-5|56-84-8|130296-88-7|1783-96-6|30272-90-3|323194-76-9|75802-64-1|1115-63-5|17585-59-0|137168-39-9|3842-25-9|52526-39-3|68315-35-5|98532-13-9|202326-56-5|81201-97-0|81201-98-1|202468-27-7|40149-75-5|14341-75-4|55443-54-4|677307-71-0|NOCAS_859003	NC1C=CC(=CC=1N)OC1=CC(N)=C(N)C=C1	0.12	0.616	0.002	0.929	0.064	0.522	0.019	0.619	0.022	0.563	0.015	0.643	0.026	0.585	0.043	0.145	0.434	0.105	0.061	0.387	0.205	0.147	0.042	0.591	0.046	0.63	0.061	0.425	0.05	0.511	0.002	0.9	0.04	0.571	0.169	0.286	0.071	0.547	0.101	0.514	0.132	0.456	0.043	0.53	0	0.787
10212	L-Glutamine|DL-Glutamine|D-Glutamine|L-(N~2~-~15~N)Glutamine|L-(N~5~-~15~N)Glutamine|L-(~15~N_2_)Glutamine|L-(5-~13~C)Glutamine	56-85-9|6899-04-3|5959-95-5|80143-57-3|59681-32-2|204451-48-9|159680-32-7	CC(=O)C1C=CC(OCCCOC2=CC=C(C=C2)OCC(O)=O)=C(CCC)C=1O	0.092	0.7	0.002	0.929	0.152	0.293	0.374	0.046	0.17	0.331	0.006	0.821	0.113	0.227	0.505	0.058	0.213	0.188	0.104	0.331	0.202	0.15	0.186	0.203	0.08	0.475	0.599	0.078	0.065	0.433	0.398	0.024	0	0.921	0.03	0.688	0.309	0.257	0	0.95	0.254	0.288	0.056	0.511	0.148	0.319
10213	L-Glutamic acid|dl-Monosodium glutamate|Sodium l-glutamate|Monopotassium L-glutamate|DL-Glutamic acid|L-Glutamic acid hydrochloride|Sodium L-glutamate hydrate|L-Glutamic acid ammonium salt|D-Glutamic acid|DL-Glutamic acid monohydrate|Sodium D-glutamate|Copoly(aspartic acid-glutamic acid)|Glutamic acid, magnesium salt (1:1), L-|Di-L-glutamic acid, monocalcium salt, tetrahydrate, L-|Calcium glutama…	56-86-0|32221-81-1|142-47-2|19473-49-5|617-65-2|138-15-8|6106-04-3|7558-63-6|6893-26-1|19285-83-7|32342-59-9|41072-11-1|64407-99-4|69704-19-4|86933-47-3|66034-16-0|21160-87-2|108395-12-6|2784-50-1|95388-01-5|115473-51-3|928055-16-7|69720-87-2|81202-00-8|14341-79-8|147732-35-2	NC1=CC=C(C=C1)C(=O)OCC1C=CC=CC=1	0.864	0.115	0.001	0.929	0.583	0.031	0.018	0.64	0.52	0.106	0.014	0.659	0.085	0.291	0.626	0.038	0.489	0.066	0.335	0.083	0.759	0.042	0.221	0.156	0.119	0.356	0.094	0.312	0.156	0.291	0.045	0.421	0.376	0.142	0.356	0.14	0.669	0.206	0.612	0.144	0.509	0.147	0.423	0.104	0.384	0.123
10214	Lysine|L-Lysine, monohydrochloride|D-Lysine|Lysine aspartate|Lysine PCA|Lysine monohydrate|L-Lysinium dihydrogen phosphate|5-Oxo-L-proline, compound with DL-lysine (1:1)|DL-Lysine monohydrate|(6-~13~C,N~6~-~15~N)Lysine--hydrogen chloride (1/2)|L-Lysine-6-13C hydrochloride|(1-~13~C)Lysine--hydrogen chloride (1/2)|(1,2-~13~C_2_)Lysine--hydrogen chloride (1/2)|(2-~13~C)Lysine--hydrogen chloride (1/2…	56-87-1|657-27-2|923-27-3|27348-32-9|30657-38-6|39665-12-8|94160-16-4|97635-57-9|885701-25-7|312623-81-7|129243-92-1|202326-50-9|286437-16-9|286437-17-0|284664-87-5|2747-89-9|204451-50-3|204451-46-7|169524-86-1|127488-93-1|1217466-44-8|NOCAS_859004	CC=CC1C=CC(OCC)=C(O)C=1	0.796	0.064	0.001	0.929	0.692	0.017	0.417	0.038	0.771	0.024	0.481	0.017	0.495	0.026	0.434	0.08	0.781	0.083	0.564	0.038	0.71	0.045	0.382	0.074	0.787	0.031	0.374	0.147	0.635	0.034	0.245	0.106	0.705	0.047	0.547	0.103	0.377	0.243	0.56	0.127	0.691	0.105	0.71	0.037	0.653	0.119
10215	L-Cystine|Cystine, meso-|NSC278024|L-(1,1'-~13~C_2_)Cystine|CERAPP_10215	56-89-3|6020-39-9|78264-94-5|136743-62-9|NOCAS_859005	C(C1C=CC(=CC=1)N(CC1CO1)CC1CO1)C1C=CC(=CC=1)N(CC1CO1)CC1CO1	0.365	0.361	0.002	0.928	0.024	0.735	0.442	0.04	0.016	0.648	0.002	0.889	0.004	0.877	0.346	0.136	0.129	0.251	0.15	0.27	0.06	0.214	0.13	0.265	0.055	0.591	0.199	0.248	0.056	0.459	0.261	0.086	0.357	0.196	0.13	0.35	0	0.89	0.183	0.387	0.138	0.469	0.045	0.601	0	0.945
10216	Benzyltrimethylammonium chloride|Benzyltrimethylammonium hydroxide|Benzyltrimethylammonium|Benzenemethanaminium, N,N,N-trimethyl-, methoxide|Ammonium, benzyltrimethyl-, hexafluorophosphate(1-)|BENZYL-TRIMETHYL-AZANIUM; SULFUROUS ACID|Benzenemethanaminium, N,N,N-trimethyl-, cyanide|N,N,N-Trimethyl(phenyl)methanaminium acetate|N,N,N-Trimethyl(phenyl)methanaminium perchlorate|PUBCHEM_71445176	56-93-9|100-85-6|14800-24-9|122-08-7|6427-70-9|6631-72-7|58593-70-7|16969-11-2|17945-61-8|928329-63-9	NC1C=C(N)C=CC=1N=NC1=CC=CC2=CC=CC=C21	0.108	0.618	0.002	0.928	0.036	0.62	0.005	0.822	0.012	0.677	0.009	0.699	0.02	0.672	0.505	0.126	0.13	0.249	0.035	0.497	0.039	0.228	0.021	0.624	0.004	0.873	0.033	0.489	0.009	0.718	0	0.954	0.101	0.434	0.018	0.779	0.176	0.406	0.104	0.498	0.084	0.49	0.038	0.577	0.159	0.296
10217	Demecarium bromide|Demecarium	56-94-0|NOCAS_46965	O=C(OC1C=CC=CC=1)C1=CC(=CC=C1)C(=O)OC1C=CC=CC=1	0.345	0.405	0.001	0.928	0.092	0.428	0.003	0.87	0.044	0.565	0.109	0.188	0.006	0.805	0.428	0.069	0.392	0.086	0.205	0.202	0.728	0.053	0.031	0.569	0.023	0.741	0.102	0.339	0.088	0.369	0.004	0.818	0.311	0.202	0.033	0.661	0.21	0.355	0.612	0.166	0.662	0.136	0.256	0.167	0.072	0.465
10219	Creatine|Creatine monohydrate|N-Carbamimidoyl-N-(~2~H_3_)methylglycine--water (1/1)|N-(~13~C)Carbamimidoyl-N-methylglycine--water (1/1)	57-00-1|6020-87-7|284664-86-4|335081-01-1	NC1C=CC(=CC=1)N=NC1C=CC(=CC=1)[N+]([O-])=O	0.114	0.663	0.001	0.928	0.134	0.328	0.013	0.697	0.145	0.297	0.01	0.72	0.028	0.508	0.727	0.035	0.582	0.12	0.018	0.57	0.273	0.132	0.019	0.686	0.023	0.73	0.116	0.333	0.046	0.512	0.003	0.851	0.07	0.525	0.035	0.63	0.162	0.339	0.132	0.471	0.468	0.201	0.037	0.588	0.018	0.693
10220	Glycerophosphoric acid I|Calcium glycerophosphate hydrate|sn-Glycerol 3-phosphate|Dipotassium glycerophosphate|1,2,3-Propanetriol, mono(dihydrogen phosphate), disodium salt|Nickel glycerophosphate	57-03-4|398143-83-4|17989-41-2|927-19-5|1334-74-3|143007-68-5	N#CC(=CC1=CC(O)=C(O)C=C1)C#N	0.376	0.318	0.002	0.928	0.179	0.24	0.404	0.051	0.337	0.173	0.314	0.061	0.374	0.05	0.57	0.041	0.659	0.069	0.197	0.189	0.302	0.126	0.119	0.291	0.332	0.15	0.05	0.415	0.292	0.132	0.287	0.068	0.387	0.131	0.347	0.128	0.081	0.454	0.339	0.202	0.344	0.164	0.161	0.239	0.119	0.332
10221	Allyl isothiocyanate	57-06-7	CN1C(C(=O)NC2C=CC=CN=2)C(=O)C2SC=CC=2S1(=O)=O	0.7	0.12	0.001	0.928	0.386	0.12	0.509	0.024	0.315	0.147	0.582	0.011	0.23	0.117	0.647	0.09	0.524	0.103	0.553	0.031	0.351	0.105	0.418	0.045	0.539	0.065	0.742	0.034	0.543	0.029	0.469	0.026	0.552	0.119	0.426	0.107	0.473	0.141	0.795	0.155	0.624	0.117	0.381	0.136	0.488	0.151
10222	Acexamic acid	57-08-9	COC1CC(C=CC2=CC=CC=C2)OC(=O)C=1	0.373	0.3	0.001	0.928	0.547	0.048	0.004	0.879	0.714	0.054	0.188	0.129	0.012	0.722	0.764	0.071	0.709	0.074	0.52	0.037	0.737	0.058	0.479	0.037	0.496	0.072	0.641	0.077	0.753	0.026	0.378	0.037	0.751	0.055	0.593	0.071	0.603	0.095	0.54	0.11	0.649	0.093	0.653	0.042	0.498	0.125
10223	Hexadecyl trimethyl ammonium chloride|Hexadecyltrimethylammonium bromide|Hexadecyltrimethylammonium|1-Hexadecanaminium, N,N,N-trimethyl-, octadecanoate|1-Hexadecanaminium, N,N,N-trimethyl-, methyl sulfate|1-Hexadecanaminium, N,N,N-trimethyl-, sulfate (1:1)|1-Hexadecanaminium, N,N,N-trimethyl-, dodecyl sulfate (1:1)|1-Hexadecanaminium, N,N,N-trimethyl-, ethyl sulfate|1-Hexadecanaminium, N,N,N-trim…	112-02-7|57-09-0|6899-10-1|124-23-2|65060-02-8|68214-07-3|38844-00-7|49706-67-4|14002-56-3|71316-37-5|6941-37-3|111412-68-1|73257-08-6|74784-26-2|113894-24-9|69986-34-1|101079-29-2|41349-78-4	O=C1C=C(OC(=C1)C1C=CC=CC=1)C1C=CC=CC=1	0.032	0.735	0.001	0.927	0.091	0.448	0.004	0.875	0.032	0.549	0.017	0.609	0.01	0.788	0.719	0.06	0.268	0.171	0.043	0.451	0.172	0.143	0.016	0.687	0.01	0.864	0.031	0.47	0.035	0.528	0.007	0.733	0.008	0.732	0.119	0.354	0.246	0.308	0.125	0.49	0.123	0.435	0.085	0.467	0.066	0.495
10224	Hexadecanoic acid|Sodium palmitate|Potassium palmitate|Hexadecanoic acid, compd. with 2-aminoethanol (1:1)|Hexadecanoic acid, compd. with 2,2',2''-nitrilotris[ethanol] (1:1)|Hexadecanoic acid, compd. with 2-amino-2-methyl-1-propanol (1:1)|(2-Aminoethyl)ammonium palmitate|Hexadecanoic acid, ester with 1,2,3-propanetriol|Hexadecanoic acid, ion(1-)|Palmitic-9,10-t2-acid|Hexadecanoic-1-14C acid|Palmi…	57-10-3|408-35-5|2624-31-9|2210-62-0|49719-60-0|68239-05-4|100021-79-2|11140-06-0|143-20-4|3343-33-7|765-07-1|57677-53-9|62689-96-7|75736-53-7|39756-30-4|86683-25-2|302912-12-5|287100-87-2|56599-85-0|201612-58-0|203805-86-1|1173021-50-5|63074-47-5|1173021-82-3|1173022-49-5|1216707-48-0|1219589-15-7	NC1C=CC(=CC=1)N=NC1C=C(C=CC=1)[N+]([O-])=O	0.112	0.638	0.001	0.927	0.143	0.323	0.011	0.698	0.164	0.31	0.008	0.742	0.026	0.527	0.434	0.052	0.733	0.116	0.02	0.559	0.311	0.122	0.02	0.69	0.025	0.731	0.127	0.316	0.044	0.518	0.003	0.861	0.066	0.511	0.037	0.621	0.178	0.336	0.147	0.436	0.303	0.274	0.041	0.569	0.017	0.674
10225	Octadecanoic acid|Triethanolamine stearate|Sodium octadecanoate|Octadecanoic acid, ammonium salt|Lithium octadecanoate|Potassium stearate|Octadecanoic acid, compd. with 2-aminoethanol (1:1)|Stearic acid diethanolamine salt|Octadecanoic acid, compd. with 2-amino-2-methyl-1-propanol (1:1)|Octadecanoic acid, compd. with 2-(diethylamino)ethanol (1:1)|Octadecanoic acid, compd. with urea|Ascorbyl monos…	57-11-4|4568-28-9|822-16-2|1002-89-7|4485-12-5|593-29-3|2129-99-9|2717-16-0|68133-58-4|68929-16-8|36705-20-1|51222-59-4|52434-58-9|19905-58-9|17660-51-4|85541-42-0|62163-39-7|287100-86-1|287100-83-8|31098-06-3|19905-78-3	OC1C=CC=C(C=1)N=NC1C=CC(=CC=1)NO	0.143	0.553	0.001	0.927	0.189	0.256	0.007	0.79	0.264	0.187	0.006	0.774	0.021	0.624	0.62	0.115	0.506	0.045	0.028	0.494	0.315	0.116	0.024	0.628	0.023	0.716	0.024	0.492	0.093	0.363	0.001	0.927	0.151	0.362	0.073	0.495	0.194	0.307	0.349	0.359	0.309	0.263	0.037	0.595	0.063	0.464
10226	Copper cyanide|Cyanide|Hydrogen cyanide|Potassium cyanide|Silver cyanide|Sodium cyanide|Ammonium cyanide|Hydrocyanic acid|Cobalt ammine chloride cyanide|Potassium cyanide-15N|Potassium cyanide-13C,15N|Copper(1+) (~13~C)cyanide|Copper(1+) (~15~N)cyanide|Silver(1+) (~13~C,~15~N)cyanide|Copper(1+) (~13~C,~15~N)cyanide|Hydrocyanic acid--water (1/1)|Hydrocyanic acid--hydrogen chloride (1/1)|PUBCHEM_71…	544-92-3|57-12-5|74-90-8|151-50-8|506-64-9|143-33-9|12211-52-8|3017-23-0|20833-18-5|5297-01-8|74889-51-3|93596-81-7|204571-13-1|285978-21-4|199450-10-7|96163-42-7|145791-03-3|68579-77-1	OC1C=CC=CC=1N=NC1C=CC(=CC=1)NO	0.135	0.579	0.001	0.927	0.201	0.243	0.008	0.773	0.203	0.232	0.006	0.75	0.021	0.602	0.399	0.108	0.504	0.106	0.029	0.502	0.326	0.094	0.027	0.639	0.028	0.695	0.024	0.497	0.099	0.365	0.002	0.897	0.123	0.382	0.104	0.413	0.352	0.253	0.304	0.326	0.664	0.194	0.034	0.601	0.039	0.483
10227	Urea|Carbamide peroxide|Urea, monohydrochloride|(2H4)Urea|Uronium nitrate|Urea-15N2|Urea, hydrate|Urea--water (1/2)	57-13-6|124-43-6|506-89-8|1433-11-0|17687-37-5|2067-80-3|163931-63-3|927397-39-5	O=C(OC1=CC=CC2=CC=CC=C21)C1C=CC=CC=1	0.137	0.502	0.002	0.927	0.22	0.209	0.001	0.926	0.108	0.374	0.011	0.674	0.021	0.623	0.784	0.063	0.759	0.089	0.189	0.185	0.658	0.063	0.101	0.359	0.044	0.58	0.079	0.384	0.13	0.319	0.01	0.72	0.053	0.544	0.341	0.129	0.656	0.117	0.143	0.377	0.339	0.232	0.357	0.112	0.474	0.101
10228	1,1-Dimethylhydrazine|1,1-Dimethylhydrazine dihydrochloride|Hydrazine, 1,1-dimethyl-, hydrochloride|Aerozine-50|Thiocyanic acid--1,1-dimethylhydrazine (1/1)	57-14-7|55484-54-3|593-82-8|8065-75-6|496924-23-3	O=C(OC1=CC2C=CC=CC=2C=C1)C1C=CC=CC=1	0.091	0.614	0.002	0.927	0.222	0.202	0.002	0.915	0.119	0.377	0.007	0.726	0.015	0.695	0.568	0.097	0.676	0.086	0.187	0.202	0.522	0.059	0.081	0.397	0.045	0.575	0.08	0.385	0.122	0.32	0.01	0.696	0.061	0.513	0.294	0.165	0.853	0.145	0.168	0.386	0.576	0.157	0.361	0.101	0.611	0.164
10229	1,1,1-Trichloro-2-methyl-2-propanol|2-Propanol, 1,1,1-trichloro-2-methyl-, hydrate	57-15-8|153355-48-7	CCCCCCOC1C=CC(O)=CC=1	0.547	0.227	0.001	0.927	0.445	0.084	0.004	0.851	0.7	0.033	0.003	0.861	0.006	0.837	0.374	0.046	0.69	0.072	0.258	0.158	0.725	0.036	0.041	0.503	0.401	0.105	0.243	0.24	0.228	0.162	0.137	0.208	0.657	0.05	0.001	0.943	0.468	0.269	0.677	0.129	0.605	0.124	0.735	0.056	0.724	0.124
10230	Vincristine|Vincristine sulfate|CERAPP_10230	57-22-7|2068-78-2|NOCAS_859006	OC1C=CC(=CC=1)OC(=O)C1C=CC=CC=1	0.792	0.118	0.001	0.927	0.624	0.04	0.181	0.141	0.569	0.082	0.002	0.856	0.261	0.09	0.798	0.104	0.658	0.1	0.634	0.018	0.785	0.037	0.238	0.148	0.423	0.129	0.001	0.838	0.641	0.031	0.114	0.241	0.351	0.127	0.161	0.283	0.403	0.201	0.632	0.186	0.783	0.076	0.24	0.143	0.695	0.137
10231	Strychnine|Strychnine glycerophosphate [NF]|Strychnine 1-glycerophosphate|Strychnine hydrochloride|Strychnine hydriodide|CERAPP_10231	57-24-9|1323-31-5|17140-57-7|1421-86-9|52748-69-3|NOCAS_859007	CCC(=O)C=CC1C=CC(=CC=1)OC	0.77	0.111	0.002	0.927	0.735	0.011	0.004	0.849	0.713	0.039	0.181	0.373	0.022	0.579	0.586	0.048	0.669	0.091	0.73	0.023	0.783	0.038	0.353	0.076	0.739	0.042	0.463	0.122	0.805	0.032	0.492	0.019	0.841	0.032	0.676	0.051	0.814	0.254	0.744	0.145	0.703	0.12	0.701	0.041	0.686	0.079
10232	Morphine|(-)-Morphine hydrochloride|Morphinan-3,6-diol, 7,8-didehydro-4,5-epoxy-17-methyl-, (5alpha,6alpha,14alpha)-|14-alpha-Morphinan-3,6-alpha-diol, 7,8-didehydro-4,5-alpha-epoxy-17-methyl-, hydrochloride|trans-Isomorphine hydrochloride|Morphine acetate|Morphine phosphate|Morphine hydrobromide|Morphinan-3,6-alpha-diol, 7,8-didehydro-4,5-alpha-epoxy-17-trideuteriomethyl-|(6alpha)-17-Methyl-7,8-…	57-27-2|52-26-6|16206-77-2|23092-70-8|28379-51-3|596-15-6|596-17-8|630-81-9|67293-88-3|118357-24-7|NOCAS_859008	OC1OC(=O)C(Cl)=C1C(Cl)Cl	0.271	0.459	0.002	0.926	0.001	0.897	0.47	0.029	0.171	0.539	0.138	0.169	0.024	0.56	0.53	0.074	0.548	0.097	0.139	0.261	0.003	0.491	0.406	0.062	0.207	0.245	0.169	0.267	0.289	0.078	0.229	0.126	0	0.895	0.195	0.251	0.104	0.479	0.259	0.316	0.706	0.123	0.312	0.152	0	0.899
10233	Nalorphine|Nalorphine hydrochloride|(5alpha,6alpha)-17-Allyl-7,8-didehydro-4,5-epoxymorphinan-3,6-diyl(R-(R*,R*))-2,3-dihydroxybutanedioate|CERAPP_10233	62-67-9|57-29-4|97889-94-6|NOCAS_859009	O=C(NC1C=C(Cl)C(Cl)=CC=1)NC1C=CC(Cl)=CC=1	0.092	0.647	0.001	0.926	0.073	0.469	0.002	0.915	0.1	0.363	0	0.985	0.001	0.913	0.598	0.077	0.188	0.207	0.032	0.466	0.816	0.042	0.034	0.611	0.006	0.862	0.18	0.26	0.015	0.696	0.001	0.922	0.046	0.525	0.016	0.796	0.133	0.456	0.284	0.364	0.265	0.301	0.081	0.386	0.655	0.088
10235	Pentobarbital sodium|Pentobarbital	57-33-0|76-74-4	NC1C=C2OC(=O)C(=CC2=CC=1)C1C=CC=CC=1	0.223	0.424	0.001	0.926	0.182	0.274	0.003	0.89	0.016	0.65	0.009	0.72	0.007	0.82	0.402	0.069	0.177	0.246	0.048	0.414	0.098	0.188	0.092	0.388	0.022	0.743	0.038	0.47	0.084	0.375	0.001	0.927	0.024	0.638	0.159	0.318	0.687	0.118	0.082	0.469	0.057	0.516	0.12	0.351	0.219	0.26
10236	Metepa	57-39-6	NC1C=CC(=CC=1)N=NC1=CC=CC=C1C(O)=O	0.095	0.587	0.001	0.926	0.259	0.2	0.017	0.647	0.279	0.152	0.016	0.641	0.065	0.336	0.645	0.062	0.552	0.051	0.034	0.494	0.338	0.126	0.028	0.598	0.012	0.802	0.134	0.296	0.077	0.381	0.003	0.81	0.055	0.553	0.045	0.589	0.249	0.374	0.17	0.403	0.422	0.183	0.055	0.466	0.036	0.604
10237	5,5-Diphenylhydantoin|Diphenylhydantoin sodium|Phenytoin calcium|AC1OC7OY|5,5-Diphenylimidazolidine-2,4-dione--calcium (1/1)	57-41-0|630-93-3|17199-74-5|63435-68-7|17149-74-5	CC(=O)OC1C=CC(=CC=1CCl)[N+]([O-])=O	0.64	0.135	0.001	0.926	0.544	0.035	0.306	0.086	0.829	0.072	0.275	0.078	0.451	0.044	0.717	0.054	0.583	0.102	0.42	0.061	0.74	0.075	0.373	0.077	0.576	0.057	0.369	0.136	0.346	0.107	0.166	0.152	0.518	0.124	0.386	0.107	0.563	0.285	0.651	0.136	0.658	0.123	0.427	0.072	0.539	0.163
10238	Meperidine	57-42-1	CC(=O)C1C=CC(=CC=1)OCC(=O)N1CCCCC1	0.738	0.118	0.002	0.926	0.692	0.017	0.045	0.554	0.841	0.077	0.441	0.024	0.016	0.656	0.569	0.095	0.663	0.106	0.738	0.025	0.775	0.034	0.653	0.024	0.557	0.067	0.653	0.051	0.71	0.022	0.13	0.225	0.809	0.042	0.58	0.039	0.477	0.236	0.53	0.123	0.741	0.103	0.532	0.056	0.574	0.11
10239	Amobarbital|Amobarbital sodium [USP]	57-43-2|64-43-7	CC1(CO1)C(=O)C(CC(C)C)NC(=O)C(CC1C=CC=CC=1)NC(=O)C(CC(C)C)NC(=O)C(CCC1C=CC=CC=1)NC(=O)CN1CCOCC1	0.325	0.417	0.001	0.925	0.095	0.425	0.531	0.015	0.034	0.511	0.005	0.787	0.002	0.867	0.485	0.074	0.105	0.292	0.073	0.422	0.178	0.164	0.001	0.917	0.06	0.524	0.177	0.265	0	0.878	0.641	0.013	0.16	0.358	0.082	0.47	0.146	0.448	0.061	0.508	0.192	0.346	0.044	0.584	0.028	0.729
10240	Sodium barbital|Barbital|5-Ethyl-5-(~2~H_5_)ethylpyrimidine-2,4,6(1H,3H,5H)-trione	144-02-5|57-44-3|1189694-78-7	NC1C=CC(=CC=1)N=NC1C=CC(=CC=1)[N+]([O-])=O	0.109	0.646	0.001	0.925	0.133	0.314	0.013	0.698	0.155	0.271	0.01	0.728	0.028	0.514	0.593	0.067	0.398	0.138	0.018	0.571	0.292	0.136	0.02	0.688	0.023	0.731	0.115	0.345	0.043	0.513	0.003	0.848	0.065	0.536	0.033	0.626	0.187	0.363	0.134	0.47	0.394	0.216	0.04	0.563	0.019	0.689
10241	Physostigmine|CERAPP_10241	57-47-6|NOCAS_859010	COC1C=CC(C=CC(=O)C2C=CC(=CC=2OC)OC)=CC=1	0.211	0.476	0.002	0.925	0.186	0.267	0.002	0.91	0.196	0.262	0.001	0.898	0.002	0.919	0.745	0.103	0.46	0.101	0.001	0.765	0.714	0.035	0.11	0.322	0.034	0.65	0.14	0.309	0.142	0.3	0.028	0.527	0.247	0.273	0.032	0.716	0	0.895	0.584	0.123	0.698	0.107	0.446	0.118	0.398	0.091
10242	D-Fructose|D-Fructofuranose|D-(2-~13~C)Fructofuranose|D-(C~6~,C~6~-~2~H_2_)Fructofuranose|CERAPP_10242	57-48-7|10247-46-8|117013-19-1|285979-75-1|NOCAS_859011	C1=CC=CC2SC(=NC=21)SSC1=NC2C=CC=CC=2S1	0.03	0.73	0.001	0.925	0.19	0.258	0.104	0.238	0.037	0.502	0.109	0.199	0.181	0.125	0.693	0.077	0.105	0.283	0.186	0.222	0.098	0.203	0.159	0.231	0.019	0.76	0.149	0.303	0.089	0.347	0.088	0.263	0.027	0.646	0.145	0.334	0.277	0.358	0.075	0.482	0.059	0.528	0.125	0.35	0.081	0.445
10243	Sucrose|CERAPP_10243	57-50-1|NOCAS_859012	[O-][N+](=O)C1=CC(=CC=C1)NC(=O)C1=CC2=CC=CC=C2C=C1O	0.162	0.562	0.002	0.925	0.184	0.242	0.046	0.417	0.102	0.356	0.069	0.311	0.008	0.764	0.437	0.066	0.2	0.235	0.09	0.334	0.401	0.066	0.065	0.452	0.034	0.642	0.275	0.218	0.108	0.342	0.001	0.951	0.157	0.37	0.126	0.342	0.047	0.678	0.622	0.212	0.468	0.195	0	0.912	0.425	0.138
10244	Meprobamate|2-[(Carbamoyloxy)methyl]-2-(~2~H_3_)methylpentyl carbamate (non-preferred name)	57-53-4|1185106-66-4	OC1=CC=CC2OC(=CC(=O)C=21)C1C=CC=CC=1	0.075	0.673	0.001	0.925	0.219	0.219	0.001	0.949	0.061	0.462	0.005	0.8	0.003	0.865	0.461	0.096	0.395	0.129	0.016	0.523	0.434	0.088	0.045	0.478	0.041	0.607	0.004	0.641	0.112	0.316	0.002	0.888	0.006	0.749	0.052	0.577	0.147	0.377	0.109	0.464	0.301	0.249	0.066	0.434	0.033	0.622
10245	1,2-Propylene glycol|Propylene glycol-(OD)2|(~2~H_6_)Propane-1,2-(~2~H_2_)diol	57-55-6|58161-11-8|80156-55-4	CC(=O)OC1C=CC=CC=1C(=O)NC1=NC=C(S1)[N+]([O-])=O	0.542	0.236	0.001	0.925	0.366	0.112	0.008	0.792	0.64	0.093	0.243	0.086	0.022	0.637	0.409	0.084	0.396	0.139	0.244	0.172	0.457	0.062	0.184	0.202	0.191	0.264	0.425	0.111	0.414	0.053	0.067	0.33	0.383	0.155	0.104	0.38	0.237	0.276	0.657	0.07	0.495	0.11	0.29	0.167	0.288	0.2
10246	Semicarbazide hydrochloride|Semicarbazide|Nitric acid--hydrazinecarboxamide (1/1)	563-41-7|57-56-7|50917-68-5	CN=C1C=NN(C(=O)C1Cl)C1=CC=CC(=C1)C(F)(F)F	0.306	0.346	0.002	0.925	0.373	0.107	0.004	0.863	0.232	0.24	0.257	0.08	0.002	0.895	0.695	0.064	0.722	0.044	0.226	0.174	0.779	0.055	0.206	0.191	0.131	0.359	0.416	0.164	0.25	0.148	0.001	0.889	0.389	0.109	0.188	0.282	0.239	0.214	0.547	0.084	0.252	0.23	0.389	0.118	0.216	0.303
10247	beta-Propiolactone	57-57-8	CCCCCOC1C=CC=CC=1C(=CSC)N1C=NC=C1	0.513	0.265	0.001	0.925	0.382	0.099	0.003	0.89	0.266	0.187	0.06	0.36	0.002	0.916	0.68	0.067	0.797	0.113	0.259	0.134	0.643	0.061	0.203	0.189	0.048	0.612	0.274	0.186	0.235	0.161	0.098	0.249	0.308	0.183	0.001	0.937	0.573	0.171	0.408	0.251	0.294	0.253	0.191	0.242	0.489	0.159
10248	CERAPP_10248	NOCAS_859013	CC(C)CCOC(=O)C1C=CC(=CC=1)N(C)C	0.74	0.096	0.002	0.925	0.788	0.022	0.004	0.872	0.627	0.083	0.426	0.032	0.438	0.041	0.605	0.049	0.647	0.094	0.78	0.019	0.877	0.017	0.552	0.019	0.71	0.055	0.879	0.008	0.708	0.034	0.177	0.164	0.455	0.118	0.535	0.038	0.574	0.155	0.804	0.104	0.584	0.11	0.689	0.049	0.654	0.145
10249	17alpha-Ethinylestradiol|(17alpha)-(2,4,16,16-~2~H_4_)-19-Norpregna-1,3,5(10)-trien-20-yne-3,17-diol|CERAPP_10249	57-63-6|350820-06-3|NOCAS_859014	ONC1C=CC(=CC=1)N=NC1C=CC=CC=1	0.338	0.416	0.002	0.924	0.055	0.545	0.005	0.817	0.179	0.306	0.006	0.774	0.002	0.883	0.713	0.069	0.639	0.072	0.073	0.389	0.386	0.113	0.016	0.702	0.079	0.486	0.049	0.434	0.123	0.33	0.001	0.93	0.197	0.268	0.063	0.52	0.515	0.187	0.552	0.288	0.364	0.155	0.179	0.227	0.319	0.21
10250	Probenecid|Probenecid sodium	57-66-9|23795-03-1	SC1=NC2C=CC=CC=2S1	0.703	0.165	0.001	0.924	0.179	0.26	0.323	0.077	0.48	0.119	0.246	0.079	0.181	0.137	0.639	0.059	0.57	0.056	0.438	0.064	0.478	0.075	0.589	0.023	0.623	0.057	0.778	0.023	0.744	0.022	0	0.958	0	0.976	0.374	0.113	0.521	0.171	0.496	0.177	0.583	0.101	0.606	0.065	0.25	0.166
10251	Sulfaguanidine	57-67-0	OC1C=CC2C(CNCC=2C=1O)C1C=C(O)C(O)=CC=1	0.518	0.248	0.001	0.924	0.296	0.18	0.319	0.073	0.186	0.276	0.18	0.137	0.295	0.076	0.728	0.114	0.406	0.105	0.291	0.122	0.751	0.052	0.165	0.237	0.214	0.257	0.047	0.467	0.239	0.141	0.256	0.104	0.522	0.084	0.089	0.458	0.448	0.282	0.455	0.31	0.249	0.221	0.145	0.319	0.139	0.357
10252	Sulfamethazine|Sulfuric acid--4-amino-N-(4,6-dimethylpyrimidin-2-yl)benzene-1-sulfonamide (1/1)|4-Amino-N-(4,6-dimethylpyrimidin-2-yl)(~2~H_4_)benzene-1-sulfonamide|4-Amino-N-(4,6-dimethylpyrimidin-2-yl)benzene-1-sulfonamide--aluminium (1/1)	57-68-1|24540-76-9|1020719-82-7|5434-01-5	[O-][N+](=O)C1C=CC(=CC=1)C=O	0.736	0.143	0.002	0.924	0.653	0.031	0.013	0.725	0.622	0.031	0.698	0.008	0.673	0.01	0.726	0.083	0.677	0.038	0.791	0.022	0.605	0.083	0.722	0.013	0.837	0.034	0.824	0.037	0.549	0.055	0.414	0.037	0.695	0.061	0.755	0.042	0.735	0.162	0.474	0.163	0.6	0.124	0.815	0.031	0.73	0.084
10253	2,3-Butanedione-2-oxime|CERAPP_10253	57-71-6|NOCAS_859015	CC=CC1C=CC(OCC)=C(O)C=1	0.794	0.054	0.001	0.924	0.679	0.017	0.406	0.037	0.818	0.012	0.498	0.016	0.5	0.027	0.495	0.126	0.776	0.063	0.532	0.043	0.766	0.054	0.361	0.075	0.77	0.034	0.371	0.143	0.718	0.032	0.24	0.102	0.761	0.039	0.551	0.102	0.454	0.227	0.604	0.17	0.87	0.089	0.766	0.042	0.669	0.104
10254	Chlordane|cis-Chlordane|trans-Chlordane	57-74-9|5103-71-9|5103-74-2	OC1C=CC2=CC=CC=C2C=1N=NC1C=NC=CC=1	0.091	0.61	0.002	0.923	0.121	0.375	0.003	0.869	0.031	0.556	0.006	0.783	0.002	0.902	0.404	0.062	0.316	0.142	0.021	0.527	0.385	0.12	0.088	0.358	0.008	0.84	0.035	0.474	0.039	0.526	0.001	0.911	0.013	0.709	0.079	0.467	0.196	0.385	0.135	0.429	0.343	0.208	0.058	0.484	0.074	0.439
10255	Progesterone|(8xi,9xi,13xi,14xi,17xi)-Pregn-4-ene-3,20-dione|CERAPP_10255	57-83-0|94391-12-5|NOCAS_859017	CC1=C(C2C=CC=CC=2N1CCCCC(O)=O)C1C=NC=CC=1	0.405	0.308	0.002	0.923	0.171	0.28	0.005	0.826	0.069	0.436	0.258	0.091	0.075	0.33	0.398	0.084	0.31	0.161	0.44	0.057	0.308	0.077	0.335	0.074	0.241	0.219	0.589	0.068	0.242	0.168	0.029	0.572	0.081	0.491	0.001	0.96	0.56	0.165	0.233	0.277	0.112	0.438	0.232	0.21	0.581	0.117
10256	Testosterone propionate|CERAPP_10256	57-85-2|NOCAS_859018	CC1(COC2=CC=C(CC3SC(=O)NC3=O)C=C2)CCCCC1	0.517	0.248	0.002	0.923	0.172	0.278	0.133	0.203	0.218	0.223	0.044	0.383	0.001	0.955	0.525	0.046	0.262	0.158	0.305	0.128	0.685	0.044	0.17	0.185	0.088	0.487	0.526	0.077	0.175	0.213	0.256	0.089	0	0.912	0.271	0.176	0.56	0.144	0.391	0.305	0.088	0.756	0.362	0.125	0.783	0.111
10257	Cholesterol|Cholesterol, monohydrate|Cholest-5-en-3alpha-ol|Cholesterol-25,26,26,26,27,27,27-d7|Cholesterol-3,4-13C2|(8xi,9xi,10xi,14xi,17xi,20xi)-Cholest-5-en-3-ol|(3beta)-(25,26,26,26-~2~H_4_)Cholest-5-en-3-ol|CERAPP_10257	57-88-5|5808-12-8|474-77-1|83199-47-7|78887-48-6|27246-11-3|956029-28-0|NOCAS_859019	CC(C)C1=CC2C(=O)C3C=CC=CC=3SC=2C=C1	0.401	0.288	0.002	0.923	0.207	0.231	0.001	0.961	0.057	0.445	0.001	0.948	0.001	0.93	0.478	0.046	0.335	0.152	0.23	0.143	0.192	0.153	0.315	0.082	0.167	0.284	0.245	0.212	0.272	0.151	0.001	0.937	0.225	0.36	0.242	0.184	0.461	0.153	0.191	0.403	0.05	0.517	0.314	0.146	0.542	0.037
10259	Streptomycin A|CERAPP_10259	57-92-1|NOCAS_859020	[O-][N+](=O)C1C2C=CC=CC=2C=C2C=CC=CC2=1	0.542	0.234	0.004	0.923	0.212	0.227	0.001	0.942	0.009	0.703	0.001	0.939	0.001	0.959	0.704	0.046	0.433	0.11	0.01	0.642	0.143	0.151	0.091	0.369	0.257	0.204	0.052	0.419	0.131	0.291	0.006	0.785	0.012	0.712	0.193	0.22	0.529	0.194	0	0.952	0.2	0.325	0.274	0.192	0.586	0.098
10260	(+)-Tubocurarine chloride hydrochloride|d-Tubocurarine|CERAPP_10260	57-94-3|57-95-4|NOCAS_859021	NC1=NC2C=CC(=CC=2S1)OC(F)(F)F	0.521	0.2	0.002	0.923	0.295	0.173	0.003	0.877	0.082	0.431	0.003	0.85	0.005	0.835	0.751	0.072	0.674	0.079	0.001	0.751	0.631	0.057	0.002	0.856	0.002	0.887	0.162	0.293	0.328	0.114	0.001	0.906	0.525	0.088	0.501	0.079	0.411	0.269	0.612	0.151	0.315	0.213	0.354	0.088	0.542	0.158
10262	Sulfinpyrazone	57-96-5	NC1C=C2CN3C(=O)C4C=CC=CC=4C3=NC2=CC=1	0.725	0.113	0.004	0.923	0.31	0.141	0.017	0.668	0.056	0.434	0.288	0.039	0.007	0.78	0.646	0.059	0.2	0.196	0.077	0.385	0.117	0.188	0.294	0.102	0.048	0.606	0.104	0.333	0.202	0.158	0.022	0.542	0.23	0.259	0.435	0.082	0.52	0.16	0.1	0.491	0.222	0.331	0.157	0.271	0.171	0.309
10263	7,12-Dimethylbenz(a)anthracene|Benz(a)anthracene-d16, 7,12-dimethyl-	57-97-6|32976-87-7	CC1ON=CC=1C(=O)NC1C=CC(=CC=1)C(F)(F)F	0.058	0.586	0.002	0.923	0.383	0.119	0.003	0.874	0.383	0.172	0.073	0.319	0.003	0.846	0.498	0.036	0.526	0.084	0.232	0.195	0.591	0.056	0.096	0.345	0.063	0.54	0.467	0.106	0.357	0.086	0.001	0.853	0.337	0.175	0.206	0.25	0.469	0.255	0.575	0.141	0.609	0.095	0.221	0.196	0.497	0.129
10264	Apomorphine|R-(-)-Apomorphine hydrochloride|4H-Dibenzo(de,g)quinoline-10,11-diol, 5,6,6a,7-tetrahydro-6-methyl-, (S)-|5-Oxo-L-proline, compound with (R)-5,6,6a,7-tetrahydro-6-methyl-4H-dibenzo(de,g)quinoline-10,11-diol (1:1)|(6aR)-6-Methyl(1,2,3,8,9-~2~H_5_)-5,6,6a,7-tetrahydro-4H-dibenzo[de,g]quinoline-10,11-diol--hydrogen chloride (1/1)|CERAPP_10264	58-00-4|314-19-2|39478-62-1|93804-90-1|76787-63-8|NOCAS_859022	OC(=O)C1(CC1)C(=O)NC1C=CC(Cl)=CC=1Cl	0.217	0.478	0.001	0.923	0.438	0.08	0.006	0.81	0.287	0.176	0.062	0.326	0.014	0.711	0.526	0.093	0.708	0.064	0.299	0.107	0.652	0.057	0.08	0.378	0.001	0.876	0.455	0.119	0.24	0.123	0.056	0.328	0.134	0.399	0.001	0.941	0.531	0.215	0.515	0.186	0.635	0.136	0	0.91	0.771	0.109
10265	CERAPP_10265	NOCAS_859023	CC1=CC=CC(=C1O)C(=O)OC1C=CC=CC=1	0.575	0.229	0.002	0.923	0.672	0.026	0.089	0.275	0.563	0.1	0.032	0.451	0.286	0.087	0.361	0.094	0.617	0.086	0.652	0.019	0.577	0.032	0.325	0.078	0.261	0.186	0.056	0.384	0.642	0.023	0.077	0.328	0.297	0.211	0.317	0.153	0.687	0.217	0.622	0.172	0.758	0.096	0.326	0.147	0.565	0.179
10266	Caffeine|Caffeine, citrated|Caffeine monohydrate|Caffeine, sodium benzoate drug combination|Caffeine salicylate|(14-C)Caffeine|Caffeine-13C3 solution|3,7-Dimethyl-1-(~2~H_3_)methyl-3,7-dihydro-1H-purine-2,6-dione|1,3-Dimethyl-7-(~2~H_3_)methyl-3,7-dihydro-1H-purine-2,6-dione|1,3,7-Tris[(~2~H_3_)methyl]-3,7-dihydro-1H-purine-2,6-dione|1,7-Dimethyl-3-(~13~C)methyl-3,7-dihydro-1H-purine-2,6-dione|L-…	58-08-2|69-22-7|5743-12-4|5743-17-9|5743-22-6|77196-81-7|78072-66-9|26351-03-1|26351-04-2|72238-85-8|202282-98-2|52243-43-3|52243-45-5|5743-16-8|65116-85-0	CC(COC1C=CC(=CC=1)OC1C=CC=CC=1)OC1=CC=CC=N1	0.057	0.721	0.003	0.922	0.043	0.592	0.009	0.729	0.026	0.631	0.001	0.925	0.001	0.96	0.653	0.059	0.065	0.311	0.114	0.301	0.558	0.08	0.019	0.681	0.159	0.327	0.271	0.172	0.084	0.368	0.04	0.439	0.189	0.38	0.099	0.422	0.135	0.49	0.161	0.452	0.28	0.262	0.066	0.458	0.078	0.456
10267	Pyrimethamine|5-(4-Chlorophenyl)-6-ethylpyrimidine-2,4-diamine hydrochloride|5-(4-Chlorophenyl)-6-ethylpyrimidine-2,4-diammonium sulphate|2-hydroxybenzoic acid- 5-(4-chlorophenyl)-6-ethylpyrimidine-2,4-diamine(1:1)|5-(4-chlorophenyl)-6-ethylpyrimidine-2,4-diamine 2,3-dihydroxybutanedioate(1:1)	58-14-0|19085-09-7|53640-38-3|7403-48-7|65703-46-0	CC(C)OC1=CC2OC=C(C(=O)C=2C=C1)C1C=CC=CC=1	0.296	0.382	0.001	0.922	0.173	0.286	0.002	0.912	0.072	0.405	0.009	0.713	0.001	0.968	0.554	0.083	0.447	0.12	0.149	0.273	0.706	0.041	0.261	0.093	0.067	0.529	0.199	0.285	0.143	0.282	0.001	0.925	0.111	0.441	0.098	0.392	0.233	0.255	0.772	0.114	0.628	0.154	0.207	0.193	0.511	0.159
10268	4-Dimethylaminoantipyrine|Aminophenazone 2,5-dihydroxybenzoate|Aminophenazone cyclamate|4-{Bis[(~13~C)methyl]amino}-1,5-dimethyl-2-phenyl-1,2-dihydro-3H-pyrazol-3-one	58-15-1|59302-11-3|747-30-8|60433-90-1	COC1C=CC(C=CC(=O)C2C=CC(=CC=2OC)OC)=CC=1	0.232	0.49	0.002	0.922	0.189	0.25	0.002	0.911	0.195	0.277	0.001	0.896	0.002	0.922	0.7	0.05	0.63	0.094	0.001	0.762	0.713	0.068	0.116	0.319	0.033	0.647	0.132	0.318	0.144	0.325	0.027	0.535	0.253	0.269	0.032	0.712	0	0.9	0.534	0.19	0.645	0.138	0.355	0.116	0.591	0.161
10269	17-Methyltestosterone|AC1OEQ1K|(17beta)-17-Hydroxy-17-(~2~H_3_)methylandrost-4-en-3-one|CERAPP_10269	58-18-4|2607-14-9|96425-03-5|NOCAS_859024	COC1=CC(=CC=C1N)N=NC1C=CC(=CC=1)[N+]([O-])=O	0.104	0.578	0.002	0.922	0.17	0.25	0.008	0.771	0.103	0.363	0.014	0.632	0.022	0.594	0.738	0.068	0.345	0.12	0.048	0.425	0.49	0.095	0.022	0.678	0.013	0.8	0.074	0.402	0.046	0.463	0.002	0.898	0.167	0.372	0.02	0.743	0.068	0.54	0.659	0.199	0.38	0.229	0.107	0.34	0.12	0.328
10270	Dromostanolone|CERAPP_10270	58-19-5|NOCAS_859025	C1CCCCC1NSC1=NC2C=CC=CC=2S1	0.333	0.374	0.003	0.922	0.236	0.214	0.011	0.712	0.244	0.195	0.035	0.462	0.001	0.936	0.431	0.104	0.323	0.157	0.331	0.1	0.405	0.113	0.186	0.202	0.189	0.242	0.401	0.123	0.342	0.072	0.002	0.896	0.099	0.48	0.177	0.3	0.414	0.101	0.58	0.209	0.358	0.138	0.128	0.3	0.654	0.113
10271	Epitestosterone|Testosterone|(17beta)-17-Hydroxy(16,16,17-~2~H_3_)androst-4-en-3-one|(17beta)-17-Hydroxy(1,1,2,2,6,6,7,7-~3~H_8_)androst-4-en-3-one|CERAPP_10271	481-30-1|58-22-0|77546-39-5|67308-98-9|NOCAS_859026	CC(=O)NC1=CC2CC3C=CC=CC=3C=2C=C1	0.607	0.226	0.002	0.922	0.513	0.048	0.001	0.954	0.227	0.257	0.001	0.958	0.001	0.96	0.664	0.057	0.398	0.121	0.002	0.741	0.633	0.043	0.182	0.194	0.285	0.165	0.169	0.278	0.369	0.085	0.001	0.937	0.419	0.142	0.504	0.115	0.601	0.075	0.655	0.124	0.659	0.171	0.481	0.082	0.388	0.104
10272	Chlordiazepoxide	58-25-3	CN(C)C1C=CC(=CC=1)N(C)C	0.482	0.265	0.002	0.922	0.505	0.044	0.008	0.769	0.481	0.105	0.439	0.024	0.069	0.413	0.597	0.079	0.478	0.072	0.615	0.017	0.706	0.054	0.556	0.033	0.386	0.119	0.639	0.056	0.163	0.24	0.015	0.726	0.724	0.051	0.357	0.131	0.667	0.109	0.287	0.282	0.459	0.167	0.72	0.04	0.654	0.058
10273	Menadione|2-(~2~H_3_)Methyl(~2~H_5_)naphthalene-1,4-dione|Pyridine-3-carboxylic acid--2-methylnaphthalene-1,4-dione (1/1)	58-27-5|478171-80-1|651031-71-9	ONC1C=CC=CC=1	0.866	0.067	0.003	0.922	0.606	0.038	0.004	0.837	0.314	0.201	0.703	0.006	0.374	0.05	0.533	0.1	0.582	0.062	0.717	0.013	0.552	0.041	0.78	0.013	0.644	0.054	0.725	0.019	0.728	0.024	0.002	0.909	0.473	0.116	0.644	0.053	0.462	0.163	0.688	0.126	0.712	0.129	0.773	0.039	0.756	0.132
10275	Dipyridamole	58-32-2	NC1C=CC=CC=1C(=O)OCC1C=CC=CC=1	0.743	0.127	0.002	0.922	0.598	0.033	0.017	0.634	0.559	0.104	0.023	0.55	0.112	0.217	0.638	0.076	0.671	0.051	0.314	0.107	0.717	0.055	0.268	0.122	0.145	0.325	0.183	0.299	0.157	0.287	0.053	0.36	0.332	0.193	0.418	0.123	0.662	0.195	0.526	0.16	0.562	0.138	0.416	0.098	0.832	0.135
10276	Promethazine hydrochloride|Promethazine|N,N-Dimethyl-1-[(1,3,7,9-~2~H_4_)-10H-phenothiazin-10-yl](3,3,3-~2~H_3_)propan-2-amine--hydrogen chloride (1/1)|N,N-Dimethyl-1-[(1,3,7,9-~2~H_4_)-10H-phenothiazin-10-yl]propan-2-amine--hydrogen chloride (1/1)	58-33-3|60-87-7|1173020-65-9|1173018-74-0	CCCCCCCC1C=CC(O)=CC=1	0.34	0.409	0.002	0.922	0.674	0.024	0.026	0.567	0.743	0.06	0.002	0.893	0.001	0.911	0.595	0.096	0.492	0.065	0.478	0.069	0.697	0.04	0.193	0.165	0.41	0.09	0.07	0.402	0.473	0.041	0.683	0.014	0.626	0.063	0.631	0.077	0.748	0.083	0.653	0.18	0.702	0.101	0.708	0.044	0.779	0.096
10278	Prochlorperazine|Prochlorperazine edisylate|Prochlorperazine hydrogen methanesulfonate	58-38-8|1257-78-9|3111-70-4	CCCCCCC(=O)C1C=CC=CC=1	0.681	0.166	0.001	0.922	0.665	0.021	0.209	0.124	0.749	0.06	0.472	0.023	0.387	0.052	0.54	0.047	0.559	0.073	0.555	0.034	0.822	0.049	0.43	0.063	0.58	0.06	0.715	0.04	0.55	0.038	0.654	0.009	0.606	0.058	0.624	0.055	0.636	0.148	0.717	0.132	0.722	0.073	0.65	0.057	0.659	0.143
10279	Perphenazine|Perphenazine dihydrochloride|2-{4-[3-(2-Chloro-10H-phenothiazin-10-yl)propyl](~2~H_8_)piperazin-1-yl}ethan-1-ol	58-39-9|2015-28-3|1189961-11-2	CC1=CC=C(N)C=C1	0.797	0.074	0.001	0.922	0.727	0.02	0.005	0.821	0.774	0.039	0.906	0.004	0.037	0.479	0.612	0.052	0.563	0.039	0.914	0.015	0.801	0.063	0.738	0.008	0.853	0.031	0.787	0.033	0.675	0.019	0.002	0.838	0.779	0.025	0.679	0.044	0.753	0.113	0.885	0.154	0.714	0.069	0.604	0.045	0.584	0.17
10281	Tetrabenazine|Tetrabenazine methanesulfonate	58-46-8|804-53-5	NC1=CC=C(N=NC2C=CC=CC=2)C2=CC(O)=CC=C21	0.117	0.615	0.002	0.921	0.057	0.541	0.003	0.867	0.014	0.642	0.003	0.846	0.012	0.745	0.383	0.094	0.268	0.147	0.009	0.59	0.109	0.198	0.024	0.641	0.005	0.863	0.022	0.523	0.011	0.682	0	0.949	0.105	0.443	0.029	0.693	0.137	0.405	0.06	0.535	0.2	0.283	0.047	0.571	0.186	0.336
10282	Ethacrynic acid|Ethacrynate sodium [USAN:USP]	58-54-8|6500-81-8	OC1C=CC=CC=1N=NC1C=CC=CC=1	0.476	0.267	0.001	0.921	0.136	0.316	0.005	0.801	0.156	0.293	0.005	0.811	0.008	0.777	0.373	0.061	0.539	0.107	0.135	0.282	0.757	0.032	0.077	0.387	0.181	0.256	0.001	0.774	0.003	0.79	0.002	0.867	0.285	0.193	0.003	0.874	0.778	0.117	0.54	0.267	0.703	0.087	0.196	0.227	0.739	0.171
10283	Theophylline|Ambuphylline|Theophylline olamine [USP]|Theophylline monohydrate|5-Oxo-L-proline, compound with 3,7-dihydro-1,3-dimethyl-1H-purine-2,6-dione (1:1)|pyridine-3-carboxylic acid- 1,3-dimethyl-3,7-dihydro-1h-purine-2,6-dione(1:1)|1,3-Bis[(~2~H_3_)methyl]-3,7-dihydro-1H-purine-2,6-dione|But-2-enedioic acid--1,3-dimethyl-3,7-dihydro-1H-purine-2,6-dione (1/1)	58-55-9|5634-34-4|573-41-1|5967-84-0|94201-92-0|32059-19-1|117490-39-8|88262-96-8	COC1C=CC(=CC=1)NC1C=CC(=CC=1)[N+]#N	0.113	0.58	0.002	0.921	0.168	0.313	0.004	0.874	0.145	0.311	0.002	0.845	0.002	0.881	0.52	0.056	0.655	0.074	0.05	0.449	0.276	0.117	0.048	0.507	0.027	0.731	0.047	0.436	0.079	0.402	0.003	0.878	0.117	0.383	0.063	0.5	0.56	0.187	0.123	0.479	0.207	0.296	0.219	0.185	0.208	0.226
10284	Pyridoxine|Pyridoxine hydrochloride|5-Hydroxy-6-methylpyridine-3,4-dimethanol phosphate|4-(Hydroxymethyl)-5-[hydroxy(~2~H_2_)methyl]-2-methylpyridin-3-ol|4-(Hydroxymethyl)-5-[hydroxy(~2~H_2_)methyl]-2-(~2~H_3_)methylpyridin-3-ol	65-23-6|58-56-0|1142-43-4|5027-84-9|688302-31-0	COC1=CC2OC=C(C(=O)C=2C(O)=C1)C1C=CC(O)=CC=1	0.071	0.654	0.002	0.921	0.171	0.285	0.002	0.899	0.065	0.428	0.008	0.748	0.001	0.915	0.542	0.088	0.706	0.062	0.044	0.418	0.381	0.11	0.009	0.781	0.088	0.46	0.001	0.858	0.094	0.35	0	0.966	0.02	0.653	0.003	0.912	0.13	0.479	0.423	0.195	0.557	0.145	0.003	0.897	0.043	0.564
10286	Puromycin aminonucleoside|CERAPP_10286	58-60-6|NOCAS_859027	COC1=CC=C(C=C1)C1=COC2C=C(O)C=C(O)C=2C1=O	0.086	0.631	0.002	0.921	0.185	0.27	0.001	0.921	0.082	0.402	0.008	0.744	0.001	0.951	0.666	0.08	0.731	0.068	0.063	0.364	0.494	0.1	0.008	0.788	0.108	0.421	0.001	0.905	0.102	0.352	0	0.977	0.027	0.656	0.003	0.911	0.081	0.536	0.798	0.101	0.61	0.086	0.003	0.888	0.043	0.54
10287	Adenosine|Adenosine-2,8-t2|2-(6-aminopurin-9-yl)-5-(hydroxymethyl)oxolane-3,4-diol; phosphoric acid|2,4,6-Trinitrophenol--adenosine (1/1)|CERAPP_10287	58-61-7|66592-84-5|82530-89-0|6128-21-8|NOCAS_859028	COC1C=CC=CC=1C1=NN=C(O1)C1C=CC=CC=1	0.023	0.742	0.002	0.921	0.195	0.256	0.004	0.845	0.041	0.46	0.029	0.488	0.011	0.734	0.682	0.103	0.126	0.249	0.052	0.437	0.204	0.166	0.063	0.473	0.015	0.783	0.033	0.458	0.118	0.313	0.005	0.796	0.042	0.572	0.095	0.429	0.562	0.213	0.096	0.509	0.198	0.376	0.019	0.706	0.018	0.693
10288	Inosine|6H-Purin-6-one, 1,9-dihydro-9-alpha-D-ribofuranosyl-|arabinosylhypoxanthine|PUBCHEM_24197732|CERAPP_10288	58-63-9|38183-47-0|25583-08-8|15713-96-9|NOCAS_859029	CC1=C(C=CN=C1CS(=O)C1NC2=CC=CC=C2N=1)OCC(F)(F)F	0.393	0.328	0.001	0.921	0.212	0.244	0.005	0.831	0.232	0.214	0.109	0.207	0.002	0.895	0.637	0.076	0.795	0.104	0.148	0.25	0.619	0.074	0.157	0.223	0.044	0.585	0.561	0.077	0.183	0.23	0.001	0.888	0.201	0.281	0.095	0.417	0.517	0.117	0.571	0.176	0.723	0.125	0.212	0.202	0.531	0.1
10289	Triphenylethylene|Lithium 1,2,2-triphenylethen-1-ide	58-72-0|86297-63-4	OC1C=CC(=CC=1)C1=COC2C=C(O)C(O)=CC=2C1=O	0.036	0.73	0.002	0.921	0.221	0.227	0.002	0.894	0.062	0.462	0.001	0.916	0.001	0.928	0.635	0.071	0.535	0.099	0.034	0.493	0.679	0.057	0.002	0.901	0.074	0.524	0.001	0.884	0.082	0.328	0.001	0.948	0.007	0.74	0.001	0.968	0.199	0.312	0.552	0.282	0.61	0.215	0.001	0.937	0.081	0.429
10290	Diphenhydramine hydrochloride|Diphenhydramine|Diphenhydramine laurylsulfate|Diphenhydramine salicylate|Diphenhydramine citrate [USP]|2-(Diphenylmethoxy)-N,N-dimethylethan-1-amine--hydrogen bromide (1/1)|Perchloric acid--2-(diphenylmethoxy)-N,N-dimethylethan-1-amine (1/1)|Nitric acid--2-(diphenylmethoxy)-N,N-dimethylethan-1-amine (1/1)|Acetic acid--2-(diphenylmethoxy)-N,N-dimethylethan-1-amine (1/…	147-24-0|58-73-1|103659-13-8|7491-10-3|88637-37-0|17626-27-6|17626-30-1|17626-28-7|840517-01-3	O=C1C(C2C=CC3C=CC=CC=3N=2)C(=O)C2C=CC=CC1=2	0.456	0.26	0.002	0.921	0.217	0.215	0.002	0.91	0.11	0.346	0.326	0.044	0.001	0.893	0.371	0.149	0.278	0.176	0.203	0.189	0.649	0.058	0.075	0.41	0.239	0.196	0.332	0.195	0.295	0.11	0.003	0.827	0.176	0.34	0.081	0.446	0.424	0.247	0.455	0.286	0.637	0.165	0.244	0.184	0.433	0.141
10291	Papaverine|Papaverine hydrochloride|Nicotinic acid, compound with 1-((3,4-dimethoxyphenyl)methyl)-6,7-dimethoxyisoquinoline (1:1)|(1S)-2-Oxobornane-10-sulphonic acid, compound with 1-(3,4-dimethoxybenzyl)-6,7-dimethoxyisoquinoline (1:1)|Papaverine lauryl sulfate|Papaverine hydrobromide|1-[(3,4-Dimethoxyphenyl)methyl]-7-methoxy-6-[(~2~H_3_)methyloxy]isoquinoline--hydrogen chloride (1/1)	58-74-2|61-25-6|1748-09-0|31702-83-7|37933-68-9|6152-78-9|113718-66-4	CON(C)C(=O)NC1C=CC(Br)=C(Cl)C=1	0.454	0.221	0.002	0.921	0.241	0.203	0.002	0.911	0.439	0.066	0.002	0.904	0.012	0.741	0.736	0.063	0.568	0.08	0.546	0.061	0.692	0.079	0.001	0.893	0	0.909	0.779	0.036	0.479	0.051	0.001	0.936	0.379	0.162	0.399	0.101	0.349	0.206	0.505	0.18	0.46	0.147	0.64	0.06	0.64	0.101
10292	Biotin|AC1NST2B|CERAPP_10292	58-85-5|21788-37-4|NOCAS_859030	NNCCC1C=CC=CC=1	0.804	0.101	0.002	0.921	0.411	0.096	0.007	0.82	0.211	0.26	0.657	0.008	0.013	0.729	0.546	0.095	0.802	0.08	0.71	0.028	0.802	0.068	0.754	0.009	0.576	0.064	0.794	0.028	0.472	0.042	0.002	0.879	0.741	0.073	0.655	0.046	0.594	0.173	0.53	0.092	0.59	0.152	0.436	0.094	0.611	0.092
10293	D-Xylose|D-(-)-Lyxose|L-Arabinopyranose|beta-d-xylopyranose|L-Lyxopyranose|L-Xylopyranose|Alpha-L-Xylopyranose|beta-l-xylopyranose|beta-D-lyxopyranose|alpha-L-ribopyranose|D-Xylose-1-13C|D-ribopyranose|beta-L-ribopyranose|CERAPP_10293	58-86-6|1114-34-7|87-72-9|2460-44-8|36562-42-2|19982-83-3|7296-58-4|7322-30-7|107655-34-5|7296-61-9|70849-21-7|10257-32-6|7296-62-0|NOCAS_859031	CCCCOC1C=CC(CC(=O)NO)=CC=1	0.517	0.244	0.001	0.921	0.483	0.085	0.301	0.082	0.545	0.092	0.136	0.175	0.189	0.129	0.714	0.065	0.648	0.081	0.591	0.032	0.643	0.025	0.001	0.878	0.403	0.09	0.185	0.255	0.634	0.037	0.488	0.025	0.677	0.044	0.286	0.154	0.854	0.152	0.615	0.082	0.682	0.152	0.373	0.085	0.46	0.134
10294	alpha-1,2,3,4,5,6-Hexachlorocyclohexane|beta-Hexachlorocyclohexane|Lindane|1,2,3,4,5,6-Hexachlorocyclohexane|delta-Hexachlorocyclohexane|epsilon-Hexachlorocyclohexane	319-84-6|319-85-7|58-89-9|608-73-1|319-86-8|6108-10-7	OC1C=CC=CC=1C(=O)OCC1C=CC=CC=1	0.562	0.222	0.002	0.921	0.588	0.037	0.039	0.438	0.705	0.028	0.031	0.483	0.365	0.053	0.726	0.078	0.57	0.079	0.75	0.023	0.794	0.038	0.391	0.048	0.356	0.112	0.145	0.352	0.477	0.044	0.288	0.064	0.459	0.148	0.482	0.099	0.318	0.239	0.716	0.134	0.575	0.09	0.45	0.097	0.638	0.131
10295	2,3,4,6-Tetrachlorophenol	58-90-2	NC1C=CC(=CC=1)N=NC1=CC=C(N)C2=CC=CC=C12	0.179	0.596	0.001	0.92	0.023	0.687	0.009	0.76	0.005	0.73	0.011	0.667	0.024	0.609	0.515	0.032	0.085	0.314	0.019	0.506	0.017	0.296	0.021	0.65	0.004	0.876	0.028	0.493	0.005	0.776	0.001	0.949	0.103	0.437	0.01	0.819	0.161	0.332	0.048	0.582	0.047	0.597	0.025	0.678	0.127	0.392
10296	Hydrochlorothiazide|Hydrochlorothiazide hydrochloride|6-Chloro-1,1-dioxo(3-~13~C,3,3-~2~H_2_)-1,2,3,4-tetrahydro-1lambda~6~,2,4-benzothiadiazine-7-sulfonamide	58-93-5|42461-28-9|1190006-03-1	NC1C=C(N)C=CC=1N=NC1=CC=CC2C=CC=CC=21	0.101	0.625	0.002	0.92	0.036	0.629	0.006	0.809	0.012	0.674	0.009	0.698	0.02	0.658	0.781	0.052	0.139	0.255	0.034	0.495	0.038	0.229	0.021	0.625	0.003	0.873	0.032	0.491	0.009	0.705	0.001	0.955	0.106	0.428	0.018	0.774	0.143	0.359	0.099	0.494	0.071	0.47	0.04	0.575	0.175	0.299
10297	Chlorothiazide|Chlorothiazide sodium [USAN:USP]|6-Chloro-1,1-dioxo(3-~13~C,2-~15~N)-1,4-dihydro-1lambda~6~,2,4-benzothiadiazine-7-(~15~N)sulfonamide	58-94-6|7085-44-1|1189440-79-6	NC1=CC=C(N=NC2C=CC=CC=2)C2=CC=C(O)C=C21	0.125	0.615	0.002	0.92	0.049	0.538	0.004	0.85	0.015	0.666	0.003	0.831	0.009	0.777	0.587	0.054	0.36	0.104	0.009	0.595	0.087	0.203	0.025	0.637	0.004	0.872	0.022	0.529	0.009	0.711	0	0.948	0.097	0.445	0.031	0.698	0.145	0.377	0.066	0.524	0.21	0.298	0.044	0.585	0.165	0.283
10298	dl-alpha-Tocopheryl acetate|D-alpha-Tocopheryl acetate|CERAPP_10298	52225-20-4|58-95-7|NOCAS_859032	COC1=CC(C=C2CCCC(=CC3C=C(OC)C(O)=CC=3)C2=O)=CC=C1O	0.09	0.646	0.001	0.92	0.097	0.429	0.276	0.088	0.094	0.362	0.017	0.685	0.204	0.123	0.697	0.072	0.191	0.212	0.063	0.399	0.283	0.125	0.001	0.905	0.067	0.526	0.407	0.124	0	0.906	0.205	0.126	0.021	0.679	0.001	0.983	0.048	0.611	0.086	0.51	0.142	0.369	0.048	0.567	0.054	0.521
10299	Kanamycin A|Kanamycin A sulfate|CERAPP_10299	59-01-8|25389-94-0|NOCAS_859033	SC1=NC2C=CC=CC=2S1	0.702	0.128	0.001	0.92	0.173	0.257	0.321	0.078	0.538	0.102	0.241	0.085	0.181	0.14	0.607	0.072	0.457	0.081	0.432	0.058	0.491	0.065	0.582	0.024	0.543	0.047	0.723	0.027	0.757	0.032	0.001	0.952	0	0.973	0.403	0.115	0.522	0.072	0.666	0.258	0.609	0.1	0.705	0.076	0.325	0.195
10300	dl-alpha-Tocopherol|Vitamin E	10191-41-0|59-02-9	C(NC1=NC=NC2=C1N=CN2C1CCCCO1)C1C=CC=CC=1	0.758	0.095	0.003	0.92	0.245	0.189	0.032	0.607	0.262	0.156	0.422	0.023	0.003	0.856	0.734	0.057	0.615	0.097	0.568	0.035	0.559	0.078	0.346	0.082	0.312	0.151	0.752	0.033	0.492	0.066	0.029	0.555	0.524	0.115	0.412	0.099	0.751	0.139	0.642	0.209	0.287	0.231	0.435	0.13	0.638	0.132
10301	Methotrexate|Methotrexate disodium salt|Methotrexate monohydrate|CERAPP_10301	59-05-2|7413-34-5|6745-93-3|NOCAS_859034	O=C(OCC1C=CC=CC=1)C1C=CC=CC=1	0.637	0.172	0.001	0.92	0.73	0.024	0.273	0.08	0.776	0.076	0.32	0.05	0.522	0.03	0.457	0.069	0.631	0.027	0.608	0.034	0.573	0.045	0.54	0.017	0.697	0.04	0.594	0.096	0.482	0.039	0.536	0.018	0.64	0.067	0.718	0.028	0.563	0.148	0.801	0.082	0.691	0.104	0.699	0.06	0.637	0.073
10302	Ethopabate	59-06-3	CC1=NC2=CC=CC=C2C1(C)C	0.553	0.2	0.002	0.92	0.727	0.02	0.541	0.022	0.652	0.102	0.393	0.029	0.257	0.081	0.801	0.068	0.855	0.1	0.503	0.036	0.784	0.036	0.588	0.021	0.701	0.05	0.6	0.092	0.77	0.02	0.33	0.057	0.686	0.034	0.816	0.025	0.773	0.109	0.626	0.162	0.702	0.082	0.711	0.015	0.753	0.074
10303	5-Bromo-2'-deoxyuridine|Uridine, 5-(bromo-80Br)-2'-deoxy-|CERAPP_10303	59-14-3|58477-88-6|NOCAS_859035	O=C=NC1CCCCC1	0.616	0.234	0.002	0.92	0.769	0.015	0.791	0.004	0.772	0.061	0.735	0.004	0.708	0.009	0.381	0.092	0.629	0.11	0.621	0.02	0.632	0.06	0.755	0.013	0.8	0.025	0.774	0.043	0.778	0.01	0.739	0.007	0.733	0.06	0.733	0.044	0.741	0.203	0.499	0.078	0.58	0.109	0.654	0.033	0.629	0.118
10305	N,N-Diethylnicotinamide	59-26-7	NC1C=CC(=CC=1)N=NC1=CC=C(N)C2C=CC=CC=21	0.181	0.539	0.002	0.919	0.023	0.676	0.01	0.761	0.004	0.732	0.01	0.67	0.025	0.61	0.656	0.094	0.086	0.319	0.021	0.514	0.016	0.289	0.021	0.65	0.004	0.875	0.029	0.497	0.005	0.774	0.001	0.948	0.099	0.434	0.01	0.805	0.182	0.37	0.047	0.593	0.049	0.557	0.025	0.676	0.135	0.351
10306	Folic acid|(3',5',7,9-3H)Folic acid|Folic acid dihydrate|N-[4-{[(2-Amino-4-oxo-1,4-dihydropteridin-6-yl)methyl]amino}(~2~H_4_)benzene-1-carbonyl]-L-glutamic acid|N-(4-{[(2-Amino-4-oxo-1,4-dihydropteridin-6-yl)methyl]amino}benzoyl)(~13~C_5_)glutamic acid|N-(4-{[(2-Amino-4-oxo-1,4-dihydropteridin-6-yl)(~2~H_2_)methyl]amino}benzoyl)-L-glutamic acid|CERAPP_10306	59-30-3|73756-06-6|75708-92-8|171777-72-3|1207282-75-4|69022-87-3|NOCAS_859036	COC1C=CC(C=NC2C=CC(C=CC(=O)OCC(C)CC)=CC=2)=CC=1	0.696	0.129	0.001	0.919	0.155	0.326	0.005	0.849	0.136	0.336	0.003	0.875	0.002	0.929	0.662	0.081	0.483	0.148	0.263	0.133	0.403	0.126	0.083	0.378	0.095	0.422	0.478	0.115	0.071	0.425	0.17	0.158	0.33	0.204	0.289	0.158	0.255	0.28	0.35	0.259	0.325	0.243	0.169	0.268	0.576	0.141
10307	Pyrilamine maleate|Pyrilamine|1,2-Ethanediamine, N-[(4-methoxyphenyl)methyl]-N',N'-dimethyl-N-2-pyridinyl-, monohydrochloride|Pyrilamine acetate|AG-G-75500	59-33-6|91-84-9|6036-95-9|7681-24-5|70557-32-3	C1=C2C=CC3=CC=CC4=CC=C(C2=C34)C2C=CC=CC=21	0.015	0.738	0.002	0.919	0.148	0.314	0	0.993	0.03	0.553	0.122	0.186	0.011	0.729	0.009	0.182	0	0.661	0.175	0.18	0.001	0.67	0.223	0.158	0.31	0.154	0.066	0.423	0.108	0.32	0	0.997	0	0.954	0.096	0.427	0.163	0.43	0	0.959	0	0.965	0.256	0.185	0.495	0.109
10308	4,6-Dimethyl-2-(5-nitro-2-furyl) pyrimidine	59-35-8	OC1C=CC(=CC=1)N=NC1C=CC(O)=CC=1	0.268	0.45	0.002	0.919	0.158	0.294	0.009	0.749	0.213	0.267	0.006	0.766	0.026	0.593	0.536	0.109	0.598	0.102	0.044	0.456	0.335	0.105	0.012	0.721	0.056	0.55	0.003	0.702	0.035	0.538	0.004	0.815	0.259	0.259	0.01	0.838	0.123	0.436	0.273	0.293	0.428	0.167	0.012	0.746	0.157	0.391
10309	Piperoxan|AC1LOAOS	59-39-2|61045-70-3	NC1=CC=CC2=C1CC1=CC=CC=C21	0.554	0.201	0.002	0.919	0.242	0.2	0.001	0.961	0.123	0.289	0.001	0.914	0.001	0.932	0.429	0.064	0.588	0.132	0.009	0.589	0.42	0.117	0.121	0.273	0.112	0.403	0.032	0.484	0.46	0.066	0	0.934	0.536	0.093	0.146	0.343	0.469	0.158	0.452	0.317	0.258	0.284	0.462	0.098	0.56	0.161
10310	Sulfaquinoxaline|4-Amino-N-(quinoxalin-2-yl)(~13~C_6_)benzene-1-sulfonamide	59-40-5|1202864-52-5	O=C(NC1C=C2CC3C=CC=CC=3C2=CC=1)C(F)(F)F	0.282	0.376	0.001	0.919	0.214	0.193	0.013	0.695	0.171	0.269	0.001	0.897	0.004	0.848	0.586	0.082	0.575	0.088	0.166	0.256	0.435	0.108	0.193	0.173	0.068	0.528	0.211	0.242	0.377	0.082	0.001	0.927	0.044	0.576	0.084	0.47	0.625	0.203	0.487	0.171	0.501	0.155	0.327	0.151	0.469	0.179
10311	Bretylium tosylate|Bretylium|N-[(2-Bromophenyl)methyl]-N,N-dimethylethanaminium iodide	61-75-6|59-41-6|1976-21-2	CC(C)(C)C(O)C=CC1=CC2OCOC=2C=C1	0.385	0.336	0.003	0.919	0.37	0.124	0.004	0.874	0.335	0.14	0.097	0.216	0.012	0.778	0.641	0.114	0.517	0.076	0.565	0.042	0.549	0.061	0.324	0.102	0.352	0.138	0.512	0.112	0.387	0.098	0.005	0.815	0.364	0.158	0.315	0.162	0.167	0.336	0.642	0.121	0.659	0.099	0.233	0.158	0.653	0.091
10312	Phenylephrine hydrochloride|Phenylephrine|2,3-Dihydroxybutanedioic acid--3-[1-hydroxy-2-(methylamino)ethyl]phenol (1/1)|CERAPP_10312	61-76-7|59-42-7|14787-58-7|NOCAS_859037	CC1OC=CC=1SSC	0.806	0.098	0.002	0.919	0.508	0.067	0.644	0.009	0.418	0.147	0.637	0.008	0.423	0.046	0.686	0.09	0.599	0.084	0.512	0.05	0.485	0.054	0.734	0.016	0.56	0.07	0.616	0.073	0.677	0.025	0.51	0.023	0.552	0.113	0.608	0.051	0.524	0.197	0.59	0.165	0.571	0.112	0.644	0.041	0.686	0.099
10313	Thiamine|Thiamine nitrate|Thiamine hydrochloride|Thiazolium, 3-[(4-amino-2-methyl-5-pyrimidinyl)methyl]-5-(2-hydroxyethyl)-4-methyl-, phosphate (1:1) (salt)|Thiamine naphthalene-1,5-disulfonate|Thiamine ion	59-43-8|532-43-4|67-03-8|582-38-7|573-09-1|70-16-6	CCOC(=O)C1C=CC(=CC=1)NC(=O)CN1CCCCC1	0.851	0.061	0.002	0.919	0.538	0.04	0.007	0.816	0.605	0.07	0.53	0.014	0.023	0.597	0.62	0.057	0.562	0.102	0.694	0.006	0.565	0.057	0.636	0.022	0.472	0.086	0.71	0.022	0.7	0.024	0.449	0.028	0.786	0.027	0.627	0.05	0.505	0.111	0.776	0.174	0.742	0.108	0.673	0.034	0.593	0.199
10315	Mephenesin|AC1OC2FO	59-47-2|52153-44-3	NNC(=O)C1C=NC=CC=1	0.784	0.049	0.002	0.919	0.628	0.038	0.384	0.055	0.675	0.057	0.828	0.005	0.105	0.338	0.462	0.082	0.509	0.058	0.854	0.009	0.658	0.059	0.803	0.01	0.755	0.032	0.715	0.036	0.717	0.022	0.002	0.87	0.858	0.047	0.779	0.036	0.706	0.118	0.437	0.201	0.66	0.114	0.719	0.021	0.483	0.133
10316	2-Benzoxazolinone	59-49-4	CC1=CC=C(O)C=C1N	0.718	0.114	0.002	0.919	0.674	0.029	0.002	0.945	0.792	0.033	0.312	0.044	0.023	0.587	0.739	0.096	0.613	0.076	0.816	0.012	0.65	0.049	0.676	0.014	0.744	0.045	0.679	0.039	0.518	0.032	0	0.972	0.038	0.606	0.397	0.083	0.802	0.198	0.758	0.111	0.65	0.119	0.767	0.046	0.538	0.088
10317	4-Chloro-3-methylphenol|Sodium 4-chloro-3-methylphenolate|Potassium p-chloro-m-cresolate|4-Chloro-m-cresol, compound with 2-aminoethanol (1:1)|4-Chloro-3-methyl(2,6-~2~H_2_)phenol	59-50-7|15733-22-9|64601-05-4|64601-08-7|93951-72-5	CC1C=CC=CC=1C(=O)C1C=CC(=CC=1O)OC	0.727	0.129	0.002	0.919	0.682	0.025	0.004	0.853	0.366	0.18	0.004	0.848	0.012	0.74	0.636	0.111	0.449	0.069	0.414	0.055	0.861	0.055	0.348	0.076	0.246	0.19	0.066	0.398	0.538	0.057	0.003	0.854	0.323	0.232	0.174	0.294	0.538	0.199	0.722	0.163	0.765	0.093	0.449	0.098	0.654	0.116
10318	dl-Methionine|L-Methionine|(Methyl-11C)-D-methionone|L-Methionine hydrochloride solution|D-Methionine, hydrochloride|L-(1-~13~C)Methionine|L-(~2~H_3_)Methionine|(1-~13~C)Methionine|D-(~2~H_3_)Methionine	59-51-8|63-68-3|89807-04-5|6810-12-4|84228-57-9|81202-04-2|13010-53-2|68799-90-6|284665-18-5	OC1=CC=CC=C1C(=O)OCCC1C=CC=CC=1	0.448	0.257	0.002	0.919	0.713	0.022	0.03	0.484	0.498	0.086	0.092	0.231	0.177	0.137	0.517	0.073	0.743	0.064	0.54	0.044	0.647	0.045	0.536	0.034	0.502	0.091	0.176	0.26	0.237	0.23	0.264	0.087	0.239	0.286	0.374	0.121	0.436	0.157	0.738	0.189	0.768	0.046	0.594	0.056	0.437	0.106
10319	Dimercaprol|2,3-Bis(sulfanyl)propan-1-ol--lead (1/1)	59-52-9|23102-35-4	CCC(COCCOC(=O)C=C)(COCCOC(=O)C=C)COCCOC(=O)C=C	0.257	0.372	0.001	0.918	0.001	0.913	0.174	0.15	0.096	0.399	0.179	0.11	0.122	0.213	0.403	0.088	0.06	0.329	0.101	0.31	0.002	0.495	0.001	0.902	0.256	0.18	0.009	0.579	0	0.863	0.524	0.019	0	0.929	0.165	0.31	0.133	0.493	0.06	0.51	0.004	0.883	0.129	0.3	0.057	0.595
10320	Prosultiamine	59-58-5	CNC(=O)C1=CC=CC=C1SC1=CC2NN=C(C=CC3=CC=CC=N3)C=2C=C1	0.027	0.749	0.002	0.918	0.11	0.386	0.003	0.883	0.014	0.633	0.046	0.385	0.004	0.855	0.56	0.059	0.08	0.316	0.133	0.273	0.099	0.192	0.133	0.305	0	0.939	0.358	0.194	0	0.9	0.001	0.919	0.063	0.54	0.012	0.823	0.138	0.353	0.018	0.634	0.023	0.662	0.026	0.659	0.05	0.493
10321	Isocarboxazid|3-Isoxazolecarboxylic acid, 5-methyl-, 2-benzylhydrazine, sulfate	59-63-2|24631-64-9	COC1C=CC(=CC=1)C1=NN=C(O1)C1C=CC=CC=1	0.03	0.752	0.001	0.918	0.136	0.309	0.005	0.843	0.03	0.545	0.021	0.526	0.01	0.745	0.418	0.072	0.182	0.211	0.038	0.447	0.256	0.145	0.056	0.477	0.017	0.777	0.031	0.487	0.099	0.36	0.005	0.811	0.049	0.58	0.07	0.503	0.252	0.279	0.149	0.465	0.189	0.309	0.019	0.692	0.018	0.725
10322	Acetazolamide|Acetazolamide sodium|Acetazolamide disodium|N-(5-Sulfamoyl-1,3,4-thiadiazol-2-yl)(~2~H_3_)acetamide	59-66-5|1424-27-7|76382-16-6|1189904-01-5	O=C(C=CC1C=CC=CC=1)OCC=CC1C=CC=CC=1	0.083	0.592	0.002	0.918	0.18	0.269	0.002	0.913	0.174	0.317	0.195	0.118	0.087	0.296	0.723	0.09	0.484	0.078	0.294	0.134	0.609	0.051	0.204	0.164	0.214	0.251	0.209	0.251	0.277	0.171	0.207	0.133	0.17	0.341	0.222	0.219	0.51	0.161	0.152	0.376	0.431	0.169	0.267	0.187	0.171	0.306
10325	Nitrofurazone	59-87-0	CC(C)(C)C(O)C=CC1=CC2OCOC=2C=C1	0.44	0.276	0.003	0.918	0.367	0.119	0.003	0.876	0.315	0.15	0.1	0.227	0.011	0.777	0.571	0.069	0.46	0.098	0.543	0.046	0.598	0.083	0.322	0.098	0.354	0.145	0.498	0.11	0.432	0.096	0.005	0.815	0.335	0.166	0.322	0.146	0.193	0.367	0.529	0.148	0.687	0.102	0.228	0.135	0.596	0.075
10326	Phenylhydrazine|Phenylhydrazine hydrochloride|Phenylhydrazine sulfate|(~2~H_5_)Phenylhydrazine|Oxalic acid--phenylhydrazine (1/1)	100-63-0|59-88-1|2545-79-1|125687-18-5|37887-33-5	CN1CC(=O)N=C1NC(=O)NC1=CC(Cl)=CC=C1	0.664	0.156	0.001	0.918	0.494	0.078	0.004	0.847	0.373	0.149	0.323	0.045	0.022	0.607	0.568	0.052	0.64	0.107	0.267	0.139	0.466	0.094	0.323	0.072	0.168	0.321	0.636	0.062	0.298	0.112	0.002	0.914	0.502	0.103	0.513	0.076	0.272	0.244	0.737	0.077	0.477	0.135	0.308	0.174	0.264	0.251
10327	N-Nitrosomorpholine|3,3,5,5-Tetradeutero-N-nitrosomorpholine	59-89-2|61578-30-1	COC1=CC(C)=NN1C1=NC(=CC(C)=N1)OC	0.529	0.228	0.002	0.918	0.7	0.027	0.389	0.04	0.184	0.306	0.323	0.051	0.348	0.062	0.54	0.074	0.677	0.104	0.526	0.051	0.511	0.053	0.001	0.889	0.341	0.142	0.481	0.133	0.539	0.037	0.076	0.297	0.478	0.104	0.491	0.079	0.267	0.324	0.38	0.253	0.526	0.143	0.132	0.32	0.425	0.111
10328	dl-Dopa|L-Dopa|Dopa D-form|3-Hydroxy-L-(2,5,6-~2~H_3_)tyrosine	63-84-3|59-92-7|5796-17-8|53587-29-4	NC1C=C(C=CC=1N)[N+]([O-])=O	0.743	0.127	0.002	0.918	0.666	0.024	0.023	0.592	0.764	0.031	0.158	0.139	0.019	0.683	0.513	0.058	0.831	0.08	0.722	0.011	0.682	0.075	0.623	0.012	0.463	0.09	0.894	0.019	0.342	0.087	0.004	0.867	0.461	0.107	0.521	0.057	0.55	0.109	0.846	0.191	0.47	0.081	0.672	0.039	0.549	0.098
10329	Phenoxybenzamine hydrochloride|Phenoxybenzamine|N-(2-Chloroethyl)-1-phenoxy-N-[(~2~H_5_)phenylmethyl]propan-2-amine|(2R)-N-Benzyl-N-(2-chloroethyl)-1-phenoxypropan-2-amine--hydrogen chloride (1/1)|(2S)-N-Benzyl-N-(2-chloroethyl)-1-phenoxypropan-2-amine--hydrogen chloride (1/1)	63-92-3|59-96-1|1188265-52-2|16053-59-1|32378-29-3	NC1=CC2=C3C=CC=CC3=CC=C2C=C1	0.491	0.272	0.002	0.917	0.144	0.319	0	0.969	0.04	0.558	0.001	0.916	0.001	0.971	0.598	0.06	0.098	0.296	0.073	0.363	0.463	0.113	0.11	0.286	0.045	0.599	0.034	0.49	0.115	0.279	0	0.963	0.166	0.344	0.132	0.352	0.52	0.155	0.031	0.614	0.06	0.532	0.253	0.211	0.42	0.183
10330	Tolazoline hydrochloride|Tolazoline	59-97-2|59-98-3	CCC1OC(CO1)COC1=CC=C(C=C1)OC1=CC=CC=C1	0.396	0.416	0.002	0.917	0.121	0.317	0.003	0.87	0.161	0.271	0.017	0.636	0.001	0.927	0.479	0.067	0.375	0.135	0.244	0.129	0.698	0.06	0.115	0.293	0.188	0.264	0.39	0.15	0.17	0.209	0.006	0.767	0.548	0.109	0.274	0.167	0.073	0.516	0.526	0.137	0.561	0.182	0.293	0.222	0.1	0.49
10332	Neostigmine|Neostigmine bromide|Neostigmine methylsulfate	59-99-4|114-80-7|51-60-5	C1=C(OC2=CC=CC=C21)C1=NN=C(O1)C1C=CC=CC=1	0.014	0.756	0.002	0.917	0.18	0.271	0.004	0.879	0.022	0.62	0.014	0.637	0.01	0.744	0.262	0.114	0.067	0.307	0.016	0.538	0.058	0.238	0.056	0.459	0.01	0.824	0.023	0.505	0.05	0.505	0.004	0.836	0.007	0.752	0.04	0.607	0.131	0.431	0.042	0.599	0.079	0.511	0.075	0.416	0.019	0.675
10333	Trisodium ethylenediaminetetraacetate|Ethylenediaminetetraacetic acid|Ethylenediaminetetraacetic acid tetrasodium salt|Ethylenediaminetetraacetic acid, disodium salt|Ethylenediaminetetraacetic acid ferric sodium salt|Glycine, N,N'-1,2-ethanediylbis[N-(carboxymethyl)-, diammonium salt|Ferrate(1-), [[N,N'-1,2-ethanediylbis[N-[(carboxy-.kappa.O)methyl]glycinato-.kappa.N,.kappa.O]](4-)]-, ammonium, (…	150-38-9|60-00-4|64-02-8|139-33-3|15708-41-5|20824-56-0|21265-50-9|22473-78-5|67859-51-2|12276-01-6|62-33-9|5964-35-2|15375-84-5|39208-15-6|6381-92-6|67989-88-2|13235-36-4|67401-50-7|73513-47-0|73637-19-1|73637-20-4|17421-79-3|15934-01-7|17572-97-3|2554-05-4|53404-50-5|53404-51-6|2001-94-7|10378-23-1|14931-83-0|17099-81-9|60544-70-9|15954-91-3|15954-94-6|17100-11-7|36499-65-7|57840-40-1|73455-34-…	O=C1OC(=NC2C=CC=CC=21)C1C=CC=CC=1	0.19	0.511	0.002	0.917	0.237	0.211	0.007	0.811	0.038	0.536	0.036	0.42	0.02	0.662	0.516	0.07	0.252	0.208	0.096	0.329	0.363	0.105	0.057	0.441	0.092	0.437	0.118	0.294	0.157	0.257	0.004	0.782	0.038	0.613	0.268	0.192	0.576	0.211	0.047	0.535	0.164	0.417	0.281	0.15	0.169	0.264
10334	Glycerol tributyrate	60-01-5	CC(N=O)C1C=CC(=CC=1)OCC(=O)N1CCCCC1	0.782	0.059	0.002	0.917	0.588	0.041	0.004	0.847	0.413	0.138	0.603	0.009	0.027	0.569	0.721	0.076	0.415	0.14	0.664	0.019	0.729	0.035	0.685	0.013	0.416	0.105	0.774	0.036	0.602	0.043	0.005	0.804	0.731	0.05	0.714	0.039	0.689	0.163	0.751	0.133	0.633	0.11	0.77	0.023	0.631	0.137
10336	4-Aminoazobenzene	60-09-3	CCCCCCCCOC1C=CC(=CC=1)C(O)=O	0.001	0.897	0.002	0.917	0.565	0.04	0.006	0.812	0.689	0.047	0.001	0.921	0.017	0.679	0.74	0.11	0.511	0.084	0.274	0.126	0.72	0.028	0.329	0.074	0.292	0.161	0.032	0.507	0	0.886	0.462	0.021	0.281	0.243	0.001	0.975	0.658	0.11	0	0.931	0.655	0.09	0.358	0.128	0.641	0.103
10337	4-(Dimethylamino)azobenzene	60-11-7	N#CC1C(Cl)=C(Cl)C(Cl)=C(C#N)C=1Cl	0.064	0.718	0.002	0.916	0.001	0.917	0.103	0.245	0.069	0.398	0.003	0.873	0.007	0.799	0.431	0.091	0.151	0.245	0.005	0.663	0.023	0.253	0.092	0.365	0.076	0.506	0.013	0.533	0.017	0.651	0.143	0.19	0.057	0.549	0.032	0.676	0	0.891	0.09	0.498	0.289	0.257	0.001	0.914	0	0.886
10338	2-Phenylethanol|Benzeneethanol-d5	60-12-8|35845-63-7	NC1C=CC(=CC=1)C1=NN=C(O1)C1C=CC(N)=CC=1	0.084	0.7	0.002	0.916	0.044	0.592	0.009	0.759	0.003	0.774	0.01	0.702	0.024	0.607	0.578	0.053	0.032	0.347	0.022	0.512	0.022	0.277	0.02	0.69	0.004	0.853	0.018	0.521	0.044	0.512	0.001	0.922	0.028	0.634	0.034	0.662	0.138	0.394	0.147	0.409	0.014	0.644	0.007	0.86	0.005	0.719
10340	L-Tyrosine|Tyrosine disodium dihydrate|Poly-L-lysyltyrosine|L-Glutamic acid-L-tyrosine copolymer|L-Tyrosine-2,6-d2|DL-Tyrosine-1-13C|L-4-Hydroxyphenyl-2,3,5,6-d4-alanine|L-4-Hydroxyphenyl-3,5-d2-alanine|L-4-Hydroxyphenyl-13C6-alanine|L-Tyrosine hydrochloride|DL-Tyrosine-15N|L-Tyrosine-15N|L-Tyrosine-(phenyl-4-13C)|L-Tyrosine-1-13C|L-Tyrosine-3-13C|(beta-~13~C)Tyrosine|L-(beta,beta-~2~H_2_)Tyrosin…	60-18-4|122666-87-9|31325-38-9|31325-39-0|57746-15-3|91679-34-4|62595-14-6|30811-19-9|201595-63-3|16870-43-2|35693-13-1|35424-81-8|81201-90-3|110622-46-3|129077-96-9|93627-94-2|72963-27-0|55443-60-2|202407-26-9|27498-47-1|NOCAS_859040	NC1C=CC(=CC=1)C(=O)NC1=CC=CC=C1N	0.226	0.484	0.002	0.916	0.123	0.354	0.19	0.125	0.124	0.328	0.067	0.306	0.013	0.688	0.734	0.025	0.808	0.09	0.001	0.758	0.571	0.064	0.173	0.19	0.1	0.425	0.419	0.181	0.23	0.134	0.002	0.917	0	0.917	0.256	0.226	0.607	0.127	0.327	0.237	0.425	0.167	0.472	0.076	0.221	0.308
10342	Cysteamine|Cysteamine hydrochloride|Ethanethiol, 2-amino-, hydrobromide	60-23-1|156-57-0|42954-15-4	OC1=C(Br)C2C=CC=CC=2N=C1C1C(=O)C2C=CC=CC=2C1=O	0.478	0.242	0.003	0.916	0.109	0.35	0.003	0.879	0.092	0.373	0.289	0.074	0.003	0.863	0.591	0.055	0.304	0.168	0.181	0.208	0.539	0.096	0.164	0.256	0.261	0.195	0.142	0.308	0.034	0.543	0.004	0.777	0.038	0.619	0.083	0.444	0.313	0.305	0.383	0.172	0.205	0.385	0.222	0.2	0.503	0.068
10343	2-Mercaptoethanol|2-Sulfanyl(~2~H_4_)ethan-1-ol|2-Sulfanyl(~13~C_2_)ethan-1-ol|2-Sulfanyl(1-~13~C)ethan-1-ol|2-(~2~H)Sulfanyl(~2~H_4_)ethan-1-(~2~H)ol	60-24-2|284474-53-9|286013-20-5|286013-19-2|203645-37-8	C(OC1C=CC=CC=1)C1C=CC(CCCN2CCOCC2)=CC=1	0.901	0.044	0.002	0.916	0.136	0.316	0.008	0.775	0.259	0.202	0.007	0.769	0.001	0.955	0.507	0.087	0.72	0.088	0.669	0.017	0.785	0.046	0.493	0.041	0.109	0.393	0.722	0.051	0.413	0.06	0.525	0.016	0.773	0.046	0.347	0.136	0.594	0.167	0.646	0.134	0.477	0.173	0.535	0.056	0.738	0.139
10344	N,N,N,N',N',N'-Hexamethylhexane-1,6-diaminium dichloride|N,N,N,N',N',N'-Hexamethylhexane-1,6-diaminium	60-25-3|60-26-4	CN(C)C1C=CC(=CC=1)NC1C=CC(O)=CC=1	0.171	0.454	0.002	0.916	0.185	0.263	0.003	0.888	0.168	0.281	0.008	0.711	0.011	0.762	0.642	0.058	0.521	0.113	0.113	0.292	0.632	0.058	0.098	0.313	0.037	0.66	0.05	0.442	0.141	0.297	0.003	0.842	0.259	0.2	0.06	0.537	0.68	0.157	0.499	0.178	0.695	0.116	0.248	0.167	0.499	0.135
10346	Creatinine|4H-Imidazol-4-one, 2-amino-1,5-dihydro-1-methyl-, monohydrochloride|Creatinine sulfate|Creatinine-d3|2-Amino-1-(~13~C)methyl-1,5-dihydro-4H-imidazol-4-one|2-Amino-1-methyl-1,5-dihydro-4H-imidazol-4-one--water (1/1)	60-27-5|19230-81-0|31377-28-3|143827-20-7|1173022-95-1|831209-37-1	OC1C=CC2C(O)C(COC=2C=1)N1CCC(O)(CC1)C1C=CC(F)=CC=1	0.566	0.227	0.002	0.916	0.196	0.228	0.181	0.385	0.109	0.319	0.004	0.848	0.009	0.771	0.589	0.083	0.388	0.094	0.43	0.055	0.661	0.033	0.334	0.057	0.365	0.124	0.563	0.085	0.169	0.219	0.004	0.813	0.528	0.1	0.34	0.143	0.274	0.291	0.527	0.175	0.465	0.101	0.293	0.172	0.332	0.162
10347	Diethyl ether|2,2'-Oxybis((2H5)ethane)	60-29-7|2679-89-2	CC(=O)NC1C=CC(=CC=1)OC(=O)C1=CC=CC=C1OC(C)=O	0.832	0.122	0.002	0.916	0.382	0.114	0.203	0.135	0.399	0.185	0.272	0.074	0.129	0.204	0.834	0.092	0.427	0.147	0.325	0.115	0.655	0.016	0.311	0.105	0.309	0.19	0.337	0.179	0.289	0.148	0.233	0.105	0.42	0.075	0.253	0.173	0.261	0.331	0.753	0.116	0.729	0.122	0.334	0.093	0.33	0.177
10348	Acetylcholine chloride|Ethanaminium, 2-(acetyloxy)-N,N,N-trimethyl-, perchlorate|Acetylcholine|2-(Acetyloxy)-N,N,N-tris[(~2~H_3_)methyl]ethan-1-aminium bromide|2-(Acetyloxy)-N,N,N-tris[(~2~H_3_)methyl]ethan-1-aminium chloride|2-(Acetyloxy)-N,N,N-trimethylethan-1-aminium fluoride|2-(Acetyloxy)-N,N,N-trimethylethan-1-aminium hydrogen sulfate|2-(Acetyloxy)-N,N,N-trimethylethan-1-aminium chloride--wa…	60-31-1|927-86-6|51-84-3|93449-32-2|344298-95-9|7632-27-1|52978-03-7|61152-17-8	CC(C(O)=O)C1=CC=C(S1)C(=O)C1C=CC=CC=1	0.792	0.093	0.003	0.916	0.559	0.041	0.004	0.854	0.587	0.057	0.401	0.028	0.021	0.637	0.629	0.073	0.619	0.08	0.525	0.043	0.67	0.071	0.576	0.031	0.555	0.084	0.668	0.078	0.511	0.054	0.253	0.085	0.235	0.19	0.114	0.404	0.435	0.129	0.547	0.109	0.497	0.19	0.527	0.045	0.62	0.128
10349	6-Aminocaproic acid|Sodium 6-aminohexanoate|Aminocaproic acid hydrochloride|6-Aminohexanoic acid--phosphoric acid (1/1)	60-32-2|7234-49-3|4321-58-8|138659-49-1	N#CC1C(C#N)=C(Cl)C(Cl)=C(Cl)C=1Cl	0.067	0.703	0.002	0.915	0.001	0.915	0.107	0.234	0.074	0.389	0.003	0.869	0.01	0.79	0.419	0.079	0.132	0.239	0.005	0.664	0.024	0.258	0.094	0.391	0.08	0.514	0.012	0.525	0.018	0.642	0.134	0.196	0.055	0.557	0.034	0.673	0	0.871	0.107	0.465	0.218	0.258	0	0.903	0	0.888
10350	9,12-Octadecadienoic acid|PUBCHEM_54611860	2197-37-7|5460-94-6	OC1=CC2OC=C(C(=O)C=2C=C1)C1=CC(O)=C(O)C=C1	0.029	0.732	0.002	0.915	0.208	0.245	0.003	0.885	0.073	0.451	0.002	0.917	0.001	0.887	0.394	0.085	0.449	0.144	0.029	0.5	0.514	0.087	0.002	0.897	0.065	0.552	0.001	0.852	0.075	0.378	0.001	0.947	0.007	0.768	0.001	0.957	0.22	0.283	0.225	0.376	0.319	0.267	0.001	0.928	0.078	0.451
10351	Methylhydrazine|Hydrazine, methyl-, dihydrochloride|Hydrazine, methyl-, hydrochloride|Sulfuric acid--(~2~H_3_)methylhydrazine (1/1)	60-34-4|55330-60-4|7339-53-9|70609-01-7	CC1C=CC2N=C(SC=2C=1S(O)(=O)=O)C1C=CC(N)=CC=1	0.278	0.397	0.002	0.915	0.215	0.21	0.004	0.868	0.098	0.371	0.273	0.065	0.01	0.784	0.456	0.068	0.219	0.191	0.4	0.088	0.086	0.212	0.164	0.18	0.114	0.379	0.306	0.174	0.252	0.169	0.002	0.911	0.087	0.473	0.1	0.425	0.714	0.22	0.256	0.37	0.108	0.476	0.181	0.292	0.171	0.306
10352	Acetamide|Acetamide, nitrate|(~2~H_5_)Acetamide|Acetamide--water (1/1)|Acetamide--hydrogen chloride (1/1)	60-35-5|75238-15-2|33675-83-1|137647-89-3|13507-15-8	COC1=CC2C(=O)CC(=NC=2C=C1)C1C=CC=CC=1	0.116	0.513	0.002	0.915	0.254	0.188	0.004	0.851	0.035	0.484	0.034	0.453	0.009	0.793	0.684	0.093	0.503	0.079	0.085	0.316	0.298	0.115	0.154	0.248	0.091	0.448	0.056	0.405	0.25	0.15	0.002	0.88	0.071	0.543	0.132	0.355	0.555	0.145	0.285	0.268	0.184	0.389	0.188	0.261	0.187	0.214
10353	Mecamylamine|(1S,2R,4R)-N,2,3,3-Tetramethylbicyclo[2.2.1]heptan-2-amine--hydrogen chloride (1/1)|(1S,2R,4R)-2,3,3-Trimethyl-N-(~2~H_3_)methylbicyclo[2.2.1]heptan-2-amine--hydrogen chloride (1/1)	60-40-2|107596-31-6|1217625-71-2	CC1=CC(O)=C(N)C=C1	0.672	0.107	0.002	0.915	0.64	0.027	0.001	0.96	0.733	0.055	0.203	0.112	0.012	0.747	0.549	0.06	0.747	0.103	0.79	0.009	0.698	0.052	0.753	0.011	0.788	0.022	0.68	0.046	0.605	0.023	0	0.984	0.001	0.875	0.595	0.05	0.668	0.151	0.72	0.12	0.575	0.134	0.714	0.065	0.703	0.114
10355	Tridihexethyl chloride|Tridihexethyl	4310-35-4|60-49-1	C=CC(=O)OCC(COCC(COC(=O)C=C)(COC(=O)C=C)COC(=O)C=C)(COC(=O)C=C)COC(=O)C=C	0.049	0.71	0.002	0.914	0.003	0.863	0.106	0.246	0.012	0.68	0.116	0.205	0.019	0.65	0.05	0.164	0.019	0.35	0.049	0.447	0.002	0.468	0.032	0.543	0.076	0.477	0.001	0.796	0.02	0.613	0.206	0.127	0.002	0.839	0.061	0.516	0.025	0.731	0.011	0.712	0.005	0.747	0.012	0.741	0.001	0.815
10356	Dimethoate	60-51-5	NC1C=CC2=CC=CC=C2C=1N=NC1C=CC=CC=1	0.076	0.665	0.002	0.914	0.069	0.473	0.002	0.917	0.02	0.663	0.005	0.78	0.002	0.871	0.666	0.092	0.265	0.156	0.032	0.498	0.137	0.2	0.07	0.492	0.004	0.872	0.042	0.461	0.019	0.653	0.001	0.948	0.172	0.36	0.055	0.558	0.23	0.308	0.048	0.596	0.134	0.46	0.147	0.305	0.453	0.263
10357	CERAPP_10357	NOCAS_859041	NC1=CC=CC2=CC3C=CC=CC=3C=C21	0.487	0.239	0.002	0.914	0.1	0.433	0	0.975	0.036	0.562	0.001	0.92	0	0.965	0.551	0.073	0.093	0.304	0.055	0.391	0.419	0.122	0.126	0.275	0.044	0.635	0.033	0.494	0.131	0.259	0	0.968	0.202	0.317	0.109	0.387	0.54	0.183	0.028	0.596	0.073	0.536	0.244	0.199	0.552	0.147
10358	CERAPP_10358	NOCAS_859042	CN1CCN(CC1)C1=CC2=C(N=N1)OC1=CC=CC=C1N2C	0.859	0.088	0.002	0.914	0.113	0.379	0.007	0.789	0.06	0.442	0.386	0.034	0.019	0.679	0.483	0.129	0.155	0.263	0.507	0.045	0.547	0.051	0.449	0.052	0.108	0.406	0.54	0.079	0.37	0.109	0.002	0.837	0.453	0.149	0.428	0.089	0.545	0.25	0.616	0.229	0.263	0.228	0.313	0.164	0.197	0.34
10359	Dieldrin|Endrin|3,4,5,6,9,9-Hexachloro-1a,2,2a,3,6,6a,7,7a-octahydro-2,7:3,6-dimethanonaphtho[2,3-b]oxirene	60-57-1|72-20-8|128-10-9	COC1C=C(C=CC=1)C1=NN=C(O1)C1C=CC=CC=1	0.032	0.751	0.002	0.914	0.129	0.326	0.005	0.837	0.032	0.538	0.022	0.514	0.011	0.77	0.619	0.049	0.219	0.188	0.046	0.424	0.249	0.144	0.061	0.464	0.021	0.777	0.034	0.467	0.102	0.37	0.005	0.81	0.049	0.555	0.084	0.471	0.547	0.234	0.123	0.412	0.192	0.31	0.02	0.699	0.017	0.685
10360	Ergonovine|Ergoline-8-carboxamide, 9,10-didehydro-N-(2-hydroxy-1-methylethyl)-6-methyl-, (8beta)-|CERAPP_10360	60-79-7|50485-10-4|NOCAS_859043	OC1C=CC(=CC=1)N=NC1C=C(O)C=CC=1	0.412	0.396	0.002	0.914	0.198	0.236	0.007	0.767	0.268	0.174	0.005	0.813	0.019	0.656	0.57	0.08	0.435	0.121	0.048	0.44	0.444	0.082	0.02	0.677	0.068	0.502	0.002	0.712	0.071	0.462	0.003	0.84	0.273	0.259	0.016	0.792	0.217	0.418	0.544	0.228	0.666	0.141	0.027	0.607	0.259	0.246
10361	Phenazone|3H-Pyrazol-3-one, 1,2-dihydro-1,5-dimethyl-2-phenyl-, monoperchlorate|Antipyrine, radical ion(1-), sodium|1,2-Dihydro-1,5-dimethyl-2-phenyl-3H-pyrazol-3-one monohydroiodide|5-Methyl-1-(~2~H_3_)methyl-2-phenyl-1,2-dihydro-3H-pyrazol-3-one|1,5-Dimethyl-2-phenyl(5-~14~C)-1,2-dihydro-3H-pyrazol-3-one|Lithium 1,5-dimethyl-3-oxo-2-phenyl-2,3-dihydro-1H-pyrazol-4-ide	60-80-0|20776-03-8|12379-37-2|93841-80-6|65566-62-3|51350-33-5|89914-51-2	NC(=O)N(O)C1CC(C=C1)OC1=CC(=CC=C1)OC1C=CC(F)=CC=1	0.112	0.547	0.002	0.914	0.232	0.227	0.006	0.825	0.087	0.379	0.001	0.884	0.021	0.645	0.659	0.065	0.362	0.142	0.001	0.748	0.604	0.055	0.035	0.617	0.057	0.533	0.411	0.11	0.208	0.197	0.087	0.26	0.059	0.539	0.039	0.614	0.106	0.47	0.683	0.183	0.473	0.174	0.25	0.218	0.191	0.335
10362	Phloretin|Polyphloretin phosphate	60-82-2|9014-72-6	O=C1C(OC2C=CC=CC=2C1=O)C1C=CC=CC=1	0.084	0.676	0.002	0.914	0.244	0.178	0.002	0.896	0.07	0.451	0.013	0.686	0.018	0.685	0.351	0.072	0.333	0.116	0.038	0.478	0.309	0.107	0.091	0.357	0.044	0.675	0.01	0.575	0.121	0.33	0.004	0.827	0.007	0.754	0.072	0.495	0.257	0.306	0.13	0.428	0.273	0.246	0.049	0.506	0.05	0.519
10364	Pecazine	60-89-9	OC(=O)C1C=CC(=CC=1)N=NC1C=CC=CC=1	0.161	0.595	0.001	0.914	0.331	0.121	0.019	0.641	0.363	0.138	0.015	0.642	0.087	0.291	0.556	0.084	0.544	0.043	0.113	0.299	0.5	0.068	0.105	0.33	0.039	0.689	0.08	0.333	0.059	0.489	0.009	0.686	0.036	0.621	0.023	0.686	0.782	0.118	0.108	0.455	0.606	0.136	0.302	0.189	0.251	0.193
10365	cAMP|PUBCHEM_21189377|(4aR,6R,7R,7aS)-6-(6-Amino-9H-purin-9-yl)-2,7-dihydroxytetrahydro-2H,4H-2lambda~5~-furo[3,2-d][1,3,2]dioxaphosphinin-2-one--2-amino-2-(hydroxymethyl)propane-1,3-diol (1/1)|CERAPP_10365	60-92-4|51867-88-0|102029-77-6|NOCAS_859044	CC(C)(C)C1C=CC(=CC=1)C(=O)CCCCl	0.331	0.332	0.002	0.914	0.531	0.049	0.007	0.817	0.543	0.04	0.339	0.056	0.009	0.769	0.453	0.047	0.642	0.067	0.439	0.076	0.641	0.031	0.356	0.074	0.346	0.143	0.478	0.118	0.425	0.049	0.456	0.029	0.304	0.166	0.486	0.108	0.459	0.14	0.754	0.215	0.735	0.063	0.449	0.084	0.482	0.094
10366	Levomethotrimeprazine|Methotrimeprazine maleate|CERAPP_10366	60-99-1|7104-38-3|NOCAS_859045	CC1C=C(N)C=CC=1O	0.663	0.176	0.002	0.914	0.465	0.047	0.003	0.91	0.672	0.054	0.245	0.051	0.011	0.726	0.512	0.082	0.59	0.079	0.755	0.012	0.696	0.039	0.806	0.008	0.786	0.029	0.513	0.085	0.481	0.051	0	0.971	0.016	0.69	0.598	0.051	0.526	0.109	0.469	0.181	0.598	0.119	0.601	0.044	0.691	0.098
10367	Acetylpromazine|Acetopromazine maleate|1-[10-(3-{Bis[(~2~H_3_)methyl]amino}propyl)-10H-phenothiazin-2-yl]ethan-1-one--hydrogen chloride (1/1)	61-00-7|3598-37-6|1173022-70-2	CC1C=C(N)C=CC=1N=NC1C=CC(N)=CC=1	0.227	0.442	0.002	0.913	0.054	0.546	0.011	0.705	0.036	0.507	0.009	0.731	0.019	0.654	0.461	0.112	0.279	0.164	0.027	0.495	0.156	0.167	0.025	0.618	0.018	0.754	0.067	0.414	0.013	0.637	0	0.945	0.089	0.48	0.049	0.54	0.672	0.113	0.476	0.228	0.298	0.21	0.111	0.383	0.253	0.263
10368	Methoxamine|Methoxamine hydrochloride	390-28-3|61-16-5	CC1C=CC(=CC=1)N1N=C(C=C1NC(=O)NC1C=CC(OCCN2CCOCC2)=C2C=CC=CC=12)C(C)(C)C	0.085	0.66	0.001	0.913	0.064	0.513	0.004	0.846	0.063	0.405	0.069	0.276	0	0.958	0.572	0.102	0.116	0.285	0.017	0.584	0.397	0.096	0.164	0.212	0.023	0.714	0.356	0.191	0.003	0.837	0.002	0.852	0.049	0.533	0.014	0.83	0.15	0.433	0.049	0.596	0.171	0.326	0.021	0.707	0.589	0.133
10369	Adenosine-5-phosphate|5'-Adenylic acid, sodium salt, hydrate|Adenosine phosphate disodium|AC1LD8VX|9-(5-O-Phosphonopentofuranosyl)-9H-purin-6-amine--ammonia (1/1)|PUBCHEM_54599567|CERAPP_10369	61-19-8|149022-20-8|4578-31-8|3768-35-2|134907-91-8|18839-83-3|NOCAS_859046	C1=CC=CC=C1B(C1C=CC=CC=1)C1C=CC=CC=1	0.505	0.27	0.002	0.913	0.085	0.424	0.001	0.951	0.071	0.395	0.017	0.585	0.001	0.92	0.492	0.089	0.174	0.2	0.124	0.248	0.275	0.151	0.146	0.275	0.138	0.32	0.001	0.825	0.096	0.38	0.011	0.723	0.234	0.293	0.166	0.324	0.137	0.428	0.29	0.179	0.068	0.489	0.164	0.231	0.362	0.168
10371	1-Naphthaleneacetic acid|Ammonium 1-naphthaleneacetate|Potassium 1-naphthaleneacetate|Sodium 1-naphthaleneacetate|Naphthalene-1-acetic acid, compound with 2,2',2''-nitrilotriethanol (1:1)|1-Naphthylacetic acid-car-boxy-14C	86-87-3|25545-89-5|15165-79-4|61-31-4|67026-10-2|80792-65-0	OC1=CC(=CC=C1NO)N=NC1C=CC=CC=1	0.145	0.579	0.002	0.913	0.236	0.189	0.006	0.806	0.167	0.269	0.005	0.797	0.012	0.719	0.563	0.086	0.599	0.115	0.037	0.499	0.727	0.084	0.035	0.57	0.027	0.695	0.025	0.486	0.137	0.264	0.001	0.901	0.156	0.394	0.095	0.419	0.717	0.177	0.271	0.236	0.607	0.133	0.076	0.476	0.126	0.44
10372	Methicillin|Methicillin sodium hydrate|CERAPP_10372|Methicillin sodium salt	61-32-5|7246-14-2|NOCAS_859047|132-92-3	O=C(OC1=CC=CC2=CC=CN=C21)C1C=CC=CC=1	0.295	0.425	0.002	0.913	0.362	0.109	0.003	0.859	0.166	0.283	0.023	0.517	0.03	0.546	0.336	0.033	0.79	0.086	0.29	0.1	0.794	0.06	0.236	0.141	0.068	0.515	0.312	0.191	0.393	0.06	0.007	0.7	0	0.926	0.379	0.116	0.447	0.125	0.469	0.277	0.628	0.164	0.273	0.169	0.177	0.259
10373	Penicillin G sodium|Penicillin G potassium|Penicillin G|Benzylpenicilloyl polylysine [USP]|Picibanil|Benethamine penicillin|Penicillin G ammonium|Cillin|3,3-Dimethyl-7-oxo-6-(2-phenylacetamido)-4-thia-1-azabicyclo[3.2.0]heptane-2-carboxylic acid--N,N-diethylethanamine (1/1)|Potassium (2S,5R,6R)-3,3-dimethyl-7-oxo-6-{[2-(~2~H_5_)phenyl(~2~H_2_)ethanoyl]amino}-4-thia-1-azabicyclo[3.2.0]heptane-2-ca…	69-57-8|113-98-4|61-33-6|31855-75-1|39325-01-4|751-84-8|75333-20-9|7005-30-3|30154-78-0|352323-25-2|NOCAS_859048	O=C(CC(=O)C1C=CC=CC=1)C(F)(F)F	0.547	0.317	0.001	0.913	0.388	0.085	0.006	0.81	0.19	0.276	0.485	0.025	0.026	0.591	0.522	0.061	0.639	0.058	0.429	0.06	0.411	0.081	0.334	0.088	0.391	0.108	0.43	0.115	0.2	0.173	0.439	0.028	0.45	0.121	0.279	0.181	0.541	0.157	0.732	0.141	0.799	0.145	0.586	0.056	0.498	0.174
10374	N,N-Diethyltryptamine	61-51-8	CCNC(=O)C=CC1C=CC=C(Br)C=1	0.741	0.152	0.003	0.913	0.456	0.045	0.003	0.866	0.714	0.07	0.403	0.03	0.009	0.812	0.561	0.095	0.528	0.07	0.637	0.033	0.511	0.061	0.341	0.08	0.552	0.06	0.696	0.052	0.636	0.036	0.13	0.22	0.38	0.165	0.554	0.052	0.227	0.384	0.603	0.107	0.502	0.176	0.718	0.047	0.539	0.101
10375	Sulthiame	61-56-3	CCCOC(=O)C1C=CC(N)=CC=1	0.798	0.039	0.002	0.913	0.842	0.013	0.009	0.79	0.818	0.052	0.403	0.021	0.562	0.028	0.624	0.034	0.67	0.083	0.848	0.009	0.691	0.047	0.616	0.025	0.486	0.069	0.248	0.245	0.83	0.015	0.298	0.068	0.715	0.046	0.39	0.106	0.753	0.176	0.571	0.173	0.557	0.106	0.801	0.045	0.719	0.115
10376	Niridazole	61-57-4	C=CC(=O)OCCCCO	0.853	0.082	0.002	0.913	0.877	0.006	0.881	0.003	0.591	0.06	0.831	0.004	0.874	0.002	0.692	0.087	0.749	0.053	0.774	0.017	0.782	0.033	0.75	0.012	0.742	0.037	0.876	0.017	0.734	0.028	0.829	0.004	0.464	0.149	0.826	0.02	0.646	0.144	0.697	0.151	0.718	0.105	0.77	0.038	0.711	0.037
10377	Mefenamic acid|Sodium mephenamate	61-68-7|1804-47-3	CN(C)C(S)=S	0.674	0.166	0.002	0.912	0	0.99	0.87	0.003	0.44	0.163	0.856	0.006	0.305	0.073	0.614	0.079	0.599	0.08	0.692	0.021	0.562	0.059	0.759	0.018	0.202	0.224	0.567	0.114	0.7	0.021	0.797	0.003	0.384	0.125	0.801	0.024	0.387	0.136	0	0.956	0.506	0.133	0	0.931	0	0.931
10378	Cloxacillin|Cloxacillin sodium|Sodium cloxacillin monohydrate|CERAPP_10378	61-72-3|642-78-4|7081-44-9|NOCAS_859049	OC1C=CC2=CC=CC=C2C=1N=NC1C=CC=CN=1	0.048	0.708	0.002	0.912	0.113	0.358	0.004	0.874	0.024	0.607	0.006	0.799	0.001	0.904	0.488	0.052	0.358	0.113	0.028	0.498	0.249	0.152	0.093	0.345	0.01	0.823	0.023	0.508	0.041	0.495	0.002	0.88	0.015	0.698	0.09	0.474	0.247	0.258	0.108	0.44	0.181	0.294	0.088	0.418	0.068	0.447
10379	Methylene blue|Methylene Blue trihydrate|Methylene Blue parent|Tetramethylthionine hydroxide|7-(Dimethylamino)-N,N-dimethyl-3H-phenothiazin-3-iminium hydrogen sulfate	61-73-4|7220-79-3|NOCAS_47009|613-10-5|91223-87-9	COC1=CC2=C(C=C1O)OC=C(C2=O)C1C=CC(O)=CC=1	0.07	0.643	0.002	0.912	0.215	0.228	0.003	0.881	0.096	0.408	0.009	0.728	0.003	0.901	0.402	0.096	0.612	0.091	0.045	0.406	0.378	0.122	0.012	0.735	0.094	0.438	0.001	0.76	0.091	0.368	0	0.959	0.048	0.594	0.005	0.873	0.15	0.371	0.363	0.269	0.525	0.155	0.011	0.775	0.107	0.399
10382	Aminohippuric acid	61-78-9	CC(C)CC(NC(=O)C(CC1C=CC=CC=1)NC(=O)C1=CN=CC=N1)B(O)O	0.464	0.281	0.003	0.912	0.416	0.08	0.366	0.055	0	0.955	0.007	0.797	0.029	0.568	0.523	0.059	0.071	0.282	0.422	0.071	0.263	0.114	0.353	0.076	0.377	0.13	0.616	0.064	0.377	0.068	0.673	0.012	0.277	0.263	0.186	0.272	0.108	0.56	0.163	0.378	0.237	0.315	0.223	0.195	0.234	0.204
10383	Zoxazolamine|5-Chloro-1,3-benzoxazol-2-amine--hydrogen chloride (1/1)|5-Chloro(4,6-~2~H_2_)-1,3-benzoxazol-2-amine	61-80-3|5978-37-0|24160-33-6	CCCOC(=O)C1=CN=C(C=C1)C(=O)OCCC	0	0.908	0.002	0.912	0.786	0.011	0.331	0.062	0.616	0.072	0.489	0.021	0.52	0.031	0.685	0.096	0.535	0.098	0.815	0.016	0.534	0.073	0.544	0.019	0.5	0.1	0.773	0.041	0.647	0.037	0.621	0.018	0.669	0.053	0.481	0.084	0.635	0.072	0.727	0.113	0.703	0.115	0.66	0.05	0.592	0.146
10384	Amitrole|s-Triazole, 3-amino-, sulfate|Nitric acid--1H-1,2,4-triazol-5-amine (1/1)|(~13~C_2_,1,2-~15~N_2_)-1H-1,2,4-Triazol-5-amine	61-82-5|29380-04-9|13040-74-9|1346603-92-6	OC1C=C2OC=C(C(=O)C2=CC=1)C1C=C2OCOC2=CC=1	0.075	0.652	0.003	0.911	0.178	0.263	0.006	0.8	0.041	0.457	0.01	0.678	0.018	0.673	0.233	0.114	0.217	0.209	0.052	0.411	0.33	0.149	0.025	0.621	0.046	0.624	0.003	0.686	0.089	0.341	0.002	0.889	0.027	0.632	0.018	0.733	0.055	0.635	0.322	0.317	0.309	0.26	0.022	0.742	0.108	0.425
10385	Leucine|D-Leucine|D-Leucine-1-14C|Leucine hydrochloride|DL-Leucine-1-13C|DL-Leucine-15N|L-Leucine-15N|D-Leucine-15N|L-Leucine-5,5,5-d3|Leucine--hydrogen chloride (1/1)|(2-~13~C)Leucine|D-(2-~2~H)Leucine|D-(1-~13~C)Leucine|L-(2-~13~C)Leucine|L-(1-~13~C,~15~N)Leucine|Deuterated leucine|Deuterated L-leucine|Leucine--lead (1/1)|(1,2-~13~C_2_)Leucine|L-Leucine--hydrogen chloride--water (1/1/1)|CERAPP_…	61-90-5|328-38-1|26011-27-8|760-84-9|82152-65-6|81387-51-1|59935-31-8|287484-39-3|87828-86-2|2508-63-6|65792-32-7|89836-92-0|82152-60-1|201612-66-0|80134-83-4|29909-01-1|106972-44-5|6331-10-8|87994-88-5|847154-79-4|NOCAS_859050	NNC1=NC(=CS1)C1C=CC=CC=1	0.603	0.159	0.002	0.911	0.281	0.165	0.003	0.887	0.157	0.254	0.086	0.241	0.039	0.592	0.404	0.069	0.513	0.022	0.001	0.752	0.413	0.078	0.28	0.102	0.49	0.089	0.516	0.088	0.441	0.042	0.001	0.942	0.358	0.151	0.211	0.235	0.525	0.19	0.631	0.188	0.648	0.093	0.095	0.362	0.431	0.211
10386	Arecoline hydrochloride|Arecoline|Arecoline hydrobromide|Arecoline-d5 Hydrobromide Salt	61-94-9|63-75-2|300-08-3|131448-18-5	COC1C=CC(C=NC2C=CC(O)=CC=2)=CC=1	0.316	0.346	0.002	0.911	0.311	0.15	0.006	0.827	0.248	0.219	0.008	0.717	0.015	0.707	0.584	0.066	0.57	0.105	0.159	0.241	0.647	0.047	0.061	0.454	0.087	0.489	0.038	0.451	0.132	0.278	0.011	0.712	0.208	0.284	0.099	0.42	0.243	0.319	0.663	0.127	0.567	0.08	0.131	0.298	0.238	0.199
10387	4-Nitrobenzoic acid|Benzoic acid, 4-nitro-, ammonium salt|Sodium 4-nitrobenzoate|p-Nitrobenzoic acid, compound with 2,2',2''-nitrilotriethanol (1:1)|4-nitrobenzoate|Potassium 4-nitrobenzoate|4-Nitrobenzoic acid--N,N-diethylethanamine (1/1)|4-Nitrobenzoic acid--2-methoxyethan-1-ol (1/1)	62-23-7|19416-70-7|3847-57-2|7394-38-9|7227-54-5|15922-01-7|51694-06-5|57455-01-3	CC(=O)OCC=C	0.772	0.163	0.002	0.911	0.739	0.008	0.904	0.002	0.736	0.033	0.85	0.004	0.894	0.003	0.336	0.116	0.717	0.051	0.853	0.016	0.712	0.043	0.794	0.008	0.765	0.035	0.85	0.023	0.861	0.022	0.859	0.003	0.423	0.14	0.848	0.026	0.725	0.103	0.669	0.103	0.747	0.111	0.719	0.045	0.826	0.054
10391	Phenacetin|Acetyl-(4-ethoxyphenyl)azanium|N-(4-Ethoxy-2-13C-phenyl)acetamide|Phenacetin-ethoxy-1-13C|N-[4-Ethoxy(~14~C_6_)phenyl]acetamide	62-44-2|7242-41-3|286425-41-0|72156-72-0|105931-34-8	CCC(=O)OCC(COCC(COC(=O)C=C)(COC(=O)C=C)COC(=O)C=C)(COC(=O)C=C)COC(=O)C=C	0.087	0.636	0.003	0.91	0.004	0.841	0.145	0.209	0.012	0.672	0.122	0.178	0.018	0.67	0.077	0.146	0.037	0.337	0.059	0.412	0.003	0.419	0.032	0.608	0.118	0.383	0.002	0.735	0.044	0.522	0.236	0.098	0.003	0.825	0.081	0.495	0.04	0.64	0.019	0.707	0.007	0.724	0.02	0.684	0.001	0.775
10392	Choline chloride|Choline ion|Choline hydroxide|Cholin acetate|Choline bromide|Choline bicarbonate|Choline dihydrogen phosphate|Choline chloride C-11|Choline C-11|2-Hydroxy-N,N,N-tris[(~2~H_3_)methyl]ethan-1-aminium chloride|2-Hydroxy-N,N,N-trimethyl(~2~H_4_)ethan-1-aminium bromide|2-Hydroxy-N,N,N-trimethylethan-1-aminium (2S)-2-hydroxypropanoate|2-Hydroxy-N,N,N-trimethylethan-1-aminium fluoride|2…	67-48-1|62-49-7|123-41-1|14586-35-7|1927-06-6|78-73-9|83846-92-8|87591-54-6|94793-58-5|61037-86-3|285979-69-3|888724-51-4|4696-35-9|285979-71-7|1219388-71-2|203645-64-1|287484-43-9	O=C1C(OC2=CC=CC=C2C1=O)C1C=CC=CC=1	0.081	0.68	0.002	0.91	0.243	0.174	0.002	0.897	0.062	0.444	0.012	0.693	0.018	0.688	0.279	0.087	0.344	0.122	0.038	0.474	0.311	0.103	0.089	0.364	0.044	0.66	0.01	0.574	0.112	0.317	0.004	0.83	0.006	0.766	0.07	0.496	0.234	0.364	0.12	0.439	0.358	0.247	0.05	0.524	0.053	0.485
10393	Ethyl methanesulfonate	62-50-0	CC(C)C1C=C2C(=CC=1)OC1N=C(N)C(=CC=1C2=O)C(O)=O	0.359	0.404	0.002	0.91	0.411	0.103	0.005	0.829	0.042	0.465	0.184	0.095	0.05	0.542	0.385	0.125	0.644	0.055	0.252	0.135	0.135	0.175	0.207	0.174	0.111	0.369	0.145	0.282	0.218	0.208	0.003	0.849	0.067	0.502	0.181	0.275	0.261	0.286	0.307	0.215	0.365	0.173	0.22	0.234	0.501	0.141
10395	Aniline|Aniline hydrochloride|Anilinium nitrate|Benzenamine, acetate|Benzenamine phosphate (1:1)|(2H7)Aniline|Magnesium bis(phenylamide )|Aniline hydrofluoride|Aniline-4-13C|Aniline-15N|Aniline-13C6|Aniline phosphinate|Aniline-UL-14C hydrochloride|Methanesulfonic acid--aniline (1/1)|Perchloric acid--aniline (1/1)|Aniline--water (1/1)|(1-~13~C)Aniline|Lithium 4-aminobenzen-1-ide|(~13~C_6_)Aniline-…	62-53-3|142-04-1|542-15-4|542-14-3|37832-42-1|14545-23-4|53894-37-4|542-13-2|55147-71-2|7022-92-6|100849-37-4|82395-88-8|36663-09-9|82220-46-0|14796-11-3|179938-55-7|18960-62-8|62824-63-9|89059-38-1|139360-63-7	NC1=CC(O)=C(C=C1)C(=O)OC1C=CC=CC=1	0.625	0.169	0.002	0.91	0.533	0.043	0.003	0.894	0.415	0.152	0.002	0.913	0.269	0.097	0.571	0.078	0.63	0.072	0.343	0.11	0.683	0.037	0.41	0.074	0.001	0.883	0.001	0.797	0.617	0.027	0.004	0.76	0.549	0.075	0.471	0.1	0.53	0.163	0.587	0.235	0.674	0.072	0.314	0.187	0.346	0.138
10396	Ammonium acetate|Acetic acid|Potassium acetate|Sodium acetate|Silver acetate|Acetate|Acetic acid, copper(1+) salt|Hydrazine, monoacetate|Acetic acid, ammonium copper salt|Acetic acid, sodium salt, trihydrate|Acetic acid-C,C,C-d3|(2H3)Acetic (2H)acid|Sodium acetate C-13, 1-|Acetic acid, sodium salt, monohydrate|Magnesium acetate tetrahydrate|Sodium hydrogen di(2H3)acetate|Sodium acetate C-11|(Acet…	631-61-8|64-19-7|127-08-2|127-09-3|563-63-3|71-50-1|598-54-9|7335-65-1|23087-46-9|6131-90-4|1112-02-3|1186-52-3|23424-28-4|31304-44-6|3581-93-9|39230-37-0|50961-06-3|94158-23-3|993-04-4|17103-34-3|41033-95-8|25596-29-6|79562-15-5|86451-35-6|63459-47-2|17217-83-3|19215-29-3|20515-38-2|194787-05-8|285977-79-9|1173022-32-6|66012-98-4|63374-16-3	NC1C=CC2C=CC=CC=2C=1N=NC1C=CC=CC=1	0.075	0.694	0.002	0.909	0.069	0.466	0.002	0.919	0.019	0.664	0.004	0.779	0.002	0.875	0.68	0.046	0.284	0.158	0.035	0.491	0.124	0.188	0.067	0.482	0.004	0.875	0.041	0.458	0.021	0.658	0.001	0.952	0.169	0.324	0.054	0.558	0.205	0.27	0.04	0.534	0.134	0.429	0.15	0.319	0.539	0.204
10397	Thioacetamide	62-55-5	NC1C=C(Cl)C(=CC=1)C1=CC=C(N)C=C1Cl	0.161	0.533	0.003	0.909	0.108	0.392	0.002	0.933	0.025	0.524	0.001	0.943	0.001	0.946	0.558	0.06	0.344	0.179	0.025	0.512	0.341	0.101	0.003	0.863	0.014	0.798	0.001	0.84	0.008	0.683	0	0.962	0.412	0.183	0.057	0.509	0.267	0.305	0.458	0.197	0.329	0.208	0.028	0.67	0.696	0.232
10398	Thiourea|Thiourea-15N2|Thiourea-13C|Thiourea, nitrate|(~13~C,~15~N_2_)Thiourea	62-56-6|287476-21-5|113899-66-4|55011-91-1|285977-83-5	COC1C=C(C=CC=1)C1=NC=C(O1)C1C=CC=CC=1	0.032	0.749	0.002	0.909	0.119	0.375	0.007	0.789	0.032	0.513	0.028	0.504	0.017	0.663	0.594	0.072	0.231	0.202	0.067	0.418	0.235	0.153	0.05	0.455	0.015	0.763	0.033	0.464	0.105	0.358	0.009	0.702	0.052	0.584	0.105	0.403	0.293	0.265	0.108	0.492	0.182	0.357	0.031	0.643	0.031	0.601
10400	Proadifen hydrochloride|Proadifen	62-68-0|302-33-0	NC1C=CC(=CC=1)OC1C=CC(=CC=1)NO	0.318	0.357	0.002	0.909	0.248	0.187	0.006	0.828	0.098	0.385	0.009	0.728	0.028	0.555	0.722	0.056	0.702	0.096	0.101	0.281	0.339	0.136	0.03	0.638	0.075	0.502	0.031	0.484	0.149	0.262	0.002	0.876	0.237	0.226	0.053	0.53	0.512	0.072	0.178	0.452	0.338	0.224	0.049	0.51	0.291	0.215
10401	Dichlorvos|Dichlorvos (Cl-36)|2,2-Dichloroethenyl bis[(~2~H_3_)methyl] phosphate	62-73-7|33167-63-4|203645-53-8	COC1C=C2SC(NC(=O)NC3C=CC=CC=3)=NC2=CC=1	0.323	0.394	0.002	0.909	0.237	0.181	0.002	0.931	0.163	0.301	0.183	0.124	0.001	0.955	0.578	0.062	0.414	0.123	0.229	0.165	0.095	0.191	0.195	0.168	0.001	0.924	0.491	0.077	0.275	0.106	0	0.947	0.42	0.129	0.199	0.275	0.577	0.169	0.604	0.079	0.339	0.17	0.248	0.206	0.687	0.193
10402	Sodium fluoroacetate|Fluoroacetic acid|Acetic acid, fluoro-, ion(1-)|Ethoxy, 2-fluoro-1-oxo-|Fluoroacetic acid F-18|AMMONIUM FLUOROACETATE|Silver(1+) fluoroacetate	62-74-8|144-49-0|513-62-2|52316-02-6|7574-44-9|60916-92-9|13126-91-5	C1N=CC(=CC=1C1C=CC=CC=1)C1C=CC=CC=1	0.063	0.693	0.002	0.908	0.132	0.338	0.003	0.887	0.025	0.608	0.021	0.599	0.004	0.865	0.417	0.099	0.209	0.174	0.056	0.404	0.232	0.157	0.069	0.404	0.034	0.685	0.091	0.348	0.06	0.46	0.015	0.643	0.032	0.602	0.223	0.218	0.608	0.114	0.054	0.605	0.082	0.472	0.184	0.24	0.062	0.453
10403	N-Nitrosodimethylamine|Methan-d3-amine, N-(methyl-d3)-N-nitroso-	62-75-9|17829-05-9	O=C1C=COC=C1C1=CC=CC=C1C1C=CC=CC=1	0.102	0.623	0.002	0.908	0.129	0.329	0.003	0.87	0.04	0.528	0.024	0.567	0.006	0.822	0.766	0.069	0.217	0.206	0.054	0.391	0.288	0.139	0.029	0.584	0.019	0.754	0.06	0.405	0.07	0.45	0.007	0.762	0.015	0.686	0.162	0.301	0.265	0.332	0.143	0.411	0.201	0.34	0.19	0.225	0.201	0.293
10404	Oxalic acid|Ethanedioic acid, calcium salt (1:1)|Sodium oxalate|Copper(II) oxalate|Oxalate|Monosodium oxalate|Ethanedioic acid, potassium salt (1:1)|Iron, [ethanedioato(2-)-.kappa.O1,.kappa.O2]-|Magnesium, [ethanedioato(2-)-.kappa.O1,.kappa.O2]-|Nickel, [ethanedioato(2-)-.kappa.O1,.kappa.O2]-|Ethanedioic acid, dilithium salt|Ethanedioic acid, potassium salt (1:2)|Ethanedioic acid, tin(2+) salt (1…	144-62-7|563-72-4|62-76-0|814-91-5|NOCAS_43785|1186-49-8|127-95-7|516-03-0|547-66-0|547-67-1|553-91-3|583-52-8|814-94-8|6153-56-6|2065-73-8|3173-18-0|513-80-4|533-51-7|6100-03-4|7335-67-3|814-88-0|14874-28-3|43058-40-8|260429-91-2|286367-59-7|10532-45-3|30903-87-8|23087-58-3|9028-71-1	O=C(C=CC1C=CC=CC=1)OCC=CC1C=CC=CC=1	0.079	0.622	0.002	0.908	0.18	0.255	0.002	0.91	0.165	0.296	0.195	0.115	0.089	0.291	0.49	0.099	0.565	0.095	0.272	0.133	0.527	0.029	0.201	0.176	0.22	0.235	0.224	0.25	0.274	0.168	0.199	0.138	0.194	0.345	0.243	0.205	0.733	0.101	0.154	0.38	0.717	0.066	0.253	0.179	0.217	0.293
10405	Nandrolone phenpropionate|CERAPP_10405	62-90-8|NOCAS_859051	S=C=NC1C=CC=CC=1	0.695	0.17	0.004	0.908	0.299	0.144	0.155	0.174	0.416	0.134	0.563	0.011	0.276	0.08	0.818	0.104	0.608	0.095	0.708	0.023	0.733	0.064	0.773	0.005	0.564	0.045	0.821	0.027	0.235	0.18	0.123	0.238	0.207	0.302	0.515	0.076	0.292	0.243	0.668	0.174	0.725	0.089	0.224	0.233	0.731	0.173
10406	Diphemanil methylsulfate|Diphemanil	62-97-5|15394-62-4	CN(C)C1C=CC(N)=CC=1	0.165	0.462	0.002	0.908	0.462	0.074	0.065	0.367	0.27	0.166	0.293	0.058	0.011	0.755	0.764	0.107	0.703	0.088	0.795	0.013	0.692	0.05	0.599	0.02	0.609	0.045	0.778	0.039	0	0.891	0.002	0.912	0.732	0.025	0.533	0.07	0.491	0.186	0.714	0.069	0.407	0.142	0.754	0.043	0.475	0.141
10407	4-Androstene-3,17-dione|Androst-4-ene-3,17-dione, (13alpha)-|(10R,13S)-10,13-DIMETHYL-7,8,9,10,11,12,13,14,15,16-DECAHYDRO-1H-CYCLOPENTA[A]PHENANTHRENE-3,17(2H,6H)-DIONE|(19,19,19-~2~H_3_)Androst-4-ene-3,17-dione|CERAPP_10407	63-05-8|18485-76-2|897039-79-1|71995-66-9|NOCAS_859052	CCOC1C=C2SC(=NC2=CC=1)S(N)(=O)=O	0.751	0.107	0.003	0.908	0.703	0.02	0.006	0.809	0.295	0.174	0.265	0.084	0.02	0.627	0.37	0.074	0.573	0.089	0.532	0.038	0.74	0.068	0.002	0.867	0.652	0.087	0.352	0.143	0.671	0.015	0.033	0.435	0.453	0.113	0.464	0.091	0.513	0.13	0.438	0.185	0.849	0.111	0.43	0.077	0.438	0.152
10408	Benzquinamide	63-12-7	COC1=CC2=C(NC(C)CCCN(CC)CC)C3C=CC(Cl)=CC=3N=C2C=C1	0.25	0.473	0.002	0.907	0.053	0.549	0.242	0.112	0.009	0.674	0.061	0.31	0.003	0.854	0.491	0.057	0.064	0.323	0.282	0.153	0.119	0.211	0.09	0.406	0.001	0.916	0.501	0.116	0.034	0.549	0.002	0.897	0.267	0.223	0.046	0.607	0.349	0.267	0.238	0.3	0.052	0.53	0.001	0.921	0	0.928
10409	Carbaryl|Carbamic acid, methyl-, 1-naphthyl-1-14C ester|(~2~H_7_)Naphthalen-1-yl methylcarbamate	63-25-2|3197-91-9|362049-56-7	BrC1C=C(Br)C=CC=1OC1=CC=C(Br)C=C1Br	0.255	0.418	0.003	0.907	0.057	0.499	0.001	0.941	0.206	0.296	0	0.959	0.005	0.815	0.593	0.095	0.238	0.169	0.158	0.222	0.394	0.099	0.072	0.4	0.057	0.538	0.231	0.216	0.083	0.442	0.078	0.288	0.247	0.237	0.32	0.154	0.548	0.213	0.282	0.304	0.269	0.235	0.081	0.407	0.583	0.123
10410	Uridine 5'-triphosphate|Ara-utp|CERAPP_10410	63-39-8|60102-52-5|NOCAS_859053	S=C(NNC1C=CC=CC=1)N=NC1C=CC=CC=1	0.093	0.67	0.002	0.907	0.148	0.309	0.008	0.775	0.093	0.393	0.01	0.735	0.005	0.835	0.464	0.091	0.399	0.109	0.049	0.425	0.236	0.135	0.059	0.479	0.022	0.729	0.131	0.301	0.03	0.549	0.007	0.771	0.137	0.381	0.033	0.651	0.21	0.306	0.159	0.405	0.302	0.23	0.121	0.314	0.114	0.39
10411	Lactose|Maltose|Lactose monohydrate|alpha-Lactose monohydrate|beta-D-Lactose|alpha-Maltose|4-O-beta-D-Galactopyranosyl-D-galactopyranose|4-O-beta-D-Galactopyranosyl-alpha-D-mannopyranose--water (1/1)|4-O-beta-D-threo-Hexopyranosyl-beta-D-threo-hexopyranose|CERAPP_10411	63-42-3|69-79-4|64044-51-5|5989-81-1|5965-66-2|4482-75-1|2152-98-9|103302-12-1|29276-55-9|NOCAS_859054	C1=C(N=CC=C1C1=CN=CC=C1)C1=CN=CC=C1	0.029	0.76	0.002	0.907	0.158	0.29	0.014	0.663	0.01	0.692	0.025	0.505	0.021	0.625	0.334	0.133	0.049	0.322	0.011	0.579	0.03	0.263	0.041	0.533	0.013	0.766	0.077	0.359	0.101	0.368	0.01	0.694	0.009	0.742	0.098	0.433	0.104	0.483	0.023	0.667	0.028	0.628	0.082	0.42	0.025	0.669
10412	Primaquine|Quinoline, 8-(4-amino-1-methylbutylamino)-6-methoxy-, d-|Quinoline, 8-(4-amino-1-methylbutylamino)-6-methoxy-, l-	90-34-6|57152-56-4|57152-58-6	OC1C=C(O)C=C2[O+]=C(C3C=CC(O)=CC=3)C(O)=CC=12	0.026	0.738	0.003	0.907	0.205	0.234	0.008	0.756	0.07	0.446	0.009	0.716	0.024	0.606	0.488	0.048	0.276	0.159	0.035	0.451	0.383	0.112	0.003	0.874	0.066	0.554	0.001	0.764	0.044	0.506	0.003	0.85	0.004	0.817	0.001	0.93	0.119	0.448	0.209	0.306	0.296	0.305	0.001	0.914	0.028	0.564
10413	Thonzylamine hydrochloride|Thonzylamine	63-56-9|91-85-0	CC1=CC(O)=CC=C1N	0.584	0.156	0.003	0.907	0.492	0.045	0.002	0.917	0.754	0.029	0.208	0.081	0.003	0.829	0.386	0.093	0.651	0.059	0.759	0.007	0.898	0.05	0.82	0.016	0.855	0.027	0.597	0.065	0.562	0.028	0	0.972	0.05	0.565	0.628	0.059	0.465	0.116	0.643	0.199	0.771	0.142	0.798	0.062	0.695	0.089
10415	Sulfanilamide|Sulfanilamide sodium|Sulfanilamide monohydrochloride|Ergaseptine-d4|4-Amino(~13~C_6_)benzene-1-sulfonamide|Sulfuric acid--4-aminobenzene-1-sulfonamide (1/1)	63-74-1|10103-15-8|6101-31-1|77435-46-2|1196157-89-7|65649-97-0	OC(=O)C(=O)CC1=CNC2C=CC=CC=21	0.617	0.23	0.002	0.907	0.672	0.017	0.008	0.766	0.546	0.067	0.522	0.015	0.209	0.304	0.6	0.025	0.823	0.093	0.482	0.062	0.754	0.021	0.634	0.014	0.642	0.032	0.592	0.072	0.694	0.024	0.034	0.478	0.66	0.056	0.656	0.037	0.641	0.185	0.743	0.106	0.796	0.091	0.483	0.081	0.683	0.193
10418	Colfosceril palmitate|(7S)-7-(Hexadecanoyloxy)-4-hydroxy-N,N,N-trimethyl-10-oxo-3,5,9-trioxa-4-phosphapentacosan-1-aminium 4-oxide|(2R)-2,3-Bis(hexadecanoyloxy)propyl 2-(trimethylazaniumyl)ethyl phosphate--water (1/1)|(2R)-2,3-Bis(hexadecanoyloxy)propyl 2-(trimethylazaniumyl)(~2~H_4_)ethyl phosphate|(2R)-2,3-Bis[(~2~H_31_)hexadecanoyloxy]propyl 2-(trimethylazaniumyl)ethyl phosphate|(2R)-2,3-Bis[(…	63-89-8|35418-55-4|148383-51-1|326495-33-4|25582-63-2|181041-62-3|NOCAS_859055	OC1C=CC(=CC=1)NC1=CC2C=CC=CC=2C=C1	0.208	0.406	0.002	0.906	0.084	0.448	0.001	0.978	0.045	0.456	0.001	0.967	0.001	0.956	0.526	0.08	0.304	0.153	0.018	0.564	0.37	0.084	0.06	0.462	0.011	0.799	0.007	0.586	0.031	0.575	0.001	0.941	0.098	0.501	0.033	0.63	0.248	0.322	0.088	0.482	0.254	0.223	0.089	0.435	0.444	0.148
10419	Phenylalanine|D-Phenylalanine|L-Phenylalanine|Phenylalanine sodium|L-Phenylalanine-15N|L-Phenylalanine-2-d1|L-(beta-~13~C)Phenylalanine|(~15~N)Phenylalanine|Phenylalanine--hydrogen chloride (1/1)|(2,3,4,5,6-~2~H_5_)Phenylalanine|(beta-~13~C)Phenylalanine|(~13~C)Phenylalanine|(beta,beta-~2~H_2_)Phenylalanine|L-(~13~C)Phenylalanine|(~13~C_9_,~15~N)Phenylalanine|(alpha,beta-~14~C_3_)Phenylalanine|L-…	150-30-1|673-06-3|63-91-2|16480-57-2|29700-34-3|54793-54-3|136056-02-5|81387-53-3|182287-50-9|284664-89-7|286425-42-1|64193-00-6|96259-02-8|81201-86-7|878339-23-2|658-69-5|66924-43-4|53917-00-3	C1=CC=CC=C1N(C1C=CC=CC=1)C1C=CC=CC=1	0.163	0.598	0.002	0.906	0.104	0.369	0.001	0.957	0.087	0.371	0.003	0.843	0.001	0.929	0.394	0.057	0.258	0.184	0.144	0.275	0.25	0.142	0.131	0.259	0.05	0.538	0.012	0.538	0.028	0.609	0.007	0.771	0.32	0.171	0.117	0.359	0.744	0.143	0.14	0.439	0.139	0.428	0.188	0.24	0.455	0.166
10421	Phenacemide	63-98-9	OC1C=CC2C=CC=CC=2C=1N=NC1=CC=CC=N1	0.051	0.707	0.002	0.906	0.114	0.366	0.004	0.871	0.025	0.62	0.006	0.802	0.001	0.901	0.472	0.058	0.372	0.111	0.027	0.498	0.248	0.127	0.093	0.341	0.011	0.826	0.023	0.522	0.04	0.496	0.002	0.881	0.015	0.674	0.087	0.482	0.256	0.267	0.119	0.468	0.167	0.359	0.09	0.399	0.085	0.454
10422	m-Cumenyl methylcarbamate	64-00-6	CCOC1C=C2C(C)CC(C)(C)NC2=CC=1	0.499	0.313	0.003	0.906	0.385	0.112	0.003	0.865	0.456	0.094	0.029	0.503	0.004	0.853	0.525	0.072	0.627	0.084	0.518	0.036	0.639	0.026	0.479	0.044	0.251	0.19	0.446	0.12	0.32	0.086	0.002	0.872	0.195	0.295	0.626	0.053	0.511	0.117	0.538	0.158	0.577	0.116	0.493	0.062	0.646	0.132
10424	1-Phenylurea	64-10-8	NC1C=CC2=CC=CC=C2C=1S(O)(=O)=O	0.408	0.316	0.002	0.906	0.586	0.031	0.053	0.488	0.167	0.274	0.431	0.024	0.17	0.138	0.699	0.072	0.64	0.079	0.562	0.035	0.554	0.051	0.23	0.148	0.567	0.071	0.718	0.048	0.555	0.067	0.003	0.85	0.654	0.054	0.661	0.05	0.701	0.176	0.584	0.166	0.681	0.086	0.611	0.048	0.637	0.048
10425	4-Methoxyamphetamine	64-13-1	OC(=O)C1C=CC(=CC=1)OCC1C=CC=CC=1	0.523	0.259	0.003	0.906	0.67	0.019	0.056	0.374	0.604	0.089	0.026	0.528	0.27	0.083	0.641	0.099	0.641	0.062	0.6	0.019	0.708	0.045	0.416	0.065	0.362	0.112	0.084	0.35	0.654	0.036	0.222	0.11	0.231	0.242	0.329	0.138	0.632	0.064	0.547	0.102	0.585	0.091	0.607	0.066	0.763	0.146
10426	Ethanol|Ethanol, sodium salt|1-Hydroxyethyl radical|Ethanol-1,1-d2|Ethoxy radical|Alcoformol|Ethanol-14C|Ethanol, mixt. with methanol|Ethanol-2,2,2-d3|Ethanol-1-13C|Ethanol-d5|Ethanol-2-13C|Ethanol--titanium (1/1)|Lithium ethoxide|Ethan(~17~O)ol	64-17-5|141-52-6|16331-64-9|1859-09-2|2154-50-9|37328-90-8|67727-66-6|8013-52-3|1759-87-1|14742-23-5|1859-08-1|14770-41-3|915951-12-1|2388-07-0|255043-66-4	C1=CC(=CC=C1N=NC1C=CC=CC=1)NC1C=CC=CC=1	0.068	0.7	0.003	0.905	0.028	0.655	0.002	0.902	0.037	0.534	0.01	0.731	0.007	0.798	0.597	0.09	0.084	0.321	0.054	0.411	0.146	0.168	0.034	0.557	0.007	0.84	0.014	0.541	0.003	0.787	0.003	0.863	0.074	0.466	0.003	0.88	0.066	0.601	0.085	0.435	0.105	0.475	0.051	0.546	0.158	0.253
10427	Formic acid|Sodium formate|Formic acid, ammonium salt|Formic acid, potassium salt|Formic acid, lithium salt|Silver formate|Hydrocarboxyl radical|Formic acid, ion(1-)|(2H)Formic (2)acid|Formic (2H)acid|Formic acid-13C|Sodium (~2~H)formate|Formic acid--water (1/1)|Potassium (~2~H)formate|Sodium (~12~C)formate|Sodium (~13~C,~18~O_2_)formate	64-18-6|141-53-7|540-69-2|590-29-4|556-63-8|13126-70-0|2564-86-5|71-47-6|920-42-3|925-94-0|1633-56-3|3996-15-4|19215-28-2|57444-81-2|1218765-26-4|95150-17-7	NC1=CC2C(=O)CC(=NC=2C=C1)C1C=CC=CC=1	0.332	0.417	0.002	0.905	0.128	0.36	0.008	0.764	0.011	0.692	0.017	0.616	0.015	0.678	0.789	0.035	0.171	0.205	0.018	0.552	0.07	0.219	0.098	0.366	0.014	0.773	0.045	0.465	0.101	0.306	0.001	0.934	0.027	0.639	0.142	0.338	0.564	0.16	0.079	0.493	0.026	0.579	0.051	0.516	0.081	0.432
10430	1-(2-Phenylethyl)-4-phenyl-4-acetoxypiperidine	64-52-8	CC(C)C1=CC=CC2C(=O)C3C=CC=CC=3SC=21	0.348	0.317	0.003	0.905	0.193	0.245	0.001	0.961	0.047	0.469	0.001	0.903	0.002	0.88	0.574	0.076	0.218	0.197	0.169	0.21	0.099	0.18	0.28	0.093	0.184	0.284	0.225	0.256	0.251	0.11	0.002	0.912	0.114	0.434	0.241	0.183	0.773	0.18	0.207	0.347	0.05	0.53	0.326	0.134	0.724	0.176
10431	Mebutamate	64-55-1	OC1=CC(=CC=C1N=NC1C=CC=CC=1)NO	0.131	0.569	0.003	0.905	0.227	0.191	0.006	0.81	0.16	0.312	0.003	0.836	0.011	0.725	0.27	0.051	0.63	0.052	0.04	0.459	0.606	0.067	0.034	0.563	0.03	0.676	0.032	0.475	0.145	0.273	0.002	0.9	0.17	0.303	0.104	0.41	0.624	0.081	0.322	0.236	0.581	0.181	0.07	0.444	0.11	0.428
10432	Bemegride|Sulfuric acid--4-ethyl-4-methylpiperidine-2,6-dione (1/1)	64-65-3|64516-36-5	COC1=CC=C(C=C1)OC1=CC=CC(C=O)=C1	0.146	0.551	0.002	0.905	0.289	0.156	0.008	0.774	0.239	0.25	0.016	0.617	0.028	0.542	0.407	0.099	0.631	0.071	0.156	0.25	0.56	0.041	0.065	0.415	0.249	0.185	0.042	0.43	0.245	0.124	0.009	0.697	0.2	0.277	0.06	0.496	0.157	0.426	0.68	0.166	0.746	0.112	0.221	0.206	0.326	0.205
10433	Diethyl sulfate	64-67-5	CC1(C)CON(CC2C=CC=CC=2Cl)C1=O	0.523	0.187	0.002	0.905	0.726	0.017	0.004	0.847	0.441	0.095	0.006	0.789	0.006	0.809	0.699	0.072	0.745	0.05	0.528	0.05	0.745	0.037	0.569	0.026	0.585	0.066	0.708	0.033	0.571	0.034	0.451	0.022	0.703	0.075	0.48	0.076	0.495	0.136	0.715	0.184	0.765	0.076	0.694	0.039	0.512	0.162
10434	Iodoacetic acid|Acetic acid, iodo-, sodium salt|Acetic acid, iodo-, potassium salt|Acetic acid, iodo-, lithium salt|Iodo(~13~C_2_)acetic acid|Iodo(2-~13~C)acetic acid|Iodo(1-~13~C)acetic acid	64-69-7|305-53-3|15973-59-8|65749-30-6|1173023-74-9|55757-50-1|286367-80-4	C1=CC(=CC=C1N=NC1C=CC=CC=1)NC1C=CC=CC=1	0.074	0.674	0.002	0.903	0.028	0.648	0.003	0.904	0.036	0.53	0.01	0.726	0.008	0.806	0.612	0.087	0.073	0.313	0.055	0.42	0.154	0.173	0.035	0.565	0.007	0.843	0.015	0.548	0.003	0.791	0.002	0.863	0.074	0.448	0.003	0.882	0.083	0.58	0.1	0.455	0.099	0.412	0.049	0.558	0.223	0.261
10436	CERAPP_10436	NOCAS_859056	OC1C=CC(=CC=1)N=NC1C=CC=CC=1O	0.378	0.377	0.002	0.903	0.217	0.244	0.007	0.777	0.25	0.205	0.005	0.782	0.02	0.648	0.565	0.095	0.519	0.068	0.054	0.429	0.512	0.094	0.018	0.705	0.073	0.487	0.002	0.71	0.053	0.457	0.004	0.818	0.292	0.172	0.016	0.798	0.139	0.436	0.627	0.205	0.681	0.129	0.014	0.732	0.109	0.387
10438	Tolbutamide|Tolbutamide sodium, sterile [USP]	64-77-7|473-41-6	OC1C=C(C=CC=1)OCCOC1C=CC=CC=1	0.12	0.549	0.003	0.903	0.225	0.199	0.007	0.798	0.202	0.226	0.018	0.613	0.036	0.476	0.657	0.105	0.712	0.097	0.178	0.224	0.397	0.094	0.052	0.458	0.15	0.323	0.02	0.478	0.226	0.199	0.012	0.641	0.099	0.447	0.036	0.63	0.129	0.434	0.489	0.124	0.568	0.128	0.043	0.577	0.032	0.593
10439	21-Hydroxyprogesterone|CERAPP_10439	64-85-7|NOCAS_859057	[O-][N+](=O)C1C=C2C(=CC=1)N=C(CC2=O)C1C=CC=CC=1	0.195	0.525	0.002	0.903	0.236	0.199	0.011	0.712	0.039	0.519	0.022	0.568	0.02	0.602	0.518	0.056	0.185	0.206	0.041	0.452	0.141	0.186	0.056	0.487	0.058	0.551	0.066	0.397	0.181	0.257	0.002	0.837	0.016	0.697	0.071	0.526	0.131	0.523	0.066	0.542	0.189	0.321	0.074	0.451	0.09	0.478
10440	Colchicine|Colchicine, (+)-|Colchicine salicylate|Colchine|CERAPP_10440	64-86-8|75520-89-7|8013-62-5|209810-38-8|NOCAS_859058	CCC(C(O)=O)C1C=CC(=CC=1)N1CC2C=CC=CC=2C1=O	0.546	0.169	0.002	0.903	0.361	0.123	0.093	0.283	0.1	0.386	0.19	0.124	0.009	0.791	0.362	0.018	0.288	0.15	0.221	0.188	0.697	0.037	0.211	0.145	0.013	0.822	0.279	0.192	0.297	0.12	0.273	0.083	0.053	0.552	0.198	0.244	0.405	0.321	0.743	0.181	0.684	0.151	0.436	0.118	0.652	0.096
10443	Gallamine triethiodide|Lopac G 8134	65-29-2|7006-17-9	CC(C)NC(=O)C1=CC=C(C=C1)C=O	0.88	0.12	0.003	0.903	0.834	0.005	0.295	0.08	0.699	0.089	0.553	0.015	0.471	0.036	0.4	0.039	0.563	0.064	0.664	0.03	0.741	0.021	0.484	0.023	0.62	0.042	0.342	0.183	0.729	0.025	0.4	0.032	0.848	0.046	0.808	0.026	0.645	0.122	0.672	0.136	0.565	0.096	0.72	0.046	0.591	0.105
10445	Salicylamide	65-45-2	CC(=O)CCC1=CC2C=CC(=CC=2C=C1)OC	0.622	0.177	0.002	0.902	0.569	0.032	0.002	0.914	0.4	0.164	0.003	0.877	0.006	0.807	0.588	0.071	0.71	0.061	0.567	0.039	0.777	0.035	0.513	0.038	0.307	0.167	0.54	0.075	0.488	0.048	0.085	0.259	0.503	0.101	0.535	0.063	0.451	0.131	0.501	0.135	0.503	0.104	0.682	0.049	0.71	0.137
10446	Aminosalicylic acid|Sodium 4-aminosalicylate dihydrate|Sodium 4-aminosalicylate|Benzoic acid, 4-amino-2-hydroxy-, monopotassium salt|4-Amino-2-hydroxybenzoic acid--hydrogen chloride (1/1)	65-49-6|6018-19-5|133-10-8|133-09-5|6018-18-4	OC1C=CC=C(O)C=1O	0.115	0.735	0.002	0.901	0.061	0.499	0.322	0.052	0.506	0.098	0.455	0.028	0.192	0.13	0.662	0.081	0.55	0.063	0.761	0.019	0.133	0.182	0.729	0.017	0.087	0.443	0.001	0.85	0.771	0.015	0.051	0.369	0.051	0.55	0.542	0.053	0.207	0.322	0.584	0.167	0.654	0.138	0.472	0.109	0.466	0.204
10447	CERAPP_10447	NOCAS_859059	OC1=CC2CC3C=CC=CC=3C=2C=C1	0.759	0.19	0.002	0.901	0.324	0.132	0	0.976	0.154	0.281	0	0.986	0.001	0.923	0.398	0.073	0.66	0.043	0.001	0.85	0.813	0.046	0.123	0.258	0.296	0.178	0	0.95	0.477	0.051	0.001	0.945	0.448	0.14	0.001	0.957	0.565	0.188	0.778	0.142	0.511	0.104	0.614	0.049	0.731	0.059
10448	Sodium benzoate|Benzoic acid|Potassium benzoate|Ammonium benzoate|Benzoate|Lithium benzoate|Ethanol, 2-amino-, benzoate (salt)|Ethanol, 2-(diethylamino)-, benzoate (salt)|Benzoic acid, compd. with 2-amino-2-methyl-1-propanol (1:1)|Benzoic acid, compound with diethylamine (1:1)|Benzoic acid-|A-13C|Benzoic acid-4-13C|Benzoic acid-ring-UL-14C|(O-~2~H)Benzoic acid|(1-~13~C)Benzoic acid|(~13~C_6_)Benz…	532-32-1|65-85-0|582-25-2|1863-63-4|766-76-7|553-54-8|4337-66-0|68052-36-8|72710-75-9|940-90-9|3880-99-7|170703-36-3|74920-45-9|406679-59-2|55320-26-8|125945-98-4|941-02-6|222412-89-7|28938-60-5|62790-26-5|31000-85-8|65339-65-3|95078-77-6|139948-98-4|64129-06-2|21835-57-4|18715-52-1|1173022-20-2|120787-40-8|5296-57-1	CC1=CC2SC(N)=NC=2C=C1C	0.571	0.186	0.002	0.901	0.365	0.109	0.003	0.892	0.267	0.253	0.07	0.507	0.01	0.801	0.315	0.075	0.767	0.042	0.193	0.227	0.653	0.048	0.579	0.051	0.469	0.099	0.733	0.053	0.51	0.048	0.001	0.928	0.537	0.083	0.711	0.033	0.697	0.226	0.478	0.161	0.529	0.075	0.649	0.039	0.546	0.109
10449	Orotic acid, monosodium salt|Orotic acid|4-Pyrimidinecarboxylic acid, 1,2,3,6-tetrahydro-2,6-dioxo-, monolithium salt|4-Pyrimidinecarboxylic acid, 1,2,3,6-tetrahydro-2,6-dioxo-, monopotassium salt|Deanol orotate|AG-G-93379	154-85-8|65-86-1|5266-20-6|24598-73-0|1446-06-6|73-97-2	COC1C=C(C=C(C=1)OC)NC(=O)C1C=CC=CC=1	0.576	0.215	0.002	0.901	0.45	0.087	0.005	0.823	0.225	0.222	0.018	0.606	0.027	0.586	0.49	0.04	0.409	0.128	0.376	0.096	0.688	0.041	0.233	0.133	0.032	0.637	0.128	0.294	0.282	0.129	0.003	0.821	0.389	0.154	0.192	0.294	0.481	0.242	0.707	0.151	0.602	0.119	0.288	0.11	0.477	0.069
10451	Pyrimidine-2,4(3H,5H)-dione	4433-22-1	OC1C=CC(=CC=1)NC1=CC=CC2=CC=CC=C21	0.235	0.481	0.003	0.9	0.088	0.439	0	0.971	0.042	0.506	0.001	0.965	0	0.954	0.777	0.055	0.673	0.083	0.021	0.555	0.345	0.103	0.06	0.429	0.012	0.79	0.007	0.584	0.037	0.547	0.001	0.941	0.134	0.421	0.034	0.614	0.218	0.294	0.106	0.488	0.316	0.176	0.096	0.373	0.505	0.141
10452	Hexanal|(~2~H_12_)Hexanal	66-25-1|1219803-74-3	C1N=CC=CC=1C1=CC=CC(=N1)C1=CN=CC=C1	0.025	0.779	0.002	0.9	0.172	0.286	0.018	0.64	0.011	0.688	0.031	0.481	0.023	0.605	0.48	0.064	0.049	0.315	0.015	0.546	0.04	0.229	0.048	0.504	0.011	0.834	0.1	0.348	0.108	0.361	0.01	0.686	0.015	0.687	0.098	0.415	0.222	0.357	0.061	0.575	0.032	0.579	0.102	0.323	0.035	0.651
10453	Methyl methanesulfonate	66-27-3	CC1C=CCC(C)(C)C=1C=CC(C)=CC=CC(C)=CC(O)=O	0.001	0.896	0.002	0.9	0.197	0.242	0.004	0.867	0.103	0.34	0.158	0.146	0.002	0.892	0.471	0.061	0.311	0.147	0.078	0.392	0.693	0.083	0.203	0.183	0.048	0.621	0.021	0.512	0.101	0.326	0.475	0.021	0	0.91	0.073	0.476	0.622	0.259	0.13	0.474	0.244	0.344	0.208	0.194	0.477	0.124
10455	1,10-Phenanthroline|1,10-Phenanthroline hydrochloride hydrate|1,10-Phenanthroline hydrochloride|1,10-Phenanthroline, monoperchlorate|1,10-Phenanthroline, mono(4-methylbenzenesulfonate)|1,10-Phenanthroline, monohydrate|Copper(1+), (1,10-phenanthroline-N1,N10)-|1,10-Phenanthroline-d8|Sulfuric acid--1,10-phenanthroline (1/1)	66-71-7|18851-33-7|3829-86-5|21532-74-1|92798-16-8|5144-89-8|100994-51-2|90412-47-8|4199-91-1	CCCCCCCCCCCCOC(=O)C1C=C(O)C(O)=C(O)C=1	0.086	0.671	0.002	0.9	0.348	0.136	0.503	0.029	0.293	0.176	0.006	0.783	0.009	0.782	0.38	0.08	0.416	0.123	0.086	0.373	0.451	0.066	0.001	0.903	0.119	0.353	0.123	0.305	0.017	0.65	0.179	0.153	0.057	0.529	0.081	0.462	0.145	0.419	0.009	0.673	0.238	0.38	0.089	0.45	0.429	0.183
10456	Pyridoxal|Pyridoxal hydrochloride	66-72-8|65-22-5	CC1C=CC2=C(C=1N)C(=O)C1C=CC=CC=1C2=O	0.86	0.099	0.001	0.9	0.405	0.084	0.002	0.917	0.135	0.25	0.005	0.756	0.004	0.864	0.596	0.061	0.539	0.104	0.105	0.345	0.289	0.12	0.472	0.048	0.141	0.341	0.2	0.234	0.229	0.204	0.001	0.911	0.486	0.14	0.397	0.11	0.534	0.236	0.343	0.262	0.459	0.123	0.271	0.17	0.576	0.115
10457	CERAPP_10457	NOCAS_859060	CC1CC(=O)N(N=1)C1C=CC(=CC=1)C(O)=O	0.695	0.112	0.002	0.9	0.725	0.013	0.007	0.819	0.599	0.073	0.465	0.024	0.326	0.072	0.751	0.084	0.606	0.062	0.503	0.057	0.622	0.051	0.547	0.029	0.527	0.069	0.771	0.028	0.802	0.016	0.012	0.665	0.4	0.125	0.464	0.073	0.555	0.194	0.747	0.114	0.774	0.039	0.542	0.06	0.572	0.082
10458	CERAPP_10458	NOCAS_859061	C1=CC=C(N=C1C1C=CC=CN=1)C1C=CC=CN=1	0.025	0.773	0.002	0.899	0.189	0.261	0.017	0.641	0.02	0.661	0.026	0.542	0.015	0.68	0.579	0.07	0.078	0.296	0.01	0.543	0.037	0.223	0.041	0.533	0.014	0.778	0.1	0.331	0.118	0.331	0.012	0.688	0.014	0.692	0.123	0.393	0.261	0.317	0.071	0.531	0.045	0.519	0.119	0.355	0.023	0.631
10459	Oxacillin|Oxacillin sodium salt|Oxacillin benzathine|Sodium oxacillin monohydrate|CERAPP_10459	66-79-5|1173-88-2|916-96-1|7240-38-2|NOCAS_859062	CC(C)C1C=CC(=CC=1)NC(=O)N(C)C	0.613	0.179	0.002	0.899	0.545	0.041	0.014	0.724	0.701	0.059	0.448	0.014	0.013	0.728	0.608	0.086	0.556	0.109	0.746	0.016	0.707	0.044	0.509	0.028	0.617	0.045	0.744	0.018	0.695	0.034	0.005	0.797	0.738	0.041	0.792	0.032	0.5	0.145	0.642	0.112	0.701	0.139	0.826	0.037	0.645	0.197
10460	Cycloheximide|Isocycloheximide|CERAPP_10460	66-81-9|6746-42-5|NOCAS_859063	C1=CC=CC=C1N=C=NC1C=CC=CC=1	0.427	0.306	0.003	0.898	0.113	0.373	0.01	0.724	0.06	0.41	0.046	0.377	0.035	0.483	0.468	0.035	0.529	0.097	0.326	0.108	0.578	0.072	0.122	0.278	0.175	0.272	0.072	0.425	0.094	0.307	0.013	0.678	0.384	0.188	0.068	0.54	0.428	0.152	0.817	0.211	0.754	0.126	0.335	0.116	0.664	0.071
10461	Glucosamine|Galactosamine hydrochloride|Glucosamine hydrochloride|Galactosamine|(4xi)-2-Amino-2-deoxy-D-(1-~13~C)-xylo-hexopyranose--hydrogen chloride (1/1)|2-Amino-2-deoxy-D-(1-~13~C)glucopyranose--hydrogen chloride (1/1)|CERAPP_10461	3416-24-8|1772-03-8|66-84-2|7535-00-4|478518-55-7|143553-09-7|NOCAS_859064	C1=CC=C(N=C1C1C=CN=CC=1)C1C=CN=CC=1	0.024	0.763	0.002	0.898	0.183	0.281	0.018	0.643	0.01	0.652	0.03	0.485	0.027	0.568	0.534	0.032	0.063	0.296	0.014	0.543	0.044	0.23	0.038	0.555	0.011	0.824	0.09	0.344	0.115	0.312	0.011	0.707	0.015	0.674	0.095	0.406	0.114	0.424	0.065	0.535	0.029	0.596	0.088	0.349	0.03	0.672
10463	Thiamine disulfide	67-16-3	[O-][N+](=O)C1C=CC(=CC=1)N=NC1C=CC(O)=CC=1	0.062	0.648	0.003	0.898	0.199	0.255	0.009	0.721	0.232	0.235	0.005	0.757	0.021	0.593	0.505	0.062	0.448	0.099	0.018	0.551	0.424	0.098	0.039	0.563	0.028	0.673	0.015	0.529	0.046	0.523	0.007	0.76	0.083	0.449	0.027	0.685	0.191	0.376	0.249	0.363	0.467	0.164	0.039	0.604	0.017	0.69
10464	Nitrofurantoin	67-20-9	OC1=CC2OC(=O)C(C3C=CC(O)=CC=3)C(=O)C=2C=C1	0.047	0.717	0.002	0.898	0.232	0.208	0.003	0.861	0.08	0.407	0.002	0.904	0.003	0.864	0.516	0.116	0.412	0.141	0.039	0.451	0.381	0.085	0.001	0.902	0.09	0.466	0.001	0.862	0.078	0.377	0.001	0.921	0.004	0.789	0.001	0.967	0.155	0.402	0.194	0.432	0.347	0.2	0.001	0.929	0.093	0.398
10465	Ethionine|dl-Ethionine	13073-35-3|67-21-0	NC1C=CC(=CC=1)OC1=CC(O)=C(N)C=C1	0.153	0.549	0.002	0.898	0.255	0.182	0.004	0.839	0.116	0.335	0.009	0.716	0.019	0.658	0.496	0.135	0.629	0.102	0.109	0.288	0.245	0.15	0.047	0.535	0.078	0.457	0.012	0.56	0.172	0.27	0.002	0.912	0.179	0.356	0.07	0.516	0.156	0.439	0.293	0.262	0.116	0.438	0.057	0.519	0.224	0.295
10466	Nihydrazone	67-28-7	[O-][N+](=O)C1=C(Cl)C(=CC(=C1Cl)C(F)(F)F)[N+]([O-])=O	0.032	0.741	0.003	0.897	0.002	0.882	0.103	0.241	0.07	0.44	0.038	0.438	0.004	0.844	0.657	0.084	0.444	0.09	0.002	0.8	0.251	0.151	0.001	0.907	0.04	0.686	0.099	0.375	0.05	0.472	0.331	0.06	0.095	0.426	0.052	0.535	0.037	0.63	0.284	0.28	0.307	0.259	0.055	0.497	0.234	0.374
10467	Tetrac|[4-(4-hydroxy-3,5-diiodophenoxy)-3,5-diiodophenyl]acetic acid- 2,2'-iminodiethanol(1:1)	67-30-1|3434-43-3	NC1C=CC(=CC=1)NC(=O)C1C=CC(N)=CC=1	0.161	0.561	0.002	0.897	0.093	0.422	0.232	0.096	0.139	0.341	0.126	0.216	0.186	0.132	0.563	0.053	0.73	0.088	0.03	0.523	0.496	0.101	0.163	0.202	0.124	0.318	0.356	0.192	0.251	0.164	0.049	0.42	0.01	0.733	0.225	0.219	0.39	0.131	0.357	0.188	0.247	0.291	0.269	0.189	0.179	0.243
10468	p-Phenoxybenzaldehyde	67-36-7	CCOC1=CC(=CC=C1OCCCCC)C1SC(=O)NC1=O	0.072	0.625	0.002	0.897	0.227	0.228	0.004	0.851	0.121	0.345	0.054	0.352	0.003	0.871	0.615	0.106	0.297	0.129	0.123	0.263	0.576	0.055	0.064	0.453	0	0.907	0.655	0.051	0.176	0.182	0.06	0.322	0	0.902	0	0.971	0.291	0.191	0.234	0.321	0.662	0.116	0.29	0.16	0.472	0.196
10469	Egtazic Acid|Glycine, N,N'-(1,2-ethanediylbis(oxy-2,1-ethanediyl)bis(N-(carboxymethyl)-, calcium sodium salt (1:1:2)|Tetrasodium 3,12-bis(carboxylatomethyl)-6,9-dioxa-3,12-diazatetradecane-1,14-dioate	67-42-5|21308-04-3|13368-13-3	S=C=NCC1C=CC=CC=1	0.617	0.189	0.003	0.897	0.355	0.121	0.391	0.048	0.255	0.19	0.734	0.005	0.026	0.58	0.523	0.072	0.735	0.054	0.767	0.019	0.506	0.042	0.797	0.007	0.775	0.033	0.841	0.036	0.513	0.037	0.368	0.04	0	0.894	0.615	0.048	0.407	0.22	0.619	0.089	0.629	0.089	0.045	0.539	0.573	0.144
10470	Pentetic acid|Glycine, N,N-bis[2-[bis(carboxymethyl)amino]ethyl]-, pentasodium salt|Cuprate(3-), [N,N-bis[2-[[(carboxy-.kappa.O)methyl](carboxymethyl)amino-.kappa.N]ethyl]glycinato(5-)-.kappa.N,.kappa.O]-, trisodium, (OC-6-43)-|Ferrate(2-), [rel-[N(R)]-N-[2-[bis[(carboxy-.kappa.O)methyl]amino-.kappa.N]ethyl]-N-[2-[(S)-[(carboxy-.kappa.O)methyl](carboxymethyl)amino-.kappa.N]ethyl]glycinato(5-)-.ka…	67-43-6|140-01-2|12189-76-3|12389-75-2|125833-02-5|1420-46-8|2531-75-1|7578-43-0	CCN(CC)C(S)=S	0.882	0.123	0.002	0.896	0.001	0.934	0.891	0.002	0.519	0.097	0.847	0.005	0.014	0.683	0.79	0.061	0.802	0.088	0.786	0.023	0.781	0.034	0.717	0.023	0.236	0.207	0.842	0.031	0.764	0.02	0.893	0.004	0.696	0.094	0.756	0.031	0.551	0.227	0.11	0.353	0.598	0.055	0	0.952	0.08	0.425
10471	Furazolidone	67-45-8	NC1=CC(=CC=C1)C(=O)NC1C=C(N)C=CC=1	0.174	0.555	0.002	0.896	0.098	0.402	0.182	0.152	0.13	0.365	0.094	0.25	0.08	0.289	0.647	0.069	0.738	0.082	0.006	0.652	0.55	0.087	0.159	0.201	0.098	0.457	0.306	0.204	0.251	0.139	0.014	0.635	0.001	0.879	0.194	0.26	0.572	0.17	0.323	0.215	0.405	0.188	0.214	0.225	0.176	0.236
10472	5-(Hydroxymethyl)-2-furfural	67-47-0	FC1C=CC(=CC=1)C1=NN=C(O1)C1C=CC=CC=1	0.057	0.713	0.001	0.896	0.165	0.282	0.005	0.855	0.054	0.475	0.012	0.673	0.01	0.775	0.663	0.058	0.244	0.206	0.013	0.545	0.272	0.13	0.044	0.496	0.038	0.639	0.044	0.436	0.153	0.237	0.005	0.781	0.024	0.63	0.069	0.488	0.317	0.302	0.145	0.447	0.207	0.302	0.101	0.354	0.019	0.677
10474	Barbituric acid|Pyrimidine-2,4,6(1H,3H,5H)-trione--water (1/2)	67-52-7|6191-25-9	CC(C)(C)C1C=CC(=CC=1)OC(=O)C1C=CC=CC=1O	0.273	0.425	0.002	0.896	0.233	0.219	0.024	0.575	0.072	0.414	0.1	0.22	0.214	0.112	0.512	0.05	0.385	0.124	0.155	0.214	0.767	0.033	0.271	0.142	0	0.889	0.102	0.346	0.256	0.146	0.202	0.148	0.181	0.327	0.1	0.426	0.449	0.2	0.451	0.12	0.719	0.074	0.343	0.102	0.509	0.158
10475	Methanol|Methanol, sodium salt|Methanol, potassium salt|(2H3)Methanol|Hydroxymethyl radical|Methoxy-d3 radical|Methanol-18O|Lithium hydroxymethanide|PUBCHEM_20529831|PUBCHEM_21124342|PUBCHEM_21253762|Methanol--water (1/1)|Methanol--manganese (1/1)|Methanol--magnesium (1/1)|Methanol--water (1/2)|Methanol--aluminium (1/1)|PUBCHEM_71341301|Silver(1+) hydroxymethanide|Methanol--iron (1/1)|Methanol--c…	67-56-1|124-41-4|865-33-8|1849-29-2|2597-43-5|7263-60-7|5770-05-8|59189-60-5|219708-82-4|63602-73-3|80923-53-1|151900-28-6|827614-21-1|651353-38-7|64142-36-5|96018-84-7|135659-79-9|73848-38-1|827614-22-2|917563-46-3	C1=CC=CC(=N1)C1NC2C=CC=CC=2N=1	0.3	0.376	0.004	0.895	0.15	0.293	0.008	0.744	0.01	0.695	0.04	0.406	0.011	0.738	0.444	0.073	0.186	0.2	0.085	0.356	0.364	0.137	0.123	0.235	0.055	0.618	0.105	0.353	0.318	0.114	0.003	0.838	0.188	0.318	0.22	0.248	0.743	0.196	0.163	0.39	0.212	0.266	0.2	0.237	0.154	0.375
10476	O-Methylhydroxylamine hydrochloride|Methoxyamine|O-(~2~H_3_)Methylhydroxylamine--hydrogen chloride (1/1)	593-56-6|67-62-9|110220-55-8	OC1=CC(O)=CC2OC(C3C=CC=CC=3)C(=O)C(=O)C1=2	0.033	0.73	0.002	0.895	0.198	0.244	0.005	0.837	0.051	0.473	0.002	0.891	0.012	0.766	0.84	0.12	0.318	0.131	0.051	0.419	0.312	0.106	0.001	0.887	0.046	0.617	0.001	0.854	0.07	0.399	0.001	0.915	0.002	0.866	0.001	0.945	0.09	0.562	0.289	0.276	0.537	0.16	0	0.921	0.01	0.677
10477	Isopropanol|(O,1,1,1,2,3,3,3-2H8)Propan-2-ol|1-Methyl ethoxy radical|Propan-2-(2H)ol|Potassium propan-2-olate|2-Propanol-2-d1|2-Propanol-1,1,1-d3|Isopropanol-1,1,1,3,3,3-d6|Isopropanol-d7|Propan-2-ol--water (1/1)|Lithium propan-2-olate|(~13~C_3_)Propan-2-ol|(1,3-~13~C_2_)Propan-2-ol|Propan-2-(~17~O)ol|Propan-2-ol--iron (1/1)	67-63-0|22739-76-0|3958-66-5|3979-51-9|6831-82-9|3972-26-7|84809-71-2|3976-29-2|19214-96-1|634591-14-3|2388-10-5|220505-06-6|117072-72-7|1173018-27-3|502497-80-5	O=C(C=CC1C=CC=CC=1)C=CC1C=CC=CC=1	0.081	0.661	0.002	0.895	0.225	0.208	0.003	0.884	0.187	0.264	0.059	0.379	0.033	0.541	0.505	0.076	0.347	0.079	0.183	0.205	0.392	0.072	0.065	0.362	0.103	0.398	0.17	0.261	0.05	0.439	0.076	0.294	0.046	0.562	0.308	0.147	0.627	0.186	0.108	0.429	0.192	0.326	0.209	0.236	0.226	0.26
10478	Acetone|(2H6)Acetone|Acetone-2-14C|Acetone-13C3|Acetone-18O|(1,3-~13~C_2_)Propan-2-one|Propan-2-one--water (1/1)|Propan-2-one--dichloromethane (1/1)|PUBCHEM_57493458|Propan-2-one--water (1/17)|PUBCHEM_71372367	67-64-1|666-52-4|19573-08-1|93628-01-4|7217-26-7|7217-25-6|18879-06-6|96124-92-4|309253-06-3|68007-21-6|63602-70-0	COC1C=CC(=CC=1)C(=O)C(Br)=CC(O)=O	0.456	0.337	0.002	0.895	0.445	0.079	0.006	0.819	0.741	0.052	0.006	0.772	0.111	0.325	0.644	0.095	0.629	0.092	0.356	0.114	0.165	0.21	0.296	0.113	0.312	0.153	0.361	0.154	0.451	0.069	0.387	0.037	0	0.98	0.395	0.117	0	0.829	0.696	0.1	0	0.942	0.369	0.098	0.368	0.132
10479	Chloroform|Methane, trichloro-, ion(1-)|Methane-13C, trichloro-|Trichloromethane--water (1/18)|PUBCHEM_71430076	67-66-3|14478-07-0|31717-44-9|61414-06-0|90143-35-4	N#CC1C=CC(=CC=1)NC(=O)C1C=CC=CC=1	0.32	0.395	0.002	0.895	0.447	0.075	0.009	0.712	0.251	0.244	0.011	0.714	0.023	0.598	0.626	0.042	0.596	0.093	0.111	0.273	0.536	0.099	0.072	0.434	0.08	0.468	0.068	0.413	0.189	0.242	0.004	0.806	0.126	0.388	0.232	0.22	0.439	0.203	0.292	0.399	0.501	0.099	0.167	0.292	0.167	0.335
10480	Dimethyl sulfoxide|Sodium methylsulfinylmethylide|Dimethyl sulfoxide-13C2|(Methanesulfinyl)methane--water (1/1)|(Methanesulfinyl)methane--water (1/2)|(Methanesulfinyl)methane--water (1/3)	67-68-5|15590-23-5|136321-15-8|56955-12-5|16393-28-5|35387-50-9	CC1C=CC=CC=1N=NC1C=CC(N)=CC=1N	0.239	0.403	0.002	0.894	0.061	0.519	0.005	0.792	0.044	0.488	0.006	0.758	0.011	0.723	0.518	0.101	0.261	0.197	0.048	0.44	0.227	0.13	0.012	0.729	0.024	0.725	0.079	0.401	0.031	0.545	0.001	0.954	0.079	0.486	0.071	0.48	0.587	0.201	0.294	0.275	0.686	0.184	0.087	0.368	0.258	0.235
10481	Dimethyl sulfone|AGN-PC-0069IP	67-71-0|17609-14-2	NC1=CC(Cl)=C(C=C1)N=NC1C=CC=CC=1	0.178	0.515	0.003	0.894	0.092	0.435	0.001	0.932	0.156	0.314	0.001	0.899	0.002	0.877	0.631	0.085	0.812	0.036	0.03	0.492	0.352	0.124	0.015	0.697	0.049	0.612	0.065	0.432	0.041	0.516	0.001	0.928	0.116	0.422	0.049	0.588	0.255	0.31	0.152	0.436	0.362	0.235	0.269	0.15	0.5	0.109
10482	Hexachloroethane|Hexachloroethane-13C	67-72-1|93952-15-9	FC1C=CC=CC=1C1=NC=C(O1)C1C=CC=CC=1	0.042	0.75	0.004	0.894	0.184	0.245	0.008	0.752	0.035	0.509	0.025	0.523	0.021	0.653	0.881	0.088	0.245	0.194	0.026	0.507	0.295	0.114	0.05	0.555	0.021	0.705	0.059	0.418	0.105	0.306	0.011	0.693	0.022	0.66	0.116	0.388	0.205	0.32	0.082	0.47	0.161	0.426	0.124	0.322	0.071	0.533
10483	Fluocinolone acetonide|CERAPP_10483	67-73-2|NOCAS_859067	[H]/N=C(/NC1C=CC(O)=CC=1)NC1C=CC=CC=1	0.273	0.406	0.002	0.894	0.238	0.223	0.009	0.733	0.067	0.45	0.008	0.748	0.015	0.705	0.466	0.057	0.619	0.119	0.059	0.431	0.286	0.125	0.05	0.484	0.061	0.584	0.021	0.523	0.125	0.319	0.002	0.873	0.169	0.359	0.047	0.569	0.15	0.373	0.271	0.351	0.182	0.31	0.057	0.455	0.206	0.345
10484	Triamcinolone diacetate|CERAPP_10484	67-78-7|NOCAS_859068	O=C(NNC1C=CC=CC=1)N=NC1C=CC=CC=1	0.032	0.741	0.003	0.894	0.247	0.21	0.013	0.724	0.064	0.395	0.019	0.592	0.031	0.516	0.76	0.057	0.402	0.092	0.08	0.376	0.325	0.123	0.05	0.498	0.022	0.726	0.189	0.293	0.077	0.404	0.007	0.746	0.098	0.479	0.068	0.515	0.565	0.184	0.509	0.316	0.361	0.118	0.105	0.336	0.018	0.711
10487	MER-25	67-98-1	O=C(NNC1C=CC=CC=1)N=NC1C=CC=CC=1	0.031	0.752	0.003	0.894	0.243	0.201	0.012	0.719	0.062	0.377	0.019	0.591	0.033	0.51	0.538	0.049	0.521	0.098	0.075	0.369	0.349	0.127	0.053	0.484	0.024	0.727	0.196	0.267	0.072	0.4	0.007	0.737	0.099	0.468	0.066	0.516	0.316	0.219	0.311	0.239	0.402	0.197	0.106	0.345	0.019	0.748
10488	Ammonium citrate (2:1)|Citric acid|Ferric citrate tetrahydrate|Trisodium citrate|1,2,3-Propanetricarboxylic acid, 2-hydroxy-, tripotassium salt|Sodium citrate|Aluminum citrate|Iron(III) citrate|Ferric ammonium citrate|Sodium citrate tribasic hydrate?|Dipotassium citrate|Trisodium citrate dihydrate|Ammonium citrate (1:1)|Iron(III) citrate trihydrate|Cupric citrate|Ethanol, 2,2'-iminobis-, 2-hydrox…	3012-65-5|77-92-9|2338-05-8|68-04-2|866-84-2|994-36-5|31142-56-0|3522-50-7|1185-57-5|6858-44-2|3609-96-9|6132-04-3|7632-50-0|17217-76-4|866-82-0|23349-61-3|29340-81-6|68134-01-0|52217-48-8|813-93-4|5949-29-1|126-44-3|22830-18-8|3002-52-6|3088-53-7|38218-87-0|50515-28-1|50717-86-7|51981-73-8|57571-01-4|6493-69-2|71799-92-3|813-92-3|813-97-8|84713-02-0|866-83-1|302912-06-7|121633-50-9|147664-83-3|2…	N#CC(Cl)Cl	0.574	0.167	0.002	0.894	0.325	0.143	0.813	0.003	0.405	0.109	0.81	0.004	0.852	0.006	0.538	0.072	0.763	0.08	0.756	0.018	0.327	0.133	0.747	0.005	0.532	0.085	0.78	0.043	0.747	0.024	0.762	0.004	0.311	0.19	0.839	0.03	0.514	0.119	0.471	0.07	0.532	0.142	0.734	0.026	0.579	0.15
10489	Thioglycolic acid|Sodium thioglycolate|Ammonium thioglycolate|Acetic acid, mercapto-, compd. with 2-aminoethanol (1:1)|Disodium sulphidoacetate|Lithium mercaptoacetate|Mercaptoacetic acid, strontium salt|Calcium sulfidoacetate--water (1/1/3)	68-11-1|367-51-1|5421-46-5|126-97-6|16023-01-1|22535-44-0|38337-95-0|65208-41-5	OC1=CC2=C(CC3=CC=CC=C23)C=C1	0.719	0.123	0.003	0.894	0.353	0.138	0	0.979	0.16	0.285	0	0.988	0.001	0.92	0.478	0.087	0.732	0.084	0.001	0.861	0.807	0.028	0.12	0.261	0.301	0.177	0	0.943	0.462	0.059	0.001	0.939	0.483	0.134	0.001	0.944	0.622	0.19	0.706	0.136	0.636	0.14	0.679	0.047	0.494	0.138
10490	N,N-Dimethylformamide|Formic acid, compd. with N,N-dimethylformamide (1:1)|N,N-Di(2H3)methyl(2H)formamide|N,N-dimethylformamide; methylsulfinylmethane|N,N-Dimethylform-13C-amide|N,N-Dimethylformamide-d|N,N-Dimethyl-13C2-formamide|N,N-Dimethyl(~15~N)formamide|N,N-Bis[(~2~H_3_)methyl]formamide|N,N-Dimethylformamide--water (1/1)|N,N-Dimethylformamide--hydrogen fluoride (1/1)	68-12-2|68258-70-8|4472-41-7|847778-77-2|32488-43-0|2914-27-4|117880-10-1|1449-84-9|185990-36-7|56955-15-8|61856-32-4	CCOC1C=C2SC(N)=NC2=CC=1	0.69	0.166	0.003	0.894	0.542	0.038	0.003	0.891	0.309	0.181	0.189	0.11	0.011	0.739	0.642	0.066	0.697	0.064	0.267	0.157	0.449	0.066	0.421	0.067	0.51	0.061	0.567	0.081	0.838	0.02	0.001	0.943	0.636	0.094	0.59	0.043	0.54	0.178	0.555	0.206	0.37	0.197	0.851	0.033	0.39	0.133
10492	Norethindrone|17-Hydroxy-19-norpregn-4-en-20-yn-3-one|CERAPP_10492	68-22-4|38673-36-8|NOCAS_859071	OC1=CC2=CC=CC=C2C=C1C(=O)NC1C=CC=CC=1	0.159	0.505	0.003	0.893	0.142	0.34	0.002	0.886	0.045	0.482	0.005	0.83	0.003	0.849	0.668	0.064	0.544	0.134	0.041	0.438	0.706	0.059	0.052	0.506	0.005	0.861	0.031	0.473	0.072	0.426	0.002	0.907	0.069	0.507	0.077	0.496	0.198	0.437	0.174	0.438	0.49	0.141	0.111	0.435	0.597	0.092
10493	Norethynodrel|MLS002638434|CERAPP_10493	68-23-5|13577-86-1|NOCAS_859072	OC1C=C2C(=CC=CC2=CC=1)NC(=O)C1C=CC=CC=1	0.288	0.371	0.003	0.893	0.124	0.329	0.002	0.898	0.046	0.485	0.004	0.84	0.001	0.883	0.395	0.09	0.663	0.062	0.045	0.448	0.717	0.039	0.053	0.486	0.005	0.839	0.032	0.489	0.091	0.397	0.002	0.905	0.091	0.509	0.086	0.465	0.337	0.281	0.173	0.459	0.418	0.146	0.101	0.37	0.614	0.115
10494	Retinol	68-26-8	OC1=C(O)C2C(=O)C=C(OC=2C=C1O)C1C=CC=CC=1	0.035	0.744	0.002	0.893	0.225	0.217	0.008	0.765	0.062	0.444	0.006	0.802	0.02	0.643	0.793	0.061	0.613	0.1	0.066	0.4	0.227	0.133	0.002	0.868	0.052	0.636	0.001	0.84	0.072	0.385	0.001	0.899	0.002	0.831	0.001	0.944	0.087	0.484	0.329	0.25	0.266	0.24	0.001	0.906	0.014	0.64
10495	Sulfadiazine|Sulfadiazine silver|Sulfadiazine sodium|4-Amino-N-(pyrimidin-2-yl)(~2~H_4_)benzene-1-sulfonamide|4-Amino-N-(pyrimidin-2-yl)(~13~C_6_)benzene-1-sulfonamide	68-35-9|22199-08-2|547-32-0|1020719-78-1|1189426-16-1	COC1=CC2C(=O)C3C=CC=CC=3NC=2C=C1	0.44	0.293	0.002	0.893	0.289	0.195	0.003	0.909	0.015	0.655	0.02	0.593	0.003	0.857	0.603	0.06	0.568	0.116	0.068	0.383	0.193	0.147	0.183	0.207	0.076	0.438	0.053	0.433	0.28	0.141	0.001	0.94	0.247	0.193	0.309	0.173	0.542	0.152	0.171	0.338	0.144	0.446	0.277	0.17	0.432	0.134
10496	1,4-Bis(trichloromethyl)benzene	68-36-0	COC1C=CC(=CC=1N)C(=O)NC1C=CC=CC=1	0.399	0.283	0.002	0.893	0.374	0.093	0.006	0.821	0.303	0.173	0.012	0.644	0.023	0.595	0.496	0.078	0.564	0.069	0.189	0.18	0.785	0.061	0.198	0.192	0.033	0.65	0.122	0.336	0.249	0.203	0.001	0.925	0.361	0.198	0.208	0.196	0.467	0.112	0.525	0.172	0.368	0.234	0.336	0.157	0.444	0.206
10497	Cycloserine|4-Amino(4,5,5-~2~H_3_,~15~N)-1,2-oxazolidin-3-one|CERAPP_10497	68-41-7|1219176-26-7|NOCAS_859074	CCOC(=O)C1C=NC(=CC=1)C#CC1C=C2C(=CC=1)SCCC2(C)C	0.118	0.601	0.002	0.892	0.075	0.475	0.184	0.152	0.253	0.182	0.042	0.438	0.001	0.94	0.444	0.136	0.328	0.188	0.143	0.255	0.427	0.111	0.228	0.137	0.03	0.67	0.449	0.107	0.115	0.328	0.27	0.075	0.29	0.198	0.154	0.338	0.1	0.489	0.059	0.689	0.001	0.926	0.064	0.463	0.53	0.17
10498	Triaziquone	68-76-8	O=C1OC(=C(O1)C1C=CC=CC=1)C1C=CC=CC=1	0.021	0.791	0.003	0.892	0.105	0.402	0.006	0.809	0.024	0.583	0.026	0.533	0.031	0.513	0.636	0.079	0.196	0.195	0.045	0.484	0.233	0.139	0.026	0.608	0.015	0.733	0.044	0.432	0.046	0.479	0.016	0.605	0.004	0.813	0.123	0.359	0.524	0.196	0.072	0.476	0.107	0.395	0.104	0.345	0.062	0.441
10499	Hydroxyzine|Hydroxyzine dihydrochloride|Hydroxyzine hydrochloride	68-88-2|2192-20-3|1244-76-4	O=C1OC2=CC=CC=C2C=C1C1C=CC=CC=1	0.311	0.367	0.003	0.892	0.225	0.252	0.002	0.903	0.046	0.519	0.011	0.663	0.007	0.816	0.569	0.065	0.258	0.168	0.089	0.308	0.227	0.141	0.011	0.72	0.05	0.567	0.122	0.289	0.069	0.432	0.005	0.793	0.02	0.629	0.356	0.117	0.687	0.075	0.128	0.512	0.185	0.314	0.397	0.11	0.46	0.101
10500	Dipyrone|Metamizol|Dipyrone monohydrate	68-89-3|50567-35-6|5907-38-0	OC1C=CC(=CC=1)C(=O)C=CC1C=CC=CC=1	0.453	0.361	0.003	0.892	0.513	0.054	0.004	0.867	0.417	0.13	0.007	0.754	0.016	0.657	0.609	0.055	0.635	0.077	0.285	0.149	0.531	0.041	0.131	0.243	0.328	0.153	0.01	0.581	0.362	0.103	0.046	0.413	0.17	0.369	0.198	0.254	0.571	0.229	0.769	0.185	0.628	0.088	0.277	0.196	0.552	0.08
10501	Benziodarone	68-90-6	C1=CC(=CC=C1C1C=CC=CC=1)OC1C=CC=CC=1	0.066	0.658	0.002	0.891	0.073	0.476	0.002	0.921	0.052	0.481	0.009	0.735	0.004	0.846	0.498	0.09	0.29	0.184	0.079	0.377	0.344	0.105	0.082	0.398	0.031	0.69	0.016	0.531	0.035	0.539	0.014	0.673	0.081	0.485	0.127	0.351	0.088	0.539	0.106	0.515	0.183	0.329	0.089	0.481	0.311	0.202
10502	Trimethaphan|Trimethaphan- parent	68-91-7|7187-66-8	COC1=CC(=CC=C1[N+]#N)NC1C=CC=CC=1	0.136	0.572	0.002	0.891	0.144	0.331	0.004	0.858	0.131	0.295	0.005	0.818	0.008	0.774	0.602	0.098	0.378	0.125	0.06	0.408	0.332	0.115	0.056	0.512	0.035	0.659	0.06	0.418	0.095	0.379	0.003	0.866	0.1	0.4	0.087	0.473	0.531	0.179	0.11	0.472	0.341	0.257	0.212	0.21	0.183	0.207
10503	Hypoxanthine|6-Oxopurine-13C,15N2|PUBCHEM_57350056|(4,8-~13~C_2_,7-~15~N)-3,7-Dihydro-6H-purin-6-one	68-94-0|244769-71-9|45738-97-4|1246820-04-1	OC(=O)CCC(=O)C1C=CC(=CC=1)C1C=CC=CC=1	0	0.93	0.003	0.891	0.599	0.026	0.139	0.197	0.313	0.157	0.258	0.097	0.164	0.164	0.456	0.099	0.707	0.069	0.566	0.029	0.771	0.04	0.273	0.123	0.306	0.144	0.415	0.102	0.683	0.023	0.132	0.188	0.076	0.504	0.136	0.384	0.467	0.192	0.642	0.156	0.615	0.116	0.345	0.124	0.446	0.202
10504	17alpha-Hydroxyprogesterone|CERAPP_10504	68-96-2|NOCAS_859075	CC1C=C(N=NC2C=CC=CC=2)C(N)=CC=1N	0.157	0.481	0.002	0.89	0.05	0.539	0.005	0.81	0.033	0.523	0.005	0.758	0.011	0.745	0.514	0.077	0.249	0.213	0.053	0.426	0.253	0.143	0.016	0.712	0.024	0.752	0.061	0.395	0.03	0.564	0.001	0.942	0.1	0.456	0.061	0.507	0.656	0.113	0.236	0.32	0.293	0.256	0.09	0.391	0.211	0.259
10505	Atabrine|Quinacrine dihydrochloride|Quinacrine dihydrochloride dihydrate|N~4~-(6-Chloro-2-methoxyacridin-9-yl)-N~1~,N~1~-bis[(~2~H_5_)ethyl]pentane-1,4-diamine	83-89-6|69-05-6|6151-30-0|1189976-99-5	COC1C=C(C=C(C=1)OC)C=CC1C=CC(O)=CC=1	0.089	0.623	0.003	0.89	0.263	0.18	0.004	0.864	0.171	0.312	0.015	0.643	0.015	0.666	0.403	0.062	0.289	0.148	0.055	0.435	0.448	0.101	0.102	0.335	0.051	0.58	0.05	0.417	0.135	0.257	0.01	0.721	0.082	0.464	0.03	0.684	0.063	0.565	0.529	0.17	0.636	0.115	0.147	0.343	0.533	0.187
10508	Fluphenazine	69-23-8	CC1=CC=CC=C1N=NC1=CC=C(N)C=C1N	0.234	0.416	0.002	0.889	0.063	0.514	0.005	0.79	0.041	0.482	0.006	0.758	0.011	0.729	0.693	0.064	0.278	0.192	0.046	0.447	0.187	0.136	0.012	0.727	0.023	0.736	0.075	0.4	0.031	0.549	0.001	0.954	0.08	0.498	0.073	0.486	0.635	0.088	0.308	0.271	0.38	0.229	0.088	0.359	0.239	0.276
10510	Chlorisondamine chloride|Chlorisondamine|4,5,6,7-Tetrachloro-2-methyl-2-[2-(trimethylazaniumyl)ethyl]-2,3-dihydro-1H-isoindol-2-ium diiodide	69-27-2|7701-62-4|96750-66-2	BrC1C=C(Br)C(=CC=1)OC1=CC(Br)=C(Br)C=C1	0.205	0.513	0.003	0.888	0.067	0.489	0.001	0.928	0.194	0.277	0.001	0.94	0.004	0.832	0.404	0.124	0.239	0.16	0.136	0.265	0.34	0.121	0.076	0.398	0.064	0.522	0.191	0.276	0.076	0.43	0.074	0.309	0.159	0.351	0.218	0.224	0.347	0.248	0.191	0.392	0.301	0.249	0.068	0.441	0.393	0.18
10511	Prenylamine lactate|Prenylamine|5-Oxo-L-proline, compound with N-(alpha-methylphenethyl)-gamma-phenylbenzenepropylamine (1:1)|CERAPP_10511	69-43-2|390-64-7|93981-68-1|NOCAS_859076	CCCCN(CCCC)C(=S)SSC(=S)N(CCCC)CCCC	0.127	0.577	0.003	0.888	0.127	0.364	0.006	0.814	0.304	0.143	0.329	0.064	0.003	0.871	0.617	0.071	0.183	0.223	0.144	0.288	0.359	0.084	0.081	0.402	0.143	0.34	0.176	0.259	0.154	0.209	0.458	0.021	0.019	0.669	0.001	0.963	0.152	0.31	0.063	0.531	0.128	0.436	0.307	0.15	0.104	0.385
10512	Ampicillin trihydrate|Ampicillin|Ampicillin, L-|Ampicillin hydrochloride|ST024772|(2S,5R,6R)-6-{[(2R)-2-(~15~N)Amino-2-phenylacetyl]amino}-3,3-dimethyl-7-oxo-4-thia-1-azabicyclo[3.2.0]heptane-2-carboxylic acid|CERAPP_10512	7177-48-2|69-53-4|19379-33-0|40688-84-4|33993-48-5|1217467-27-0|NOCAS_859077	C=CC(=O)OCCOCCOCCOCCOC(=O)C=C	0.21	0.51	0.002	0.887	0.002	0.9	0.246	0.103	0.426	0.078	0.186	0.111	0.588	0.018	0.546	0.044	0.291	0.139	0.06	0.401	0.002	0.568	0.382	0.071	0.303	0.155	0.02	0.489	0.186	0.237	0.639	0.009	0	0.914	0.239	0.214	0.202	0.386	0.175	0.37	0.011	0.633	0.331	0.131	0.439	0.168
10516	Cytarabine|Cytarabine hydrochloride|Xylocytidine|L-Cytidine|Cytidine, monopicrate|CERAPP_10516	147-94-4|69-74-9|3530-56-1|26524-60-7|3258-11-5|NOCAS_859078	CC1=CC(N=NC2C=CC=CC=2)=C(N)C=C1N	0.151	0.536	0.002	0.887	0.052	0.534	0.005	0.814	0.033	0.526	0.005	0.763	0.011	0.753	0.701	0.069	0.301	0.179	0.055	0.423	0.197	0.148	0.016	0.713	0.024	0.752	0.059	0.391	0.029	0.561	0.001	0.942	0.091	0.447	0.058	0.51	0.641	0.222	0.262	0.323	0.306	0.261	0.094	0.368	0.211	0.273
10518	Carbazochrome	69-81-8	OC1=CC(O)=CC2OC(C3C=CC=CC=3)C(=O)C(=O)C1=2	0.031	0.732	0.003	0.887	0.206	0.245	0.005	0.839	0.053	0.475	0.001	0.89	0.011	0.758	0.717	0.04	0.304	0.123	0.052	0.422	0.301	0.128	0.001	0.889	0.044	0.614	0	0.849	0.071	0.403	0.001	0.921	0.002	0.861	0.001	0.945	0.085	0.472	0.291	0.232	0.446	0.095	0	0.915	0.009	0.707
10519	Xanthine|1H-Purine-2,6-dione, 3,7-dihydro-, sodium salt|3,7-Dihydro-1H-purine-2,6-dione, monopotassium salt	69-89-6|68738-87-4|67208-09-7	C=CC(=O)OCCOCCOCCOCCOC(=O)C=C	0.199	0.511	0.002	0.885	0.002	0.901	0.243	0.103	0.465	0.077	0.181	0.113	0.585	0.017	0.586	0.075	0.316	0.135	0.063	0.385	0.001	0.566	0.382	0.076	0.319	0.147	0.018	0.492	0.174	0.238	0.612	0.01	0	0.909	0.218	0.196	0.23	0.347	0.143	0.37	0.012	0.663	0.332	0.15	0.508	0.092
10520	CERAPP_10520	NOCAS_859080	C1C(=CC=CC=1OC1C=CC=CC=1)OC1C=CC=CC=1	0.039	0.729	0.002	0.885	0.043	0.589	0.004	0.865	0.015	0.676	0.009	0.693	0.016	0.677	0.263	0.134	0.097	0.281	0.06	0.399	0.271	0.156	0.02	0.636	0.025	0.725	0.017	0.558	0.018	0.65	0.014	0.621	0.077	0.495	0.034	0.645	0.029	0.697	0.069	0.529	0.149	0.421	0.053	0.525	0.048	0.537
10521	Trifluridine|CERAPP_10521	70-00-8|NOCAS_859081	FC1C=CC(=CC=1)C1=NC=C(O1)C1C=CC=CC=1	0.046	0.734	0.003	0.885	0.221	0.222	0.007	0.768	0.033	0.527	0.018	0.565	0.012	0.712	0.496	0.065	0.241	0.18	0.019	0.513	0.267	0.135	0.052	0.566	0.026	0.692	0.056	0.423	0.17	0.227	0.011	0.676	0.022	0.626	0.119	0.364	0.27	0.279	0.074	0.51	0.134	0.39	0.15	0.285	0.058	0.564
10522	Mephenoxalone	70-07-5	CC1=CC(N)=CC=C1C	0.818	0.059	0.003	0.885	0.903	0.006	0.01	0.775	0.822	0.048	0.719	0.004	0.029	0.554	0.702	0.043	0.637	0.084	0.824	0.015	0.708	0.047	0.772	0.012	0.844	0.026	0.851	0.017	0.628	0.023	0.004	0.786	0.816	0.033	0.873	0.023	0.515	0.137	0.573	0.135	0.742	0.093	0.742	0.037	0.585	0.095
10523	Ticlatone|Ticlatone sodium	70-10-0|2147-48-0	COC1C=CC=CC=1OC(=O)CC1C=CC=CC=1	0.215	0.462	0.003	0.884	0.514	0.043	0.023	0.556	0.471	0.087	0.058	0.34	0.114	0.216	0.726	0.113	0.712	0.068	0.533	0.04	0.803	0.034	0.323	0.086	0.274	0.188	0.195	0.271	0.213	0.229	0.102	0.241	0.071	0.509	0.261	0.176	0.698	0.214	0.687	0.149	0.632	0.168	0.415	0.102	0.511	0.121
10524	2-Bromoacetophenone	70-11-1	C1=CC=CC=C1C1=NN=C(O1)C1C=CC=CC=1	0.043	0.755	0.002	0.883	0.142	0.297	0.006	0.825	0.031	0.545	0.019	0.563	0.014	0.726	0.547	0.059	0.287	0.166	0.022	0.507	0.231	0.139	0.034	0.577	0.048	0.567	0.063	0.414	0.091	0.383	0.009	0.717	0.023	0.656	0.132	0.374	0.463	0.134	0.085	0.461	0.153	0.398	0.118	0.336	0.025	0.67
10525	Glutathione|L-gamma-Glutamyl-L-cysteinyl(~13~C_2_,~15~N)glycine|2-Amino-5-({1-[(carboxymethyl)amino]-1-oxo-3-sulfanylpropan-2-yl}amino)-5-oxopentanoic acid--5-(1,2-dihydroxyethyl)-3,4-dihydroxyfuran-2(5H)-one (1/1) (non-preferred name)|CERAPP_10525	70-18-8|815610-65-2|13463-18-8|NOCAS_859082	OC1C=C(O)C(=CC=1)N=NC1C=CC=CC=1	0.345	0.347	0.003	0.883	0.234	0.232	0.005	0.82	0.32	0.184	0.005	0.797	0.02	0.622	0.592	0.041	0.471	0.06	0.065	0.438	0.6	0.058	0.032	0.573	0.071	0.462	0.004	0.657	0.094	0.35	0.003	0.837	0.385	0.159	0.027	0.662	0.221	0.388	0.629	0.185	0.731	0.13	0.036	0.591	0.191	0.305
10526	N-Methyl-N'-nitro-N-nitrosoguanidine|Guanidine, 1-methyl-d3-3-nitro-1-nitroso-	70-25-7|29916-29-8	OC1C=C(O)C=CC=1N=NC1C=CC=CC=1	0.378	0.372	0.003	0.882	0.239	0.228	0.006	0.817	0.307	0.168	0.005	0.795	0.019	0.614	0.691	0.068	0.461	0.109	0.061	0.43	0.635	0.06	0.031	0.607	0.073	0.47	0.004	0.658	0.093	0.363	0.003	0.84	0.355	0.158	0.027	0.677	0.199	0.334	0.716	0.134	0.602	0.144	0.037	0.602	0.22	0.336
10527	Hexachlorophene|2,2'-Methylenebis(3,4,6-trichlorophenol) dipotassium salt|2,2'-Methylenebis(3,4,6-trichlorophenol) disodium salt|2,2'-Methylenebis(3,4,6-trichlorophenol) monosodium salt|Mycoceton|Potassium sodium 2,2'-methylenebis(3,4,6-trichlorophenolate)	70-30-4|67923-62-0|3247-34-5|5736-15-2|8074-13-3|85204-37-1	FC1=CC(=CC=C1)C1=NC=C(O1)C1C=CC=CC=1	0.047	0.756	0.004	0.882	0.238	0.209	0.008	0.763	0.032	0.523	0.025	0.559	0.013	0.696	0.505	0.068	0.239	0.177	0.029	0.5	0.282	0.128	0.055	0.553	0.024	0.673	0.058	0.426	0.135	0.266	0.01	0.674	0.026	0.636	0.134	0.365	0.249	0.323	0.081	0.49	0.145	0.376	0.137	0.282	0.068	0.598
10528	1-Fluoro-2,4-dinitrobenzene	70-34-8	CC1C(=CC=C(C=1O)C(=O)C1C=CC=CC=1)OC	0.353	0.38	0.004	0.882	0.65	0.03	0.007	0.798	0.277	0.179	0.006	0.76	0.031	0.578	0.647	0.078	0.672	0.074	0.391	0.071	0.708	0.031	0.402	0.07	0.233	0.216	0.057	0.411	0.429	0.056	0.007	0.766	0.243	0.261	0.202	0.216	0.515	0.154	0.552	0.15	0.53	0.094	0.43	0.087	0.539	0.072
10529	Dimethrin	70-38-2	CCCCCCOC(=O)C1C=CC(N)=CC=1	0.598	0.262	0.003	0.882	0.753	0.014	0.015	0.648	0.742	0.036	0.044	0.377	0.127	0.197	0.344	0.082	0.561	0.065	0.584	0.032	0.688	0.049	0.175	0.173	0.021	0.737	0.14	0.325	0.355	0.108	0.13	0.206	0.542	0.124	0.116	0.353	0.58	0.197	0.487	0.13	0.645	0.06	0.674	0.065	0.778	0.176
10530	Barthrin	70-43-9	C1=CC=CC=C1C1=NC=CC=C1C1C=CC=CC=1	0.053	0.705	0.002	0.881	0.173	0.264	0.003	0.873	0.035	0.522	0.019	0.605	0.008	0.819	0.46	0.106	0.262	0.138	0.049	0.412	0.377	0.099	0.059	0.445	0.034	0.684	0.069	0.345	0.068	0.471	0.014	0.659	0.04	0.628	0.221	0.213	0.259	0.275	0.048	0.622	0.122	0.45	0.229	0.21	0.107	0.387
10531	Deferoxamine|Deferoxamine mesylate|Deferoxamine hydrochloride|Octadecanoic acid, compd. with N'-(5-((4-((5-(acetylhydroxyamino)pentyl)amino)-1,4-dioxobutyl)hydroxyamino)pentyl)-N-(5-aminopentyl)-N-hydroxybutanediamide|Aluminoxamine	70-51-9|138-14-7|1950-39-6|76174-15-7|97633-18-6	ONC1C=CC(=CC=1)OC1C=CC(=CC=1)NO	0.098	0.598	0.003	0.881	0.193	0.242	0.01	0.743	0.071	0.431	0.009	0.704	0.044	0.467	0.661	0.038	0.599	0.107	0.06	0.402	0.428	0.074	0.03	0.622	0.039	0.63	0.014	0.54	0.067	0.415	0.004	0.807	0.117	0.407	0.073	0.493	0.119	0.392	0.161	0.349	0.316	0.254	0.053	0.545	0.088	0.415
10532	4-Toluenesulfonamide|4-Methylbenzene-1-(~15~N)sulfonamide	70-55-3|287476-18-0	OC1C=CC(O)=CC=1N=NC1C=CC=CC=1	0.294	0.387	0.004	0.881	0.234	0.225	0.006	0.82	0.242	0.239	0.003	0.809	0.015	0.652	0.675	0.067	0.563	0.16	0.043	0.475	0.719	0.049	0.025	0.609	0.073	0.481	0.003	0.652	0.087	0.408	0.004	0.829	0.385	0.166	0.02	0.752	0.103	0.466	0.75	0.205	0.622	0.134	0.027	0.623	0.24	0.254
10533	4'-Aminopropiophenone	70-69-9	OC1C=C(C=CC=1O)N=NC1C=CC=CC=1	0.28	0.452	0.004	0.881	0.241	0.221	0.008	0.762	0.303	0.157	0.008	0.72	0.023	0.622	0.82	0.117	0.625	0.132	0.057	0.422	0.418	0.108	0.045	0.55	0.093	0.407	0.006	0.586	0.062	0.405	0.003	0.826	0.221	0.268	0.021	0.704	0.203	0.388	0.668	0.199	0.581	0.075	0.043	0.585	0.182	0.362
10534	Paroxypropione	70-70-2	CCCOC(=O)C1C=CC(O)=CC=1	0.81	0.109	0.003	0.881	0.889	0.006	0.007	0.779	0.772	0.063	0.274	0.078	0.503	0.031	0.634	0.094	0.625	0.057	0.701	0.022	0.802	0.067	0.483	0.046	0.768	0.036	0.001	0.84	0.593	0.032	0.316	0.062	0.819	0.029	0.445	0.091	0.725	0.114	0.749	0.059	0.487	0.06	0.728	0.032	0.8	0.093
10535	l-Histidine hydrochloride|Histidine|L-Histidine, monoacetate|L-Histidine monohydrobromide|L-Histidine hydrochloride hydrate|L-Histidine S-malate|histidine dication|CERAPP_10535	645-35-2|71-00-1|71173-63-2|51783-76-7|5934-29-2|94231-36-4|7230-69-5|NOCAS_859083	OC1C=CC2C=CC=CC=2C=1N=NC1C=CC=CC=1	0.042	0.691	0.002	0.88	0.085	0.454	0	0.963	0.01	0.703	0.002	0.91	0	0.985	0.516	0.036	0.638	0.121	0.021	0.522	0.577	0.049	0.127	0.285	0.008	0.838	0.046	0.47	0.027	0.602	0	0.957	0.159	0.334	0.157	0.299	0.248	0.294	0.103	0.423	0.498	0.107	0.138	0.281	0.4	0.227
10536	1-Propanol|1-Propanol, sodium salt|n-Propoxy radical|(2,2-~2~H_2_)Propan-1-ol|propyl-1-14C alcohol|Propyl-d7 alcohol|1-Propanol-1,1-d2|1-Propanol-1-13C|(3,3,3-~2~H_3_)Propan-1-ol|(~2~H_7_)Propan-1-(~2~H)ol|(~13~C_3_)Propan-1-ol	71-23-8|6819-41-6|16499-18-6|40422-14-8|16504-75-9|102910-31-6|40422-04-6|84615-47-4|61844-01-7|61393-63-3|1173020-91-1	C[N+](C)=C1C=C2SC3=CC(=CC=C3N=C2C=C1)NC	0.296	0.412	0.003	0.88	0.2	0.238	0.005	0.828	0.069	0.426	0.117	0.174	0.166	0.137	0.52	0.06	0.077	0.295	0.233	0.173	0.101	0.184	0.134	0.229	0.048	0.576	0.233	0.245	0.209	0.188	0.001	0.933	0.391	0.14	0.173	0.299	0.298	0.304	0.325	0.295	0.192	0.28	0.015	0.791	0.195	0.324
10537	Succinylcholine chloride|Succinylcholine	71-27-2|306-40-1	C(=CC=CC=CC1C=CC=CC=1)C1C=CC=CC=1	0.114	0.626	0.003	0.88	0.218	0.23	0.006	0.802	0.103	0.315	0.048	0.383	0.055	0.427	0.623	0.098	0.338	0.122	0.14	0.26	0.411	0.068	0.157	0.256	0.137	0.334	0.047	0.461	0.051	0.506	0.041	0.379	0.137	0.396	0.2	0.247	0.61	0.139	0.151	0.439	0.292	0.251	0.191	0.26	0.283	0.231
10538	CERAPP_10538	NOCAS_859084	NC1C=C(O)C(=CC=1)OC1C=CC(N)=CC=1	0.198	0.535	0.002	0.88	0.223	0.212	0.006	0.808	0.115	0.341	0.014	0.666	0.022	0.628	0.546	0.055	0.496	0.072	0.123	0.274	0.182	0.178	0.057	0.484	0.08	0.444	0.01	0.571	0.169	0.268	0.002	0.905	0.211	0.355	0.062	0.503	0.152	0.455	0.299	0.231	0.062	0.495	0.073	0.445	0.172	0.322
10539	1-Butanol|1-Butanol, sodium salt|1-Butanol, potassium salt|n-Butoxy radical|Butan-1-(2H)ol|1-Butanol-d10|PUBCHEM_20063594|Acetic acid--butan-1-ol (1/1)|Lithium butan-1-olate|(~2~H_9_)Butan-1-ol|(4,4,4-~2~H_3_)Butan-1-ol|(~13~C_4_)Butan-1-ol	71-36-3|2372-45-4|3999-70-0|19062-98-7|4712-38-3|34193-38-9|76276-44-3|51001-70-8|2698-11-5|25493-17-8|64156-70-3|1219589-18-0	FC1=CC=CC=C1C1=NN=C(O1)C1C=CC=CC=1	0.051	0.708	0.003	0.88	0.282	0.171	0.007	0.78	0.065	0.469	0.014	0.61	0.017	0.688	0.712	0.089	0.242	0.203	0.017	0.533	0.299	0.131	0.061	0.431	0.035	0.689	0.058	0.42	0.204	0.197	0.006	0.749	0.021	0.651	0.08	0.468	0.433	0.194	0.118	0.493	0.255	0.247	0.067	0.438	0.019	0.686
10540	1-Pentanol|Amyl alcohol-1-13C|(~2~H_11_)Pentan-1-ol	71-41-0|58454-11-8|126840-22-0	CC1=NN=C(O1)C(=O)NC(C)(C)C1=NC(C(=O)NCC2C=CC(F)=CC=2)C(=O)C(=O)N1C	0.577	0.223	0.002	0.88	0.294	0.16	0.544	0.015	0.138	0.339	0.414	0.028	0.469	0.043	0.407	0.098	0.212	0.214	0.365	0.094	0.102	0.192	0.33	0.08	0.234	0.21	0.354	0.157	0.43	0.04	0.358	0.045	0.261	0.168	0.16	0.298	0.312	0.279	0.474	0.14	0.174	0.338	0.222	0.196	0.244	0.218
10541	Benzene-D6|Benzene|(2H)Benzene|Benzene-14C|Copper, phenyl-|Benzene-d5|Potassium, phenyl-|Benzene-13C|(1,3,5-~2~H_3_)Benzene|(1,2,3,5-~2~H_4_)Benzene|Benzene--ethene (1/1)|Benzene--hydrogen bromide (1/1)|Benzene--trichloromethane (1/1)|Benzene--water (1/1)|Benzene--hydrogen fluoride (1/1)|Benzene--water (1/2)|Benzene--water (1/3)|Benzene--water (1/4)|Benzene--oxygen (1/1)	1076-43-3|71-43-2|1120-89-4|79151-09-0|3220-49-3|13657-09-5|3605-36-5|6998-50-1|1684-47-5|14941-52-7|264146-42-1|192432-59-0|18675-92-8|140480-46-2|32001-54-0|140480-49-5|140846-72-6|140846-73-7|50412-08-3	NC1C=CC=CC=1C(=O)OC1C=CC=CC=1	0.651	0.219	0.003	0.88	0.553	0.043	0.008	0.76	0.374	0.15	0.011	0.696	0.095	0.272	0.702	0.066	0.698	0.037	0.408	0.083	0.775	0.019	0.144	0.221	0.108	0.433	0.038	0.439	0.304	0.108	0.006	0.798	0.442	0.173	0.401	0.103	0.409	0.18	0.541	0.13	0.684	0.092	0.11	0.386	0.294	0.228
10544	Potassium bicarbonate|Sodium bicarbonate|Lithium carbonate|Nickel carbonate|Aluminate (Al(OH)63-), (OC-6-11)-, magnesium carbonate hydroxide (2:6:1:4)|Sodium carbonate|Carbonic acid, barium salt (1:1)|Carbonic acid, strontium salt (1:1)|Copper ammonium carbonate|Copper(II) carbonate|Ammonium hydrogen carbonate|Carbonic acid calcium salt (1:1)|Carbonic acid, dipotassium salt|Manganese carbonate (1…	298-14-6|144-55-8|554-13-2|3333-67-3|11097-59-9|497-19-8|513-77-9|1633-05-2|33113-08-5|1184-64-1|1066-33-7|471-34-1|584-08-7|598-62-9|534-16-7|463-79-6|506-87-6|7757-69-9|3486-35-9|71-52-3|56399-31-6|513-79-1|534-17-8|563-71-3|6132-02-1|119175-48-3|14791-73-2|15519-28-5|5968-11-6|96492-32-9|10424-09-6|122570-45-0|51956-33-3|112077-84-6|85323-65-5|287389-46-2|50887-66-6|60883-64-9|402835-84-1|2589…	C=CC(=O)OCC(CO)(COC(=O)C=C)COC(=O)C=C	0.183	0.438	0.003	0.879	0.001	0.931	0.162	0.176	0.25	0.21	0.219	0.085	0.278	0.084	0.481	0.132	0.674	0.071	0.174	0.21	0.002	0.504	0.323	0.078	0.28	0.181	0.001	0.799	0.254	0.16	0.375	0.043	0.013	0.718	0.185	0.31	0.215	0.258	0.275	0.301	0	0.966	0.255	0.166	0.213	0.31
10545	1,1,1-Trichloroethane	71-55-6	OC1C=CC(=CC=1)NC1C=CC(=CC=1)NC1C=CC=CC=1	0.107	0.597	0.002	0.879	0.009	0.796	0.005	0.836	0.008	0.726	0.007	0.796	0.016	0.621	0.705	0.072	0.206	0.202	0.023	0.515	0.169	0.158	0.018	0.687	0.008	0.851	0.024	0.515	0.002	0.818	0.002	0.879	0.076	0.512	0.003	0.857	0.05	0.638	0.111	0.485	0.24	0.265	0.031	0.608	0.185	0.28
10546	Medroxyprogesterone acetate|CERAPP_10546	71-58-9|NOCAS_859085	O=C(OC1C=CC=CC=1)C1C=CC(=CC=1)C(=O)OC1C=CC=CC=1	0.194	0.452	0.004	0.879	0.057	0.516	0.011	0.723	0.083	0.435	0.073	0.311	0.025	0.552	0.62	0.057	0.237	0.176	0.158	0.242	0.459	0.065	0.02	0.634	0.024	0.733	0.131	0.325	0.058	0.465	0.013	0.675	0.194	0.289	0.017	0.758	0.144	0.427	0.374	0.183	0.466	0.187	0.174	0.25	0.169	0.371
10547	Digitoxin|CERAPP_10547	71-63-6|NOCAS_859086	[O-][N+](=O)C1=CC2=C(O)C=C(C=C2C=C1)C1C=CC=CC=1	0.09	0.586	0.004	0.879	0.132	0.36	0.004	0.849	0.015	0.671	0.002	0.902	0.003	0.869	0.597	0.092	0.448	0.114	0.01	0.586	0.129	0.192	0.036	0.612	0.025	0.714	0.011	0.567	0.064	0.444	0.003	0.829	0.011	0.722	0.021	0.786	0.041	0.633	0.027	0.633	0.238	0.276	0.036	0.563	0.112	0.379
10548	Sulfobromophthalein|4,5,6,7-Tetrabromo-3',3''-disulfophenolphthalein	71-67-0|297-83-6	CC1=CC(O)=CC=C1N=NC1C=CC(N)=CC=1	0.201	0.397	0.003	0.879	0.182	0.253	0.008	0.788	0.148	0.279	0.005	0.799	0.019	0.646	0.589	0.092	0.354	0.139	0.012	0.554	0.298	0.114	0.027	0.622	0.03	0.696	0.031	0.504	0.025	0.594	0.002	0.905	0.112	0.47	0.037	0.605	0.494	0.148	0.178	0.375	0.313	0.269	0.09	0.364	0.177	0.267
10549	Thiopental sodium|Thiopental	71-73-8|76-75-5	FC1C=C(C=CC=1)C1=NN=C(O1)C1C=CC=CC=1	0.052	0.706	0.002	0.879	0.19	0.244	0.006	0.847	0.055	0.468	0.011	0.653	0.009	0.787	0.562	0.047	0.237	0.186	0.011	0.553	0.363	0.121	0.062	0.448	0.037	0.654	0.049	0.429	0.161	0.228	0.005	0.75	0.022	0.625	0.095	0.429	0.309	0.287	0.147	0.443	0.243	0.351	0.088	0.358	0.019	0.699
10551	Sulfathiazole|Sulfathiazole sodium|4-Amino-N-(1,3-thiazol-2-yl)(~13~C_6_)benzene-1-sulfonamide	72-14-0|144-74-1|1196157-72-8	O=C(CCCCl)C1C=CC(F)=CC=1	0.483	0.285	0.003	0.879	0.452	0.083	0.234	0.101	0.605	0.053	0.452	0.025	0.45	0.047	0.565	0.094	0.584	0.036	0.44	0.057	0.444	0.069	0.292	0.098	0.567	0.062	0.237	0.238	0.544	0.036	0.292	0.068	0.493	0.121	0.491	0.104	0.664	0.113	0.694	0.111	0.638	0.137	0.593	0.041	0.555	0.126
10553	L-Threonine|Allothreonine, D-|Allo-L-threonine|(2R)-2-amino-3-hydroxybutanoic acid|L-(1-~13~C)Threonine|CERAPP_10553	72-19-5|24830-94-2|28954-12-3|7013-02-7|81202-08-6|NOCAS_859087	CC(Cl)C(Cl)C(Cl)C(Cl)C(Cl)CC(Cl)CC	0.479	0.335	0.005	0.878	0.145	0.288	0.012	0.66	0.409	0.071	0.046	0.352	0.009	0.756	0.587	0.057	0.321	0.146	0.046	0.425	0.305	0.153	0.345	0.076	0.146	0.309	0.384	0.127	0.026	0.609	0.169	0.408	0.543	0.103	0.51	0.101	0.813	0.192	0.258	0.317	0.511	0.194	0.261	0.14	0.497	0.065
10555	Mestranol|PUBCHEM_53461464|CERAPP_10555	72-33-3|7487-98-1|NOCAS_859088	NC1C=C(C=CC=1)OC(=O)NC1C=CC(O)=CC=1	0.165	0.514	0.002	0.878	0.337	0.131	0.01	0.716	0.248	0.234	0.012	0.674	0.074	0.322	0.526	0.068	0.46	0.073	0.105	0.323	0.434	0.114	0.077	0.406	0.024	0.721	0.023	0.492	0.189	0.252	0.005	0.805	0.239	0.296	0.111	0.431	0.244	0.293	0.358	0.295	0.458	0.172	0.083	0.4	0.038	0.547
10556	Methoxychlor	72-43-5	OC1=CC=C2C=CC=CC2=C1N=NC1C=CC=CC=1	0.043	0.7	0.002	0.877	0.087	0.464	0	0.964	0.011	0.702	0.002	0.902	0.001	0.985	0.674	0.065	0.547	0.108	0.021	0.522	0.453	0.061	0.129	0.295	0.008	0.839	0.045	0.47	0.027	0.604	0	0.954	0.152	0.339	0.159	0.324	0.261	0.268	0.102	0.428	0.738	0.146	0.15	0.326	0.489	0.18
10557	Methaqualone|2-Methyl-3-[2-(~2~H_3_)methyl(~2~H_4_)phenyl]quinazolin-4(3H)-one|2-Methyl-3-(2-methylphenyl)(~2~H_4_)quinazolin-4(3H)-one|2-Methyl-3-[2-(~2~H_3_)methyl(3,5-~2~H_2_)phenyl]quinazolin-4(3H)-one	72-44-6|136765-41-8|60124-85-8|1184966-71-9	[O-][N+](=O)C1=CC=C(C=C1)NN=C1C2C=CC=CC2=NC1=O	0.071	0.609	0.003	0.877	0.146	0.282	0.01	0.715	0.109	0.365	0.021	0.556	0.025	0.608	0.765	0.072	0.232	0.19	0.026	0.504	0.187	0.141	0.026	0.643	0.014	0.814	0.096	0.345	0.039	0.52	0.002	0.866	0.067	0.548	0.013	0.764	0.071	0.597	0.097	0.491	0.322	0.196	0.013	0.773	0.037	0.591
10558	Alizarin	72-48-0	CN(C)C1C=C(C=CC=1)N(C)C	0.416	0.288	0.003	0.877	0.583	0.036	0.013	0.697	0.654	0.114	0.42	0.027	0.098	0.316	0.725	0.053	0.344	0.139	0.603	0.026	0.543	0.089	0.571	0.025	0.34	0.159	0.522	0.084	0.176	0.235	0.017	0.686	0.631	0.025	0.389	0.123	0.597	0.085	0.288	0.285	0.576	0.098	0.728	0.055	0.61	0.129
10559	p,p'-DDD	72-54-8	CCCCOC(=O)C1=CC=CC=C1N	0.801	0.081	0.003	0.877	0.799	0.003	0.011	0.744	0.627	0.033	0.049	0.372	0.313	0.073	0.542	0.087	0.599	0.082	0.783	0.016	0.545	0.046	0.431	0.056	0.004	0.82	0.192	0.262	0.588	0.031	0.323	0.057	0.88	0.032	0.12	0.365	0.668	0.105	0.607	0.161	0.606	0.115	0.798	0.051	0.648	0.195
10560	p,p'-DDE	72-55-9	C1=CC=CC=C1N1C2=CC=CC=C2C2C=CC=CC1=2	0.196	0.487	0.004	0.876	0.149	0.328	0.001	0.943	0.035	0.535	0.008	0.729	0.009	0.756	0.226	0.14	0.041	0.331	0.097	0.345	0.057	0.225	0.15	0.253	0.038	0.566	0.051	0.404	0.064	0.474	0.002	0.895	0.039	0.589	0.214	0.237	0.413	0.135	0.018	0.673	0.017	0.64	0.325	0.156	0.312	0.186
10561	p,p'-Ethyl-DDD	72-56-0	COC(=O)C1=CC=CC(=C1)OC1=CC=CC=C1	0.377	0.364	0.002	0.876	0.609	0.038	0.019	0.614	0.443	0.128	0.037	0.464	0.108	0.232	0.521	0.047	0.642	0.087	0.508	0.044	0.584	0.045	0.202	0.174	0.38	0.119	0.097	0.335	0.497	0.067	0.048	0.349	0.26	0.276	0.379	0.096	0.587	0.184	0.713	0.1	0.526	0.054	0.429	0.092	0.776	0.134
10562	C.I. Direct Blue 14|C.I. Direct Blue 14 parent	72-57-1|2538-83-2	C1C(=CC=C2C=CC=CC2=1)C1=NN=C(O1)C1C=CC=CC=1	0.026	0.709	0.003	0.875	0.057	0.55	0.003	0.897	0.014	0.677	0.015	0.605	0.011	0.751	0.416	0.07	0.041	0.327	0.018	0.53	0.041	0.253	0.03	0.606	0.014	0.814	0.029	0.468	0.027	0.61	0.003	0.818	0.013	0.719	0.042	0.594	0.037	0.651	0.073	0.49	0.099	0.472	0.09	0.404	0.044	0.524
10563	Methandrostenolone|Epimethandienone|(17alpha)-17-Hydroxy-17-(~2~H_3_)methylandrosta-1,4-dien-3-one|CERAPP_10563	72-63-9|33526-40-8|869287-60-5|NOCAS_859089	FC1C=C(C=CC=1)C1=NN=C(O1)C1C=C(F)C=CC=1	0.027	0.747	0.004	0.874	0.154	0.305	0.005	0.83	0.041	0.49	0.01	0.7	0.02	0.642	0.458	0.069	0.151	0.258	0.019	0.524	0.202	0.149	0.03	0.619	0.017	0.761	0.034	0.49	0.101	0.354	0.006	0.76	0.021	0.666	0.04	0.616	0.104	0.462	0.113	0.453	0.176	0.393	0.024	0.66	0.017	0.67
10564	Nortriptyline|Nortriptyline hdrochloride|3-(10,11-Dihydro-5H-dibenzo[a,d][7]annulen-5-ylidene)-N-(~2~H_3_)methylpropan-1-amine--hydrogen chloride (1/1)	72-69-5|894-71-3|203784-52-5	OC1C=CC=CC=1N=NC1=CC(O)=CC=C1	0.4	0.381	0.002	0.874	0.223	0.233	0.006	0.781	0.213	0.264	0.005	0.78	0.019	0.639	0.454	0.069	0.549	0.108	0.032	0.479	0.587	0.06	0.024	0.639	0.072	0.502	0.003	0.677	0.062	0.467	0.005	0.828	0.258	0.189	0.026	0.71	0.095	0.511	0.558	0.149	0.554	0.103	0.012	0.756	0.13	0.371
10565	5,7-Dichloro-8-hydroxy-2-methylquinoline	72-80-0	COC1C=CC(=CC=1NC(=O)C1C=CC=CC=1)OC	0.49	0.24	0.003	0.874	0.554	0.045	0.005	0.827	0.242	0.206	0.013	0.674	0.02	0.623	0.601	0.096	0.593	0.05	0.39	0.09	0.695	0.061	0.223	0.144	0.039	0.634	0.08	0.324	0.274	0.131	0.003	0.822	0.397	0.19	0.217	0.234	0.486	0.258	0.403	0.17	0.599	0.108	0.363	0.106	0.473	0.165
10566	Cordycepin|9H-Purin-6-amine, 9-(3-deoxy-beta-D-threo-pentofuranosyl)-|CERAPP_10566	73-03-0|6998-75-0|NOCAS_859090	[O-][N+](=O)C1C=CC(=CC=1)NC1C=CC(=CC=1)N=C=S	0.117	0.61	0.003	0.873	0.085	0.471	0.013	0.714	0.092	0.354	0.007	0.759	0.009	0.785	0.639	0.06	0.205	0.195	0.008	0.621	0.281	0.163	0.033	0.611	0.013	0.817	0.201	0.272	0.007	0.709	0.005	0.748	0.079	0.483	0.012	0.813	0.03	0.625	0.094	0.532	0.213	0.332	0.207	0.227	0.128	0.404
10568	Adenine|Adenine, monosodium salt|1H-Purin-6-amine-8-14C|Adenine phosphate|Adenine, monopotassium salt|Adenine, dihydriodide|7H-purin-3-ium-6-amine|(1,3-~15~N_2_)-7H-Purin-6-amine|7H-Purin-6-amine--water (1/3)|7H-Purin-6-amine--water (1/1)|(2,8-~3~H_2_)-7H-Purin-6-amine	73-24-5|40428-86-2|5019-49-8|52175-10-7|65551-68-0|73663-94-2|7224-92-2|97908-71-9|65834-24-4|64790-20-1|72093-28-8	NC1=CC(=C(C=C1)NC1C=CC=CC=1)[N+]([O-])=O	0.225	0.409	0.002	0.873	0.175	0.285	0.009	0.742	0.141	0.299	0.007	0.747	0.019	0.638	0.568	0.066	0.714	0.076	0.038	0.467	0.522	0.078	0.056	0.488	0.044	0.622	0.132	0.304	0.187	0.202	0.002	0.874	0.18	0.355	0.137	0.362	0.496	0.119	0.269	0.375	0.493	0.129	0.173	0.261	0.401	0.213
10569	Melatonin|N-[2-(5-Methoxy-1H-indol-3-yl)(~2~H_4_)ethyl]acetamide	73-31-4|66521-38-8	OC1C(=NC2C=CC=CC=2C=1C(O)=O)C1C=CC=CC=1	0.001	0.895	0.003	0.873	0.313	0.15	0.01	0.729	0.07	0.426	0.005	0.826	0.307	0.074	0.399	0.062	0.506	0.181	0.109	0.323	0.462	0.055	0.093	0.35	0.039	0.638	0.038	0.487	0.107	0.331	0.006	0.78	0.013	0.714	0.001	0.953	0.279	0.264	0.293	0.254	0.792	0.099	0	0.909	0.218	0.257
10570	D-Isoleucine|L-Alloisoleucine|DL-Isoleucine|L-Isoleucine|L-Isoleucine-15N|L-Isoleucine--hydrogen chloride (1/1)|(~14~C_6_)Isoleucine|L-Isoleucine--hydrogen bromide (1/1)	319-78-8|1509-34-8|443-79-8|73-32-5|59935-30-7|17694-98-3|18875-42-8|17585-66-9	CC1=CC(N)=CC=C1N	0.294	0.39	0.003	0.873	0.553	0.038	0.001	0.949	0.59	0.059	0.381	0.03	0.102	0.25	0.433	0.094	0.56	0.11	0.857	0.02	0.813	0.037	0.658	0.009	0.238	0.201	0.751	0.042	0.343	0.072	0	0.988	0.424	0.152	0.558	0.053	0.658	0.135	0.73	0.155	0.369	0.175	0.776	0.062	0.719	0.118
10571	Guanine|6H-Purin-6-one, 2-amino-1,7-dihydro-, monohydrochloride|2-Amino-1,7-dihydro-6H-purin-6-one monohydrobromide|2-Amino-3,7-dihydro-6H-purin-6-one--water (1/1)|2-Amino-3,7-dihydro-6H-purin-6-one--water (1/3)	73-40-5|635-39-2|60049-89-0|35020-24-7|683208-61-9	NNC(=O)C1C=CN=CC=1	0.82	0.062	0.002	0.873	0.589	0.028	0.393	0.054	0.638	0.041	0.768	0.002	0.268	0.085	0.578	0.061	0.637	0.066	0.756	0.017	0.701	0.051	0.864	0.023	0.844	0.016	0.806	0.049	0.695	0.028	0.002	0.859	0.743	0.038	0.767	0.038	0.748	0.13	0.475	0.284	0.64	0.107	0.825	0.025	0.626	0.135
10572	Bendroflumethiazide|CHEBI:59244|(R)-bendrofluazide|1,1-Dioxo-3-[(~2~H_5_)phenylmethyl]-6-(trifluoromethyl)-1,2,3,4-tetrahydro-1lambda~6~,2,4-benzothiadiazine-7-sulfonamide	73-48-3|1245935-40-3|1087345-31-0|1330183-13-5	COC(=O)C1C=CC=CC=1N=CCC1C=CC=CC=1	0.278	0.41	0.003	0.873	0.602	0.027	0.009	0.734	0.62	0.049	0.113	0.222	0.067	0.328	0.575	0.045	0.474	0.092	0.394	0.075	0.621	0.051	0.339	0.084	0.269	0.178	0.416	0.128	0.288	0.169	0.131	0.215	0.201	0.3	0.373	0.116	0.721	0.214	0.498	0.137	0.453	0.137	0.421	0.115	0.69	0.092
10573	Quinethazone	73-49-4	COC1C=CC=CC=1N=NC1=C(O)C=CC2=CC=CC=C21	0.12	0.562	0.004	0.872	0.079	0.482	0.002	0.908	0.05	0.463	0.015	0.627	0.002	0.899	0.637	0.094	0.464	0.106	0.082	0.375	0.532	0.092	0.042	0.556	0.004	0.873	0.038	0.48	0.032	0.549	0.002	0.888	0.114	0.427	0.08	0.5	0.186	0.404	0.233	0.312	0.359	0.274	0.073	0.407	0.307	0.256
10574	4-Chlorobenzoic acid|Sodium p-chlorobenzoate|4-Chlorobenzoic acid--silver (1/1)|4-Chloro(~13~C_6_)benzoic acid|4-Chlorobenzoic acid--nickel (1/1)|4-Chloro(carboxy-~13~C)benzoic acid|4-Chlorobenzoic acid--N,N-diethylethanamine (1/1)	74-11-3|3686-66-6|72247-98-4|1173019-28-7|6944-63-4|138534-66-4|89423-21-2	NCCOC1C=CC(=CC=1)OC1C=CC=CC=1	0.164	0.58	0.002	0.872	0.179	0.271	0.006	0.828	0.207	0.259	0.014	0.648	0.022	0.622	0.446	0.063	0.559	0.103	0.14	0.238	0.636	0.058	0.068	0.429	0.096	0.444	0.062	0.438	0.115	0.29	0.007	0.75	0.281	0.199	0.036	0.641	0.177	0.332	0.594	0.144	0.737	0.155	0.126	0.309	0.184	0.387
10575	N,N'-Diphenyl-p-phenylenediamine	74-31-7	NC1=CC(O)=C(C=C1)NC1C=CC(O)=CC=1	0.443	0.29	0.002	0.872	0.233	0.205	0.005	0.819	0.095	0.377	0.006	0.768	0.018	0.674	0.482	0.069	0.489	0.093	0.059	0.425	0.367	0.094	0.042	0.549	0.083	0.455	0.011	0.528	0.209	0.189	0.001	0.926	0.279	0.26	0.075	0.462	0.207	0.383	0.244	0.327	0.33	0.239	0.025	0.644	0.149	0.357
10576	Ethambutol|Ethambutol dihydrochloride|Ethambutol, meso-|CERAPP_10576	74-55-5|1070-11-7|10054-06-5|NOCAS_859091	CN(C1C=CC(=CC=1)OC)C1C=CC(=CC=1)OC	0.13	0.536	0.003	0.871	0.207	0.238	0.004	0.848	0.198	0.207	0.014	0.658	0.009	0.774	0.508	0.099	0.207	0.226	0.163	0.227	0.579	0.055	0.103	0.273	0.049	0.607	0.181	0.251	0.149	0.271	0.013	0.667	0.384	0.171	0.117	0.387	0.226	0.335	0.533	0.267	0.675	0.132	0.194	0.231	0.513	0.068
10577	Sodium 2,3-dimercaptopropanesulfonate hydrate|2,3-Dimercapto-1-propanesulfonic acid|Sodium (S)-2,3-dimercaptopropanesulphonate	207233-91-8|74-61-3|85187-11-7	O=CCOC1C=CC(=CC=1)OC1C=CC=CC=1	0.218	0.509	0.002	0.871	0.233	0.203	0.015	0.672	0.22	0.238	0.024	0.495	0.055	0.394	0.814	0.031	0.733	0.117	0.154	0.238	0.569	0.072	0.063	0.43	0.203	0.234	0.039	0.445	0.204	0.211	0.024	0.491	0.16	0.366	0.057	0.512	0.116	0.457	0.471	0.117	0.56	0.098	0.219	0.235	0.195	0.319
10578	Arginine|L-Arginine glutamate|L-Arginine|L-Arginine acetate|Arginine dihydrate|N(2)-Succinylarginine|Arginine malate|L-Arginine dihydrochloride|Arginine pyroglutamate|L-(5-3H)-Arginine|L-Arginine L-malate|5-Oxo-L-proline, compound with DL-arginine (1:1)|L-Arginine, L-aspartate|dl-arginine hydrochloride monohydrate|N~5~-(Diaminomethylidene)ornithine--sulfuric acid (1/1)|N~5~-(Diaminomethylidene)-L…	7200-25-1|4320-30-3|74-79-3|71173-62-1|17585-56-7|19914-51-3|41989-03-1|58107-60-1|64855-91-0|90663-77-7|93964-77-3|94157-99-0|3054-35-1|332360-01-7|26700-68-5|681277-17-8|3641-46-1	NC1C=CC(=CC=1O)OC1C=CC(=CC=1)NO	0.21	0.481	0.003	0.871	0.257	0.18	0.008	0.776	0.086	0.385	0.011	0.684	0.033	0.514	0.443	0.075	0.735	0.045	0.065	0.362	0.281	0.136	0.035	0.615	0.053	0.548	0.012	0.546	0.127	0.316	0.002	0.871	0.123	0.401	0.056	0.544	0.125	0.4	0.255	0.302	0.276	0.308	0.052	0.546	0.125	0.276
10579	Methane|Carbon, isotope of mass 15|Methyl radical|Carbene|(2H4)Methane|methane, ion(1-)|METHANE-D1|Methane-d2|Methane-d3|Methane-13C,d4	74-82-8|15929-23-4|2229-07-4|2465-56-7|558-20-3|15194-58-8|676-49-3|676-55-1|676-80-2|2644-20-4	OC1C=CC(C=CC(=O)C2C=CC=CC=2)=CC=1	0.31	0.35	0.004	0.871	0.568	0.038	0.004	0.866	0.398	0.14	0.016	0.619	0.018	0.658	0.513	0.069	0.467	0.082	0.262	0.137	0.747	0.071	0.137	0.267	0.218	0.216	0.008	0.571	0.255	0.109	0.049	0.381	0.141	0.318	0.301	0.164	0.347	0.146	0.499	0.228	0.496	0.081	0.193	0.215	0.634	0.15
10580	Methyl bromide|Bromo(2H3)methane|Bromomethyl radical|Lithium, (bromomethyl)-|Bromo(~13~C)methane|Bromo(~2~H_1_)methane|Bromo(~2~H_2_)methane	74-83-9|1111-88-2|16519-97-4|92533-92-1|51624-21-6|1861-05-8|4960-89-8	OC1=CC2C=C3C=CC4C=CC=CC=4C3=CC=2C=C1	0.035	0.763	0.004	0.87	0.086	0.43	0.001	0.951	0.008	0.695	0.002	0.897	0.006	0.804	0.266	0.123	0.044	0.327	0.026	0.524	0.042	0.242	0.157	0.182	0.074	0.451	0.005	0.587	0.073	0.401	0.001	0.941	0.017	0.696	0.082	0.456	0.55	0.135	0.007	0.757	0.025	0.584	0.276	0.181	0.229	0.254
10581	Ethane|Ethane-d6|Ethane-1,1,1-d3|Copper, ethyl-|Zinc, ethyl-|Ethane-d5|Ethane-13C1|Ethane-13C2|(~2~H_4_)Ethane|PUBCHEM_20406870|Ethane--water (1/1)|PUBCHEM_71335934	74-84-0|1632-99-1|2031-95-0|18365-11-2|141677-20-5|3681-30-9|6145-17-1|52026-74-1|3681-29-6|150293-07-5|14485-33-7|111976-13-7	NC1C=C2C=CC=CC2=C2C=CC=CC2=1	0.426	0.335	0.002	0.87	0.105	0.415	0.001	0.964	0.027	0.654	0.003	0.867	0.001	0.95	0.427	0.096	0.124	0.306	0.061	0.416	0.357	0.108	0.099	0.313	0.041	0.615	0.032	0.484	0.147	0.246	0.001	0.947	0.202	0.301	0.132	0.351	0.513	0.117	0.032	0.614	0.066	0.509	0.293	0.196	0.495	0.189
10582	Ethylene|Ethylene-d1|Ethylene-d3|Ethylene-1,1-d2|(2H4)Ethylene|Vinyllithium|Ethylene-13C2|Ethylene-13C1|PUBCHEM_15436397|Ethene--water (1/1)|Sodium ethen-1-ide	74-85-1|2680-00-4|2680-01-5|6755-54-0|683-73-8|917-57-7|51915-19-6|6145-18-2|138605-67-1|146329-71-7|7329-36-4	C1=CC=CC=C1C1=NN=C(O1)C1=CC=CO1	0.131	0.592	0.003	0.87	0.211	0.231	0.009	0.764	0.029	0.566	0.024	0.541	0.04	0.451	0.669	0.102	0.131	0.261	0.021	0.512	0.219	0.141	0.039	0.563	0.05	0.575	0.047	0.431	0.133	0.323	0.007	0.761	0.067	0.506	0.113	0.394	0.439	0.232	0.09	0.487	0.117	0.409	0.116	0.333	0.029	0.649
10583	Ethyne|Calcium carbide (CaC2)|Acetylene-d2|Lithium hydrogenacetylide|Acetylene-d1|Acetylene-13C2|Acetylene--water (1/1)	74-86-2|75-20-7|1070-74-2|1111-64-4|2210-34-6|35121-31-4|164078-76-6	C(C=NC1C=CC=CC=1)C=NC1C=CC=CC=1	0.105	0.629	0.004	0.87	0.236	0.223	0.012	0.661	0.102	0.351	0.064	0.307	0.022	0.643	0.734	0.062	0.679	0.082	0.177	0.215	0.604	0.054	0.13	0.292	0.068	0.504	0.32	0.173	0.115	0.322	0.02	0.561	0.23	0.247	0.166	0.268	0.436	0.204	0.329	0.257	0.651	0.155	0.316	0.167	0.426	0.179
10584	Chloromethane|Chloromethane-d3|Lithium, (chloromethyl)-|PUBCHEM_13046530|Chloro(~13~C)methane|PUBCHEM_71357911|PUBCHEM_71430080	74-87-3|1111-89-3|18645-12-0|89984-56-5|19961-13-8|24581-60-0|90143-31-0	CC(C#C)N(C)C(=O)NC1C=CC(Cl)=CC=1	0.527	0.268	0.002	0.87	0.26	0.189	0.003	0.892	0.347	0.133	0.006	0.795	0.004	0.844	0.614	0.066	0.563	0.083	0.417	0.073	0.747	0.035	0.083	0.377	0.32	0.164	0.555	0.106	0.372	0.086	0.002	0.85	0.466	0.114	0.295	0.15	0.096	0.403	0.762	0.206	0.56	0.168	0.249	0.222	0.308	0.226
10585	Methyl iodide|Methyl, iodo-|Iodo(2H3)methane|Lithium, (iodomethyl)-|Iodomethane-13C,d3|Iodomethane-d2|Iodomethane-d|PUBCHEM_13046534|Iodo(~12~C)methane|PUBCHEM_71356484	74-88-4|16519-98-5|865-50-9|31103-51-2|20710-47-8|865-43-0|992-96-1|64596-37-8|1173018-72-8|25837-90-5	COC1=CC2=C(C=C1)C(=O)C1=CC=CC=C1C2=O	0.583	0.215	0.003	0.87	0.412	0.084	0.005	0.813	0.285	0.159	0.104	0.208	0.051	0.406	0.425	0.055	0.723	0.062	0.191	0.206	0.402	0.099	0.373	0.064	0.242	0.191	0.056	0.402	0.34	0.1	0.003	0.868	0.379	0.142	0.357	0.122	0.269	0.284	0.232	0.316	0.522	0.121	0.366	0.109	0.268	0.211
10586	Methylamine|Methylene, 1-amino-|Methylammonium bromide|(2H3)Methylammonium chloride|Methyl-d3-amine|Methanamine--hydrogen fluoride (1/1)|Methanamine--water (1/1)|Lithium aminomethanide|(~13~C)Methanamine--hydrogen chloride (1/1)|(~13~C)Methanamine|(~13~C,~2~H_3_)Methanamine--hydrogen chloride (1/1)|Methan(~15~N)amine--hydrogen chloride (1/1)|(~13~C)Methan(~15~N)amine|Methanamine--cadmium (1/1)	74-89-5|35430-17-2|6876-37-5|7436-22-8|5581-55-5|57847-62-8|177428-67-0|59189-59-2|60656-93-1|106448-86-6|104809-19-0|3852-22-0|1449-71-4|67660-08-6	OC1=CC(=CC=C1)OC(=O)C1C=CC=CC=1	0.811	0.09	0.003	0.87	0.612	0.039	0.112	0.252	0.411	0.069	0.025	0.564	0.253	0.109	0.674	0.079	0.729	0.055	0.583	0.028	0.77	0.037	0.396	0.075	0.461	0.1	0.007	0.589	0.631	0.023	0.083	0.334	0.541	0.099	0.356	0.13	0.613	0.11	0.706	0.12	0.577	0.077	0.113	0.344	0.491	0.22
10588	Methanethiol|Sodium thiomethoxide|Mercaptomethyl radical|Methylsulfide anion|Methanethiol, C-d3|Methane(~2~H)thiol|(~13~C)Methanethiol	74-93-1|5188-07-8|17032-46-1|17302-63-5|7175-74-8|16978-68-0|90500-11-1	CC1=CC=C(C=C1)OC(=O)CC1C=CC=CC=1	0.493	0.244	0.004	0.87	0.699	0.017	0.052	0.413	0.62	0.094	0.063	0.313	0.153	0.154	0.479	0.069	0.674	0.077	0.548	0.037	0.642	0.039	0.366	0.073	0.309	0.125	0.077	0.343	0.457	0.054	0.361	0.049	0.211	0.213	0.389	0.102	0.653	0.21	0.58	0.151	0.575	0.093	0.736	0.046	0.473	0.183
10589	Dimethylamine|N-Methylmethanamine hydrochloride|Dimethylamine-borane (1:1)|Dimethylamine, hydrate|Dimethylazanide|Di((2H3)methyl)ammonium chloride|Methanamine-14C, N-(methyl-14C)-, hydrochloride|Dimethyl-d6-amine|N-Methyl(~2~H_3_)methanamine--hydrogen chloride (1/1)|N-Methylmethan(~15~N)amine--hydrogen chloride (1/1)|N-(~13~C)Methyl(~13~C)methanamine--hydrogen chloride (1/1)|N-(~2~H_3_)Methyl(~2~…	124-40-3|506-59-2|74-94-2|15875-96-4|34285-60-4|53170-19-7|73607-84-8|14802-36-9|120033-84-3|75693-94-6|286012-99-5|22024-52-8	CN(C)C1C=CC(=CC=1)N=NC1C=CC(=CC=1)N(C)C	0.217	0.486	0.003	0.869	0.053	0.579	0.007	0.765	0.098	0.376	0.02	0.602	0.014	0.747	0.681	0.085	0.135	0.261	0.098	0.304	0.381	0.054	0.028	0.635	0.016	0.809	0.08	0.381	0.072	0.466	0.005	0.768	0.227	0.28	0.011	0.796	0.509	0.238	0.34	0.272	0.183	0.326	0.108	0.429	0.291	0.266
10590	Dibromomethane|Dibromomethyl radical|Dibromomethane-d2|PUBCHEM_71429985	74-95-3|14362-13-1|22117-86-8|90160-74-0	C1=CC=CC=C1C1=NN=C(O1)C1=CC=CC2=CC=CC=C21	0.031	0.738	0.003	0.869	0.052	0.576	0.004	0.863	0.012	0.681	0.019	0.586	0.015	0.699	0.219	0.115	0.039	0.336	0.018	0.537	0.043	0.245	0.026	0.592	0.011	0.819	0.029	0.465	0.025	0.634	0.003	0.805	0.013	0.703	0.042	0.596	0.039	0.625	0.066	0.525	0.1	0.496	0.083	0.419	0.04	0.549
10591	Bromoethane|Bromoethane-(2H5)|Bromoethane-1,1-d2|Bromoethane-2,2,2-d3|Bromo(1-~13~C)ethane|Bromo(~13~C_2_)ethane|Bromo(2-~13~C)ethane|Bromo(1,1,2,2-~2~H_4_)ethane|PUBCHEM_71380766	74-96-4|3675-63-6|3652-84-4|7439-86-3|92276-91-0|34189-75-8|117890-45-6|25854-32-4|63882-54-2	COC1C=CC=CC=1N=NC1=C(O)C=CC2C=CC=CC=21	0.119	0.565	0.004	0.869	0.078	0.49	0.002	0.91	0.053	0.484	0.015	0.615	0.002	0.905	0.644	0.05	0.62	0.107	0.075	0.378	0.473	0.122	0.043	0.563	0.004	0.873	0.036	0.492	0.032	0.558	0.002	0.887	0.106	0.45	0.079	0.503	0.18	0.41	0.235	0.343	0.304	0.181	0.076	0.416	0.335	0.224
10592	Bromochloromethane|PUBCHEM_71430071	74-97-5|90143-41-2	OC1C=CC(=CC=1)NC1C=CC(=CC=1)NO	0.314	0.423	0.003	0.869	0.141	0.279	0.006	0.802	0.106	0.358	0.004	0.796	0.012	0.754	0.738	0.064	0.553	0.068	0.05	0.449	0.453	0.09	0.026	0.593	0.062	0.514	0.015	0.512	0.143	0.314	0.001	0.902	0.25	0.225	0.033	0.636	0.252	0.22	0.339	0.29	0.322	0.293	0.027	0.562	0.2	0.329
10593	Propane|Isopropyl radical|Propane-d8|Propane-1,1,1,3,3,3-d6|Propane-2,2-d2|Propane-1,1,1,2,3,3,3-d7|Copper, (1-methylethyl)-|Propane-13C3|Propane--water (1/1)|PUBCHEM_57419694	74-98-6|2025-55-0|2875-94-7|2875-96-9|2875-95-8|92565-91-8|55883-86-8|344239-80-1|14602-87-0|141677-21-6	CC1C=C(C=CC=1N)N=NC1=CC=CC=C1C=O	0.166	0.514	0.002	0.869	0.227	0.227	0.008	0.784	0.203	0.249	0.009	0.671	0.018	0.683	0.571	0.06	0.521	0.08	0.032	0.48	0.3	0.136	0.063	0.439	0.016	0.795	0.261	0.206	0.054	0.506	0.002	0.882	0.096	0.401	0.04	0.588	0.433	0.149	0.182	0.412	0.339	0.172	0.199	0.215	0.451	0.244
10594	1-Propyne|Propyne-3,3,3-d1|Propyne-d4|sodium;prop-1-yne	74-99-7|13025-73-5|6111-63-3|10486-71-2	OC1C=C2C=CC3C=C4C=CC=CC4=CC=3C2=CC=1	0.031	0.747	0.005	0.868	0.086	0.441	0.001	0.943	0.008	0.704	0.002	0.897	0.009	0.789	0.175	0.133	0.04	0.327	0.03	0.503	0.04	0.24	0.172	0.189	0.074	0.46	0.004	0.582	0.076	0.406	0.001	0.941	0.017	0.69	0.081	0.471	0.626	0.274	0.007	0.729	0.022	0.598	0.277	0.177	0.223	0.272
10595	Chloroethane|Chloro(1,1-~2~H_2_)ethane|Chloro(~13~C_2_)ethane|Chloro(1-~13~C)ethane|Chloro(2-~13~C)ethane|PUBCHEM_71357732	75-00-3|3652-86-6|34189-76-9|117890-47-8|117890-48-9|2633-75-2	NC1C=C2C=CC3C(=CC=C4C=CC=CC4=3)C2=CC=1	0.048	0.719	0.004	0.868	0.09	0.428	0.001	0.95	0.015	0.63	0.004	0.853	0.008	0.796	0.248	0.114	0.018	0.344	0.031	0.452	0.019	0.27	0.14	0.259	0.015	0.743	0.026	0.504	0.069	0.484	0.001	0.944	0.029	0.646	0.075	0.505	0.584	0.113	0.008	0.727	0.014	0.582	0.316	0.161	0.211	0.198
10596	Vinyl chloride|Lithium 1-chloroethen-1-ide|PUBCHEM_71403091	75-01-4|10363-20-9|78389-90-9	OC1=C(NC2=CC=CC=C12)C1NC2=CC=CC=C2C=1O	0.017	0.775	0.004	0.868	0.094	0.416	0.01	0.738	0.005	0.732	0.028	0.558	0.029	0.51	0.224	0.127	0.056	0.306	0.005	0.662	0.024	0.262	0.056	0.437	0.012	0.804	0.014	0.571	0.028	0.562	0.002	0.884	0.006	0.758	0.006	0.865	0.069	0.516	0.022	0.626	0.054	0.522	0.019	0.689	0.008	0.711
10597	Vinyl fluoride|Lithium 1-fluoroethen-1-ide|Sodium 2-fluoroethen-1-ide|Lithium 2-fluoroethen-1-ide	75-02-5|121777-28-4|827022-68-4|827022-64-0	OC1C=CC(=CC=1)C(=O)CC(=O)C1C=CC=CC=1	0.162	0.588	0.002	0.868	0.665	0.023	0.013	0.712	0.497	0.135	0.033	0.467	0.033	0.506	0.578	0.041	0.64	0.087	0.328	0.073	0.636	0.043	0.304	0.11	0.309	0.158	0.024	0.481	0.444	0.076	0.01	0.697	0.19	0.288	0.235	0.211	0.475	0.182	0.533	0.2	0.474	0.131	0.289	0.191	0.315	0.266
10598	Ethanamine|Ethylamine hydrochloride|Ethylamine hydrobromide|Ethan-1,1-d2-amine|Ethylamine-2,2,2-d3|Ethylamine-15N|Ethylamine-N,N-d2|Ethanamine, hydrofluoride|(~2~H_5_)Ethanamine--hydrogen chloride (1/1)|Ethan(~15~N)amine--hydrogen chloride (1/1)|Lithium 2-aminoethan-1-ide	75-04-7|557-66-4|593-55-5|17616-23-8|6118-19-0|88216-85-7|5852-45-9|65756-36-7|284474-81-3|84051-02-5|116245-61-5	OC(=O)C1C=CC=CC=1COC1C=CC=CC=1	0.438	0.207	0.003	0.868	0.712	0.018	0.043	0.417	0.618	0.094	0.032	0.445	0.259	0.096	0.687	0.084	0.801	0.046	0.576	0.035	0.592	0.05	0.342	0.074	0.333	0.139	0.06	0.421	0.503	0.051	0.294	0.073	0.182	0.285	0.311	0.142	0.483	0.122	0.5	0.056	0.717	0.096	0.584	0.063	0.734	0.122
10599	Acetonitrile|(2H3)Acetonitrile|Cyanomethyl radical|Acetonitrile, hydrofluoride|Acetonitrile-13C2|Methyl cyanide-13C,15N|Methyl-13C cyanide-15N|Acetonitrile-13C2,15N|Copper(1+) cyanomethanide|Acetonitrile--water (1/1)|PUBCHEM_21925125|PUBCHEM_22042011|Acetonitrile--hydrogen chloride (1/1)|Acetonitrile--formaldehyde (1/1)|PUBCHEM_71331326|Acetonitrile--vanadium (1/1)|PUBCHEM_71346946|Acetonitrile--…	75-05-8|2206-26-0|2932-82-3|78971-71-8|1722-25-4|14320-89-9|1755-38-0|14149-40-7|35219-76-2|128870-13-3|19511-74-1|19511-73-0|73233-19-9|675739-27-2|96226-89-0|128973-18-2|19511-76-3|163085-14-1|65532-41-4	NC1=CC2=NC3=CC=CC=C3N=C2C=C1N	0.304	0.382	0.003	0.867	0.008	0.811	0.021	0.593	0.001	0.89	0.014	0.641	0.015	0.692	0.491	0.086	0.004	0.402	0.076	0.372	0.007	0.336	0.097	0.345	0.004	0.864	0.083	0.35	0.026	0.61	0.001	0.945	0.148	0.312	0.043	0.646	0.165	0.377	0.065	0.548	0.016	0.652	0.002	0.902	0.047	0.476
10600	Acetaldehyde|(2H4)Acetaldehyde|Acetaldehyde-2,2,2-d3|(1-2H1)Acetaldehyde|Acetaldehyde-1-11C|Acetaldehyde-13C2|Ethylideneoxidanium|Acetaldehyde--aluminium (1/1)|PUBCHEM_71353076	75-07-0|1632-89-9|19901-15-6|4122-13-8|723342-55-0|1632-98-0|23653-97-6|85371-36-4|189503-17-1	OC1C=CC(=CC=1)N(O)C1=CC=CC2=CC=CC=C21	0.1	0.627	0.003	0.867	0.12	0.371	0.003	0.862	0.014	0.675	0.003	0.841	0.001	0.905	0.682	0.083	0.702	0.114	0.009	0.582	0.551	0.067	0.057	0.479	0.008	0.811	0.018	0.529	0.027	0.598	0.002	0.903	0.083	0.476	0.062	0.552	0.123	0.442	0.078	0.516	0.453	0.15	0.132	0.307	0.341	0.167
10601	Ethanethiol|Lithium thioethoxide	75-08-1|30383-01-8	OC1C=CC(=CC=1)NC1C=CC(=CC=1)N=O	0.267	0.468	0.003	0.867	0.115	0.356	0.004	0.853	0.2	0.258	0.002	0.871	0.008	0.81	0.762	0.076	0.518	0.101	0.036	0.504	0.621	0.031	0.024	0.664	0.06	0.531	0.007	0.583	0.083	0.395	0.002	0.871	0.172	0.362	0.04	0.602	0.54	0.291	0.231	0.348	0.574	0.12	0.041	0.522	0.242	0.249
10602	Dichloromethane|Methyl, dichloro-|Lithium, (dichloromethyl)-|Dichloromethane-13C|PUBCHEM_71354004|PUBCHEM_71360909|PUBCHEM_71403498	75-09-2|3474-12-2|2146-67-0|70110-03-1|158272-88-9|35340-45-5|76547-21-2	COC1C=CC(=CC=1)C1=CC(=O)C2C(O)=CC(=CC=2O1)OC	0.096	0.636	0.005	0.867	0.13	0.336	0.009	0.762	0.057	0.457	0.011	0.697	0.013	0.739	0.213	0.099	0.251	0.199	0.104	0.335	0.368	0.106	0.026	0.645	0.034	0.618	0.009	0.559	0.081	0.378	0.003	0.85	0.03	0.634	0.02	0.771	0.06	0.616	0.23	0.343	0.271	0.259	0.007	0.827	0.012	0.71
10603	Methane, difluoro-|Difluoromethyl radical|Difluoromethane--water (1/1)|PUBCHEM_71367362	75-10-5|2670-13-5|163227-90-5|685831-11-2	OC1C=CC(=CC=1)C(=O)CC(=O)C1C=CC=CC=1	0.14	0.589	0.002	0.867	0.628	0.025	0.012	0.708	0.478	0.122	0.033	0.465	0.033	0.511	0.819	0.065	0.497	0.072	0.355	0.078	0.663	0.048	0.299	0.106	0.338	0.146	0.024	0.483	0.426	0.066	0.01	0.696	0.197	0.317	0.225	0.202	0.754	0.131	0.441	0.13	0.428	0.161	0.315	0.199	0.422	0.154
10604	Formamide|Formamide-15N|(~2~H)Formamide|Formamide--water (1/1)|(~2~H_3_)Formamide|(~13~C)Formamide|(~18~O)Formamide|(~13~C,~15~N)Formamide|Formamide--hydrogen chloride (1/1)	75-12-7|1449-77-0|35692-88-7|56827-75-9|43380-64-9|51284-91-4|51284-92-5|285977-74-4|25600-32-2	OC1C=CC(=CC=1)N=NC1C=CC(=CC=1)NC1C=CC=CC=1	0.064	0.682	0.005	0.866	0.021	0.731	0.005	0.835	0.007	0.731	0.006	0.769	0.011	0.776	0.468	0.039	0.128	0.27	0.025	0.524	0.302	0.139	0.019	0.684	0.007	0.851	0.023	0.515	0.005	0.762	0.004	0.829	0.068	0.559	0.009	0.817	0.065	0.582	0.109	0.404	0.303	0.235	0.016	0.725	0.112	0.456
10605	Carbon disulfide|Carbon-13C disulfide	75-15-0|30860-31-2	O=C(C=CC1C=CC=CC=1)OCCCC1C=CC=CC=1	0.466	0.255	0.003	0.866	0.272	0.184	0.111	0.237	0.294	0.169	0.224	0.096	0.181	0.157	0.459	0.052	0.621	0.09	0.648	0.026	0.679	0.045	0.417	0.058	0.414	0.121	0.456	0.107	0.473	0.044	0.408	0.024	0.312	0.182	0.574	0.062	0.539	0.1	0.339	0.28	0.719	0.139	0.586	0.075	0.616	0.14
10607	Dimethyl sulfide|Dimethyl sulfide borane|Methane-d3, (methylthio)-|Di((2H3)methyl) sulphide|Dimethyl-13C2 sulfide|PUBCHEM_71340546|(Methylsulfanyl)methane--water (1/1)	75-18-3|13292-87-0|4752-12-9|926-09-0|136321-14-7|127540-40-3|58328-83-9	CC1=NN(C2=CC(=CC=C2Cl)S(O)(=O)=O)C(=O)C1N=NC1C=CC=CC=1	0.73	0.172	0.003	0.866	0.321	0.126	0.393	0.044	0.284	0.202	0.242	0.087	0.302	0.079	0.473	0.053	0.289	0.158	0.389	0.102	0.432	0.109	0.374	0.077	0.274	0.186	0.481	0.089	0.329	0.107	0.046	0.38	0.273	0.199	0.134	0.353	0.332	0.26	0.473	0.232	0.563	0.141	0.272	0.183	0.44	0.162
10609	Ethylene oxide|Oxiranyl radical|Oxirane, polymer with ethene|Oxirane, labeled with deuterium|(~13~C_2_)Oxirane|PUBCHEM_14450530|Oxirane--water (1/1)|Aluminium--oxirane (1/1)|Oxirane--water (1/6)	75-21-8|31586-84-2|43094-71-9|776996-79-3|84508-46-3|264910-85-2|16002-48-5|143843-44-1|57266-52-1	CC(=O)NC1C=CC=C2C=1CC1C=CC=CC2=1	0.51	0.21	0.004	0.866	0.519	0.039	0.001	0.947	0.211	0.276	0.002	0.916	0.001	0.911	0.618	0.071	0.454	0.102	0.004	0.655	0.497	0.055	0.164	0.223	0.201	0.257	0.129	0.288	0.352	0.09	0.001	0.915	0.431	0.133	0.387	0.107	0.675	0.166	0.837	0.24	0.801	0.066	0.523	0.079	0.627	0.123
10611	Bromoform|Bromoform-13C	75-25-2|72802-81-4	BrC1C(Br)=C(C=CC=1Br)OC1C=C(Br)C=CC=1	0.184	0.505	0.003	0.865	0.07	0.484	0.001	0.918	0.19	0.279	0.001	0.947	0.004	0.838	0.504	0.077	0.207	0.202	0.151	0.251	0.395	0.111	0.072	0.412	0.063	0.528	0.186	0.273	0.085	0.419	0.075	0.297	0.159	0.353	0.244	0.2	0.364	0.282	0.215	0.401	0.243	0.301	0.077	0.417	0.32	0.218
10612	2-Bromopropane|2-Bromopropane-1,1,1,3,3,3-d6|2-Bromo(2-~2~H)propane	75-26-3|52809-76-4|4067-80-5	NC(=O)NC1C=CC(=CC=1)OC1C=CC(Cl)=CC=1	0.125	0.601	0.004	0.865	0.178	0.29	0.006	0.775	0.185	0.303	0.005	0.798	0.032	0.534	0.518	0.062	0.529	0.094	0.028	0.473	0.492	0.061	0.014	0.699	0.009	0.85	0.059	0.397	0.02	0.599	0.004	0.84	0.116	0.419	0.039	0.613	0.254	0.409	0.125	0.387	0.535	0.142	0.127	0.356	0.193	0.313
10613	Bromodichloromethane|Bromodichloromethane-13C	75-27-4|93952-10-4	C1=CC=CC=C1C1N=C(ON=1)C1C=CC=CC=1	0.043	0.732	0.003	0.865	0.198	0.239	0.007	0.783	0.028	0.58	0.02	0.572	0.016	0.666	0.745	0.076	0.319	0.187	0.019	0.529	0.276	0.129	0.031	0.598	0.036	0.66	0.083	0.416	0.072	0.413	0.014	0.636	0.017	0.654	0.151	0.355	0.475	0.254	0.073	0.519	0.186	0.378	0.153	0.322	0.022	0.709
10614	Isobutane|tert-Butyl radical|Propane-1,1,1,3,3,3-d6, 2-methyl-|ISOBUTYLLITHIUM|Copper(1+) 2-methylpropan-2-ide|2-Methylpropane--water (1/1)|Sodium 2-methylpropan-1-ide|Sodium 2-methylpropan-2-ide	75-28-5|1605-73-8|74440-45-2|920-36-5|56583-96-1|16767-72-9|864974-51-6|39712-23-7	O=C(C=CC1C=CC=CC=1)OCCCC1C=CC=CC=1	0.499	0.254	0.003	0.865	0.267	0.184	0.116	0.227	0.288	0.173	0.219	0.103	0.182	0.155	0.753	0.058	0.385	0.123	0.634	0.035	0.704	0.048	0.416	0.056	0.381	0.127	0.485	0.115	0.47	0.072	0.4	0.023	0.361	0.21	0.557	0.067	0.672	0.161	0.594	0.175	0.803	0.046	0.605	0.053	0.483	0.07
10615	2-Chloropropane|2-Chloro(~2~H_7_)propane	75-29-6|55956-02-0	CC1=NN(C2=CC(=CC=C2Cl)S(O)(=O)=O)C(=O)C1N=NC1C=CC=CC=1	0.736	0.132	0.003	0.865	0.314	0.114	0.397	0.041	0.311	0.227	0.238	0.084	0.297	0.08	0.548	0.074	0.3	0.146	0.373	0.091	0.402	0.111	0.369	0.071	0.257	0.178	0.487	0.094	0.306	0.106	0.047	0.378	0.283	0.233	0.139	0.344	0.583	0.329	0.456	0.212	0.61	0.058	0.261	0.151	0.642	0.137
10616	Isopropylamine|Isopropyl-d7-amine	75-31-0|106658-09-7	CCCCCOC(=O)C=CC1C=CC=CC=1	0.799	0.117	0.004	0.865	0.694	0.018	0.032	0.486	0.365	0.139	0.329	0.053	0.349	0.066	0.603	0.087	0.706	0.094	0.554	0.032	0.855	0.059	0.603	0.03	0.353	0.141	0.613	0.09	0.461	0.051	0.59	0.011	0.454	0.122	0.472	0.097	0.701	0.149	0.529	0.185	0.6	0.132	0.531	0.066	0.452	0.118
10617	Isopropyl mercaptan|Sodium 2-propanethiolate	75-33-2|20607-43-6	C1=CC=CC=C1C1C=CC=CC=1OC1C=CC=CC=1	0.079	0.618	0.003	0.864	0.069	0.489	0.003	0.901	0.04	0.514	0.013	0.671	0.003	0.853	0.369	0.065	0.262	0.149	0.058	0.398	0.307	0.13	0.067	0.405	0.024	0.717	0.015	0.534	0.03	0.578	0.015	0.64	0.063	0.494	0.148	0.293	0.091	0.5	0.102	0.519	0.191	0.392	0.142	0.326	0.287	0.246
10618	1,1-Dichloroethane	75-34-3	C1=CC=C(N=C1C1C=CC=CC=1)C1C=CC=CC=1	0.059	0.689	0.003	0.864	0.137	0.308	0.006	0.826	0.017	0.651	0.017	0.6	0.007	0.812	0.142	0.118	0.234	0.197	0.041	0.421	0.207	0.143	0.05	0.489	0.012	0.816	0.107	0.299	0.055	0.464	0.021	0.56	0.035	0.629	0.244	0.201	0.174	0.322	0.041	0.607	0.1	0.45	0.218	0.214	0.104	0.406
10619	1,1-Dichloroethylene	75-35-4	O=C(Cl)C1C=CC(=CC=1)N=NC1C=CC=CC=1	0.213	0.497	0.004	0.864	0.159	0.283	0.005	0.836	0.18	0.27	0.009	0.727	0.009	0.785	0.752	0.106	0.634	0.125	0.088	0.329	0.496	0.128	0.062	0.474	0.05	0.569	0.141	0.308	0.043	0.49	0.009	0.692	0.121	0.413	0.088	0.449	0.231	0.327	0.112	0.431	0.346	0.205	0.199	0.234	0.476	0.136
10620	Acetyl chloride|(2H3)Acetyl chloride|Acetyl chloride-1-13C|Acetyl chloride-13C2	75-36-5|19259-90-6|1520-57-6|89186-79-8	NC1C=CC(=CC=1)C1=CC=C(N)C=C1[N+]([O-])=O	0.3	0.441	0.002	0.864	0.159	0.275	0.012	0.681	0.069	0.449	0.009	0.739	0.024	0.554	0.463	0.087	0.601	0.088	0.034	0.49	0.422	0.116	0.071	0.409	0.052	0.542	0.056	0.4	0.18	0.246	0.001	0.91	0.077	0.451	0.151	0.348	0.537	0.203	0.134	0.366	0.546	0.117	0.059	0.508	0.171	0.311
10621	1,1-Difluoroethane|Ethyl radical, 1,1-difluoro-|1,1-Difluoroethane--water (1/1)	75-37-6|24314-99-6|92533-01-2	O=NC(C(N=O)C1C=CC=CC=1)C1C=CC=CC=1	0.147	0.636	0.004	0.864	0.206	0.232	0.007	0.805	0.081	0.372	0.023	0.543	0.048	0.414	0.662	0.1	0.552	0.082	0.139	0.286	0.426	0.089	0.107	0.309	0.057	0.525	0.044	0.422	0.078	0.386	0.018	0.562	0.185	0.277	0.092	0.449	0.125	0.415	0.151	0.368	0.318	0.238	0.06	0.547	0.123	0.393
10622	Vinylidene fluoride	75-38-7	OC1=CC=CC2=C1C(=O)C1C=CC=CC=1C2=O	0.249	0.461	0.002	0.864	0.258	0.182	0.007	0.781	0.137	0.31	0.147	0.128	0.018	0.683	0.608	0.031	0.701	0.097	0.138	0.21	0.386	0.094	0.345	0.093	0.362	0.14	0.002	0.713	0.229	0.169	0.002	0.872	0.334	0.168	0.247	0.219	0.25	0.315	0.225	0.323	0.546	0.152	0.105	0.308	0.424	0.12
10623	Dichlorofluoromethane|Dichlorofluoromethyl radical	75-43-4|1691-90-3	[O-][N+](=O)C1C=CC=C2C=1N=CC=C2C1C=CC=CC=1	0.141	0.539	0.005	0.864	0.281	0.161	0.006	0.822	0.019	0.578	0.014	0.665	0.005	0.835	0.599	0.064	0.349	0.151	0.018	0.522	0.076	0.201	0.148	0.237	0.047	0.599	0.062	0.415	0.173	0.227	0.007	0.775	0.005	0.762	0.137	0.343	0.406	0.122	0.011	0.694	0.21	0.303	0.277	0.198	0.105	0.457
10624	Phosgene|Phosgene-13C solution	75-44-5|53120-07-3	O=C=NC1C=CC(Cl)=CC=1	0.787	0.137	0.003	0.863	0.54	0.041	0.005	0.827	0.412	0.145	0.583	0.009	0.529	0.027	0.58	0.069	0.662	0.063	0.779	0.009	0.429	0.096	0.751	0.009	0.74	0.039	0.799	0.034	0	0.861	0.031	0.568	0.753	0.055	0.413	0.107	0.112	0.383	0.688	0.15	0.865	0.063	0.639	0.085	0.454	0.17
10625	Chlorodifluoromethane|Chlorodifluoromethyl radical|Chloro(difluoro)methane--water (1/1)	75-45-6|1691-89-0|20723-62-0	C1=CC=CN=C1C1N=C(C(=NN=1)C1=CC=CO1)C1=CC=CO1	0.025	0.766	0.004	0.862	0.086	0.435	0.012	0.667	0.036	0.523	0.038	0.451	0.039	0.491	0.304	0.14	0.051	0.328	0.012	0.577	0.039	0.222	0.015	0.709	0.013	0.804	0.03	0.46	0.025	0.613	0.005	0.762	0.01	0.716	0.031	0.627	0.045	0.612	0.064	0.489	0.054	0.567	0.018	0.716	0.041	0.606
10626	Trifluoromethane|Trifluoromethyl radical|Methane-d, trifluoro-|Copper, (trifluoromethyl)-|PUBCHEM_71352976|Oxirane--trifluoromethane (1/1)	75-46-7|2264-21-3|558-22-5|77152-08-0|194491-06-0|525577-19-9	OC1C=CC(C=O)=CC=1N1N=C2C=CC=CC2=N1	0.187	0.455	0.004	0.862	0.257	0.203	0.019	0.613	0.108	0.404	0.024	0.53	0.035	0.494	0.554	0.067	0.319	0.16	0.061	0.412	0.423	0.109	0.154	0.244	0.126	0.365	0.028	0.498	0.276	0.144	0.003	0.862	0.038	0.585	0.134	0.366	0.284	0.275	0.23	0.329	0.267	0.242	0.041	0.573	0.007	0.721
10627	Iodoform|Triiodo(~2~H)methane	75-47-8|2787-27-1	CC1=CC=CC=C1N=NC1=CC(C=O)=C(N)C=C1	0.153	0.549	0.003	0.862	0.261	0.202	0.007	0.819	0.202	0.246	0.01	0.662	0.011	0.75	0.536	0.101	0.667	0.044	0.03	0.478	0.257	0.143	0.101	0.349	0.016	0.816	0.281	0.219	0.055	0.483	0.002	0.88	0.11	0.398	0.044	0.573	0.559	0.16	0.173	0.367	0.491	0.152	0.301	0.152	0.337	0.239
10628	Trimethylamine|N,N-Dimethylmethanamine hydrochloride|Formic acid, compd. with N,N-dimethylmethanamine (1:1)|Trimethylamine, hydrate|Trimethylammonium bromide|Methanamine, N,N-dimethyl-, hydrofluoride|PUBCHEM_12698370|Lithium (dimethylamino)methanide|N,N-Dimethylmethan(~15~N)amine|N,N-Bis[(~13~C)methyl](~13~C)methanamine--hydrogen chloride (1/1)|N,N-Bis[(~2~H_3_)methyl](~2~H_3_)methanamine--(~2~H)…	75-50-3|593-81-7|58828-90-3|15875-97-5|2840-24-6|65756-37-8|61423-57-2|26285-58-5|25756-36-9|286013-00-1|107766-37-0|18856-86-5	CCOC1C=CC(=CC=1)N=NC1C=CC(N)=CC=1N	0.203	0.499	0.003	0.861	0.11	0.39	0.006	0.805	0.053	0.461	0.009	0.74	0.021	0.587	0.526	0.116	0.519	0.078	0.129	0.291	0.39	0.113	0.119	0.323	0.009	0.81	0.142	0.325	0.017	0.663	0	0.953	0.249	0.262	0.055	0.538	0.207	0.323	0.236	0.351	0.077	0.506	0.132	0.321	0.244	0.17
10629	Nitromethane|Methylene, nitro-|Nitro(2H3)methane|Nitromethane-13C|Nitro(~13~C,~2~H_3_)methane	75-52-5|19527-13-0|13031-32-8|32480-00-5|112898-45-0	C1=CC=CC2=NC3=CC=CC=C3N=C21	0.206	0.495	0.004	0.861	0.122	0.354	0.016	0.62	0.009	0.709	0.032	0.483	0.021	0.604	0.655	0.084	0.231	0.208	0.025	0.505	0.244	0.152	0.021	0.688	0.033	0.644	0.205	0.246	0.277	0.151	0.006	0.77	0.2	0.292	0.266	0.204	0.564	0.101	0.083	0.465	0.028	0.587	0.296	0.16	0.419	0.171
10630	Methyldichlorosilane	75-54-7	COC1C=CC(=CC=1)C(=O)C1C=CC(=CC=1)OC	0.395	0.328	0.003	0.86	0.374	0.115	0.007	0.82	0.222	0.196	0.02	0.623	0.022	0.623	0.484	0.086	0.654	0.097	0.307	0.133	0.539	0.045	0.15	0.228	0.038	0.638	0.065	0.424	0.096	0.351	0.01	0.704	0.149	0.327	0.144	0.357	0.217	0.35	0.329	0.358	0.462	0.155	0.263	0.17	0.401	0.203
10631	Propyleneimine|Propylenimine, (+)-	75-55-8|83647-99-8	CC1C=NC(CS(=O)C2NC3=CC=C(N=C3N=2)OC)=C(C)C=1OC	0.494	0.246	0.003	0.86	0.467	0.078	0.006	0.834	0.081	0.425	0.427	0.031	0.017	0.682	0.561	0.07	0.215	0.179	0.57	0.043	0.543	0.06	0.417	0.059	0.077	0.508	0.589	0.077	0.463	0.059	0.002	0.895	0.218	0.289	0.43	0.088	0.508	0.232	0.35	0.275	0.428	0.165	0.361	0.107	0.504	0.131
10632	1,2-Propylene oxide|Aziridine, polymer with 2-methyloxirane|2-(~2~H_3_)Methyl(~2~H_3_)oxirane	75-56-9|31974-35-3|202468-69-7	OC(=O)C1=CC=CC=C1NCC1C=CC=CC=1	0.358	0.34	0.003	0.86	0.64	0.028	0.024	0.561	0.307	0.149	0.064	0.36	0.093	0.276	0.411	0.05	0.714	0.058	0.33	0.113	0.775	0.056	0.215	0.149	0.118	0.385	0.385	0.191	0.289	0.174	0.055	0.357	0.073	0.467	0.146	0.311	0.639	0.156	0.389	0.177	0.611	0.059	0.444	0.145	0.589	0.069
10636	Bromotrichloromethane	75-62-7	CCCCCCOC(=O)C1=CC=CC=C1N	0.627	0.193	0.004	0.86	0.685	0.017	0.018	0.619	0.729	0.037	0.048	0.383	0.125	0.213	0.231	0.069	0.527	0.034	0.589	0.023	0.609	0.057	0.097	0.34	0.016	0.761	0.217	0.245	0.271	0.113	0.128	0.208	0.532	0.084	0.172	0.286	0.678	0.144	0.609	0.117	0.655	0.098	0.576	0.052	0.539	0.172
10637	Bromotrifluoromethane	75-63-8	C1=C(C2=CC=CN=C2C2=NC=CC=C21)C1C=CC=CC=1	0.088	0.608	0.004	0.859	0.146	0.322	0.005	0.807	0.01	0.696	0.011	0.667	0.008	0.737	0.358	0.122	0.09	0.289	0.017	0.544	0.033	0.241	0.064	0.45	0.024	0.718	0.05	0.393	0.05	0.481	0.002	0.87	0.03	0.628	0.092	0.417	0.534	0.19	0.058	0.601	0.029	0.604	0.25	0.202	0.112	0.36
10638	tert-Butylamine|2-Propanamine, 2-methyl-, hydrochloride|tert-Butylamine hydrobromide|2-Methylpropan-2-aminium thiocyanate	75-64-9|10017-37-5|60469-70-7|3020-73-3	CC1C=C(C=CC=1O)N=NC1C=CC=CC=1	0.325	0.392	0.005	0.859	0.154	0.267	0.007	0.798	0.109	0.333	0.003	0.818	0.009	0.77	0.348	0.081	0.537	0.128	0.057	0.415	0.6	0.05	0.048	0.522	0.103	0.377	0.006	0.589	0.03	0.546	0.005	0.785	0.199	0.316	0.026	0.731	0.47	0.162	0.174	0.439	0.598	0.1	0.224	0.18	0.51	0.23
10639	tert-Butyl alcohol|Lithium 2-methylpropan-2-olate|2-Methyl-2-propanol, potassium salt|2-Propanol, 2-methyl-, sodium salt|tert-Butoxy|Cesium 2-methylpropan-2-olate|2-Methylpropan-2-(2H)ol|AGN-PC-005B6W|2-(~2~H_3_)Methyl(~2~H_6_)propan-2-ol|2-(~13~C)Methyl(~13~C_3_)propan-2-ol|2-(~13~C)Methyl(1,3-~13~C_2_)propan-2-ol|2-Methylpropan-2-ol--water (1/2)|2-Methylpropan-2-ol--water (1/1)	75-65-0|1907-33-1|865-47-4|865-48-5|3141-58-0|3934-09-6|3972-25-6|35342-67-7|25725-11-5|1093099-09-2|32480-06-1|153205-82-4|75179-55-4	CN(C)C1C=C(C(O)=CC=1)C(=O)C=CC1C=CC=CC=1	0.321	0.446	0.003	0.859	0.28	0.186	0.01	0.72	0.207	0.265	0.036	0.444	0.024	0.601	0.765	0.097	0.398	0.075	0.216	0.181	0.793	0.032	0.106	0.332	0.083	0.443	0.077	0.386	0.335	0.092	0.018	0.591	0.248	0.254	0.084	0.439	0.493	0.196	0.77	0.127	0.659	0.075	0.225	0.206	0.603	0.092
10640	2-Methyl-2-propanethiol	75-66-1	NNC1C=CC(=CC=1)[N+]([O-])=O	0.32	0.336	0.004	0.859	0.372	0.111	0.03	0.531	0.612	0.077	0.186	0.099	0.218	0.118	0.418	0.081	0.487	0.144	0.429	0.062	0.347	0.125	0.318	0.082	0.673	0.043	0.669	0.054	0.098	0.334	0.025	0.531	0.53	0.085	0.129	0.356	0.382	0.201	0.091	0.398	0.271	0.261	0.524	0.038	0.657	0.116
10641	1-Chloro-1,1-difluoroethane	75-68-3	O=C1C(C2C=CC=CC=2)C(=O)NN1C1C=CC=CC=1	0.064	0.663	0.004	0.859	0.432	0.078	0.011	0.74	0.087	0.379	0.029	0.497	0.029	0.554	0.398	0.095	0.219	0.184	0.062	0.411	0.352	0.114	0.071	0.377	0.035	0.645	0.026	0.491	0.222	0.231	0.012	0.685	0.008	0.752	0.06	0.56	0.118	0.405	0.354	0.244	0.473	0.187	0.045	0.536	0.029	0.6
10642	Trichlorofluoromethane|Trichloro(fluoro)methane--water (1/1)	75-69-4|19258-26-5	CC(=O)NC1=CC=CC2CC3C=CC=CC=3C1=2	0.588	0.213	0.004	0.859	0.513	0.042	0.001	0.953	0.114	0.331	0.002	0.914	0.001	0.931	0.534	0.09	0.466	0.151	0.004	0.647	0.576	0.043	0.155	0.224	0.193	0.232	0.116	0.299	0.372	0.064	0.001	0.92	0.399	0.143	0.424	0.111	0.707	0.113	0.473	0.194	0.538	0.148	0.688	0.095	0.482	0.129
10643	Dichlorodifluoromethane|Dichloro(difluoro)methane--water (1/1)	75-71-8|20814-57-7	C1=CC=CC=C1C1C2=CC=CC=C2N=C2C=CC=CC2=1	0.071	0.656	0.004	0.858	0.119	0.355	0.001	0.922	0.029	0.567	0.014	0.65	0.005	0.811	0.141	0.147	0.035	0.343	0.054	0.429	0.026	0.278	0.072	0.445	0.041	0.676	0.054	0.415	0.05	0.501	0.001	0.913	0.038	0.611	0.097	0.425	0.514	0.21	0.029	0.657	0.036	0.544	0.273	0.197	0.232	0.152
10644	Chlorotrifluoromethane	75-72-9	COC1=CC=C(C=C1)OC1=CC=C(N)C=C1	0.241	0.367	0.003	0.858	0.187	0.234	0.004	0.863	0.203	0.293	0.006	0.78	0.01	0.742	0.438	0.089	0.599	0.101	0.119	0.316	0.432	0.111	0.019	0.656	0.152	0.33	0.03	0.491	0.199	0.234	0.003	0.837	0.322	0.211	0.04	0.609	0.154	0.439	0.568	0.128	0.55	0.155	0.094	0.35	0.543	0.085
10645	Carbon tetrafluoride|PUBCHEM_19913523|Tetrafluoromethane--water (1/1)	75-73-0|56617-34-6|20615-97-8	NC1=CC(N)=C(N)C=C1	0.591	0.257	0.004	0.858	0.253	0.184	0.022	0.599	0.254	0.261	0.14	0.138	0.079	0.303	0.585	0.094	0.195	0.206	0.602	0.014	0.108	0.203	0.593	0.022	0.093	0.419	0.272	0.192	0.158	0.225	0.001	0.943	0.388	0.117	0.219	0.207	0.517	0.094	0.384	0.289	0.005	0.736	0.217	0.204	0.532	0.208
10647	Methanesulfonic acid|Methanesulfonate|Methanesulfonic acid, potassium salt|Cesium methanesulfonate|Methanesulfonic acid--1H-imidazole (1/1)|Methane(~2~H)sulfonic acid|Methanesulfonic acid--ethanamine (1/1)|Methanesulfonic acid--(oxiran-2-yl)methanol (1/1)|Methanesulfonic acid--triazane (1/1)	75-75-2|NOCAS_44009|2386-56-3|2550-61-0|82220-44-8|66178-40-3|2386-49-4|67800-62-8|61017-19-4	OC1C=CC(=CC=1)N=NC1C=CC=CC=1C(O)=O	0.086	0.646	0.004	0.858	0.358	0.119	0.012	0.688	0.333	0.163	0.015	0.665	0.07	0.322	0.616	0.108	0.325	0.144	0.043	0.449	0.468	0.097	0.054	0.512	0.031	0.724	0.028	0.486	0.097	0.378	0.006	0.766	0.096	0.496	0.031	0.642	0.166	0.387	0.301	0.311	0.52	0.108	0.059	0.509	0.028	0.549
10648	Tetramethylsilane|(Trimethylsilyl)methyllithium|Potassium (trimethylsilyl)methanide|Copper(1+) (trimethylsilyl)methanide	75-76-3|1822-00-0|53127-82-5|48003-18-5	CC(C)NC(=O)NC(C)C	0.771	0.162	0.003	0.858	0.799	0.008	0.83	0.005	0.571	0.06	0.796	0.003	0.722	0.008	0.456	0.047	0.709	0.079	0.844	0.022	0.627	0.033	0.832	0.007	0.707	0.033	0.821	0.032	0.698	0.022	0.779	0.005	0.594	0.049	0.776	0.026	0.673	0.077	0.751	0.19	0.657	0.069	0.785	0.026	0.715	0.129
10649	Chlorotrimethylsilane	75-77-4	NC1=CC=CC2=NC3=CC=CC=C3C=C21	0.459	0.3	0.004	0.857	0.036	0.645	0.006	0.801	0.002	0.852	0.007	0.707	0.001	0.949	0.489	0.046	0.08	0.287	0.057	0.417	0.018	0.274	0.087	0.349	0.004	0.87	0.065	0.367	0.149	0.274	0	0.962	0.148	0.309	0.117	0.392	0.727	0.213	0.016	0.641	0.006	0.707	0.122	0.311	0.26	0.129
10650	Dimethyldichlorosilane	75-78-5	OC1=CC=C(F)C=C1C1C=CC(=CC=1)C1C=CC=CC=1	0.03	0.729	0.003	0.857	0.043	0.615	0.002	0.896	0.025	0.641	0.005	0.802	0.006	0.818	0.383	0.121	0.158	0.241	0.043	0.45	0.281	0.13	0.023	0.657	0.014	0.789	0.006	0.582	0.046	0.492	0.01	0.687	0.011	0.698	0.033	0.648	0.19	0.399	0.065	0.507	0.147	0.38	0.037	0.602	0.041	0.576
10651	Methyltrichlorosilane	75-79-6	COC1C=CC(=CC=1)NC1C=CC(N)=CC=1	0.124	0.603	0.003	0.857	0.129	0.321	0.003	0.884	0.134	0.302	0.004	0.81	0.005	0.831	0.403	0.108	0.746	0.075	0.03	0.487	0.261	0.141	0.041	0.509	0.122	0.362	0.074	0.376	0.223	0.237	0.001	0.929	0.314	0.215	0.074	0.498	0.629	0.221	0.308	0.294	0.216	0.318	0.231	0.212	0.597	0.164
10652	2,2,2-Tribromoethanol	75-80-9	COC1C=CC(=CC=1)NC1=CC=C(C=C1C(O)=O)N=N#N	0.145	0.549	0.002	0.857	0.157	0.262	0.01	0.729	0.314	0.15	0.033	0.485	0.029	0.558	0.63	0.068	0.328	0.173	0.068	0.368	0.325	0.12	0.045	0.493	0.016	0.795	0.134	0.294	0.048	0.494	0.002	0.84	0.087	0.454	0.013	0.806	0.097	0.436	0.112	0.444	0.199	0.316	0.068	0.458	0.22	0.27
10653	2,2-Dimethylbutane|Lithium, (3,3-dimethylbutyl)-	75-83-2|6909-52-0	COC1C=CC(=CC=1)N=NC1=CC=C(N)N=C1N	0.271	0.36	0.003	0.857	0.288	0.193	0.015	0.66	0.073	0.387	0.029	0.497	0.063	0.377	0.631	0.088	0.292	0.102	0.056	0.419	0.183	0.131	0.056	0.539	0.026	0.738	0.11	0.327	0.143	0.269	0.002	0.874	0.143	0.377	0.12	0.375	0.273	0.338	0.246	0.332	0.153	0.373	0.034	0.556	0.05	0.461
10654	2,2-Dimethylpropanol	75-84-3	CNC1C=CC(=CC=1)N=NC1=CC=CC=C1C(O)=O	0.162	0.584	0.003	0.857	0.266	0.191	0.021	0.598	0.182	0.242	0.05	0.38	0.08	0.326	0.561	0.082	0.356	0.162	0.131	0.294	0.22	0.145	0.092	0.381	0.009	0.833	0.241	0.246	0.124	0.28	0.005	0.821	0.068	0.525	0.043	0.568	0.157	0.383	0.275	0.357	0.281	0.252	0.154	0.301	0.164	0.296
10655	2-Methyl-2-butanol|Sodium 2-methylbutan-2-olate|2-Butanol, 2-methyl-, potassium salt|Lithium 2-methylbutan-2-olate|Methanesulfonic acid--2-methylbutan-2-ol (1/1)	75-85-4|14593-46-5|41233-93-6|53535-81-2|61548-82-1	OC(=O)C1=CC(=NC2C=CC=CC=21)C1C=CC=CC=1	0.12	0.6	0.004	0.857	0.372	0.105	0.012	0.709	0.065	0.455	0.182	0.144	0.206	0.137	0.476	0.086	0.394	0.132	0.277	0.145	0.497	0.059	0.321	0.095	0.174	0.296	0.331	0.175	0.289	0.12	0.009	0.703	0.001	0.888	0.119	0.417	0.548	0.123	0.143	0.409	0.492	0.127	0.356	0.127	0.209	0.309
10656	2-Hydroxy-2-methylpropanenitrile|2-Cyano-2-propanol-1,1,1,3,3,3-d6	75-86-5|40662-43-9	O=C(CC(=O)NC1C=CC=CC=1)C1C=CC=CC=1	0.13	0.562	0.004	0.857	0.588	0.048	0.013	0.695	0.29	0.137	0.06	0.347	0.047	0.432	0.467	0.054	0.477	0.08	0.275	0.136	0.752	0.069	0.176	0.17	0.183	0.266	0.356	0.15	0.265	0.143	0.046	0.411	0.269	0.192	0.29	0.167	0.268	0.31	0.563	0.077	0.731	0.178	0.292	0.164	0.375	0.089
10657	Chloral	75-87-6	OC1=CC=C(C=C1N=NC1C=CC=CC=1)C1C=CC=CC=1	0.045	0.733	0.003	0.856	0.035	0.643	0.002	0.908	0.011	0.684	0.005	0.81	0.002	0.892	0.492	0.089	0.281	0.19	0.031	0.478	0.269	0.134	0.027	0.65	0.008	0.849	0.011	0.566	0.015	0.66	0.002	0.862	0.059	0.516	0.026	0.711	0.069	0.543	0.169	0.356	0.236	0.267	0.044	0.542	0.347	0.173
10658	2-Chloro-1,1,1-trifluoroethane|1-Chloro-2,2,2-trifluoroethyl radical	75-88-7|28760-99-8	NC1=CC2C(=CC=C3C=CC=CC3=2)C2=CC=CC=C21	0.047	0.67	0.004	0.856	0.093	0.441	0.001	0.945	0.015	0.64	0.003	0.847	0.01	0.785	0.239	0.117	0.021	0.346	0.03	0.481	0.016	0.278	0.147	0.26	0.016	0.759	0.02	0.499	0.072	0.465	0.001	0.942	0.025	0.648	0.074	0.503	0.593	0.232	0.005	0.755	0.012	0.598	0.307	0.184	0.344	0.233
10659	2,2,2-Trifluoroethanol|Ethanol, 2,2,2-trifluoro-, sodium salt|(1,1-2H2)-2,2,2-Trifluoroetane-1-(2H)ol|2,2,2-Trifluoroethan(ol-d)|2,2,2-Trifluoroethanol-1,1-d2	75-89-8|420-87-1|77253-67-9|77568-66-2|132248-58-9	N#CC1C=CC(C=CC2=CC3C=CC=CC=3O2)=CC=1	0.1	0.597	0.004	0.856	0.106	0.386	0.004	0.871	0.018	0.627	0.004	0.785	0.007	0.791	0.45	0.096	0.252	0.185	0.028	0.499	0.122	0.183	0.035	0.597	0.008	0.812	0.037	0.456	0.057	0.481	0.005	0.787	0.02	0.647	0.083	0.479	0.363	0.331	0.047	0.549	0.072	0.5	0.123	0.347	0.085	0.454
10660	tert-Butyl hydroperoxide	75-91-2	NC1C=CC(=CC=1)OCCOC1C=CC(N)=CC=1	0.304	0.37	0.004	0.856	0.153	0.312	0.006	0.818	0.072	0.409	0.011	0.659	0.032	0.534	0.412	0.089	0.331	0.133	0.187	0.198	0.583	0.064	0.091	0.389	0.039	0.596	0.067	0.341	0.094	0.37	0.005	0.813	0.133	0.36	0.094	0.415	0.216	0.323	0.312	0.254	0.208	0.374	0.17	0.28	0.085	0.371
10661	Sodium hydroxymethanesulfonate|Hydroxymethanesulfonic acid|Methanesulfonic acid, hydroxy-, monopotassium salt|Ammonium hydroxymethanesulphonate|Hydroxymethanesulfonate ION(1-)	870-72-4|75-92-3|51754-03-1|56418-71-4|7494-19-1	COC1C=C(C=CC2C=CC(N)=CC=2)C(=CC=1)OC	0.247	0.42	0.004	0.856	0.21	0.25	0.003	0.865	0.106	0.399	0.01	0.703	0.01	0.744	0.618	0.038	0.331	0.175	0.084	0.354	0.256	0.133	0.085	0.384	0.03	0.725	0.124	0.292	0.121	0.299	0.004	0.804	0.209	0.298	0.088	0.475	0.197	0.388	0.285	0.287	0.174	0.336	0.109	0.301	0.097	0.408
10662	Sodium methyl sulfate|Methyl sulfate|Methyl hydrogen sulfate|Sulfuric acid, monomethyl ester, potassium salt|Ammonium methyl sulphate	512-42-5|21228-90-0|75-93-4|562-54-9|19803-43-1	[O-][N+](=O)C1C=CC(=CC=1)NC(=O)C1C=CC=CC=1	0.396	0.328	0.003	0.856	0.252	0.198	0.018	0.642	0.279	0.195	0.01	0.655	0.032	0.516	0.614	0.101	0.773	0.086	0.032	0.497	0.61	0.047	0.1	0.315	0.068	0.492	0.284	0.226	0.261	0.162	0.006	0.764	0.2	0.317	0.141	0.315	0.014	0.703	0.31	0.223	0.682	0.151	0.122	0.321	0.03	0.603
10663	Trichloroethenylsilane	75-94-5	CNC1=CC=C(C=C1[N+]([O-])=O)C(=O)C1C=CC=CC=1	0.433	0.299	0.004	0.856	0.299	0.171	0.014	0.672	0.331	0.145	0.028	0.534	0.034	0.526	0.724	0.086	0.405	0.113	0.09	0.337	0.449	0.06	0.171	0.202	0.095	0.418	0.225	0.246	0.399	0.074	0.007	0.747	0.326	0.174	0.109	0.388	0.041	0.588	0.629	0.109	0.52	0.153	0.305	0.148	0.133	0.376
10664	Pentabromoethane	75-95-6	NC1C=CC(=CC=1)NC(=O)C1C=CC=CC=1	0.231	0.501	0.003	0.856	0.28	0.17	0.01	0.733	0.311	0.176	0.018	0.579	0.015	0.674	0.544	0.063	0.692	0.058	0.172	0.242	0.734	0.05	0.125	0.319	0.095	0.433	0.137	0.304	0.358	0.07	0.002	0.899	0.345	0.201	0.35	0.133	0.493	0.164	0.88	0.16	0.715	0.145	0.193	0.224	0.192	0.288
10665	Tribromoacetic acid|Sodium tribromoacetate|TRIBROMOACETATE|Tribromoacetic acid--N,N-diethylethanamine (1/1)	75-96-7|1184-87-8|8003-23-4|39107-91-0	CC(C)COC(=O)C1=CC=CC=C1N	0.793	0.098	0.004	0.856	0.841	0.012	0.011	0.677	0.703	0.081	0.328	0.047	0.089	0.265	0.662	0.08	0.696	0.051	0.719	0.018	0.662	0.051	0.455	0.035	0.504	0.067	0.009	0.578	0.657	0.033	0.216	0.12	0.764	0.04	0.622	0.065	0.788	0.084	0.483	0.073	0.446	0.126	0.71	0.048	0.673	0.121
10666	3,3-Dimethyl-2-butanone|2-Butanone-1,1,1-d3, 3,3-dimethyl-	75-97-8|54699-14-8	C(CSC1C=CC=CC=1)SC1C=CC=CC=1	0.3	0.404	0.007	0.855	0.066	0.522	0.002	0.923	0.016	0.656	0.005	0.787	0.003	0.884	0.672	0.076	0.324	0.168	0.299	0.118	0.418	0.12	0.295	0.115	0.407	0.112	0.212	0.238	0.291	0.113	0.132	0.218	0.385	0.194	0.314	0.135	0.298	0.185	0.313	0.329	0.514	0.135	0.349	0.116	0.391	0.176
10667	2,2-Dimethylpropanoic acid|Propanoic acid, 2,2-dimethyl-, sodium salt|Lithium pivalate|Cesium pivalate|Sodium 2,2-dimethylpropanoate--water (1/1/1)	75-98-9|1184-88-9|14271-99-9|20442-70-0|143174-36-1	S=C(NNC1C=CC=CC=1)NNC1C=CC=CC=1	0.091	0.642	0.004	0.855	0.113	0.393	0.015	0.661	0.039	0.48	0.023	0.59	0.023	0.587	0.528	0.038	0.299	0.133	0.042	0.453	0.178	0.174	0.087	0.35	0.02	0.714	0.119	0.325	0.053	0.51	0.006	0.78	0.06	0.576	0.058	0.507	0.098	0.523	0.19	0.347	0.254	0.269	0.143	0.265	0.038	0.494
10668	Dalapon|Dalapon-sodium	75-99-0|127-20-8	N#CC1C=CC(=CC=1)NC1C=CC(=CC=1)C#N	0.197	0.548	0.004	0.855	0.149	0.333	0.009	0.758	0.046	0.494	0.005	0.8	0.015	0.664	0.62	0.082	0.592	0.076	0.039	0.452	0.194	0.142	0.02	0.655	0.045	0.6	0.024	0.491	0.037	0.545	0.002	0.86	0.198	0.324	0.036	0.629	0.019	0.663	0.157	0.407	0.241	0.322	0.025	0.671	0.037	0.563
10669	Pentachloroethane	76-01-7	OC1=CC=CC(N=NC2C=CC=CC=2)=C1O	0.231	0.441	0.005	0.855	0.217	0.225	0.007	0.758	0.193	0.286	0.007	0.737	0.027	0.594	0.744	0.067	0.715	0.1	0.056	0.439	0.53	0.086	0.03	0.591	0.091	0.425	0.004	0.631	0.071	0.408	0.006	0.803	0.221	0.292	0.015	0.779	0.087	0.428	0.503	0.119	0.529	0.151	0.028	0.631	0.12	0.396
10670	Trichloroacetyl chloride|Trichloroacetyl Chloride-13C2	76-02-8|165399-57-5	OC1C=CC(=CC=1)NC(=N)NC1C=CC(O)=CC=1	0.229	0.493	0.004	0.855	0.215	0.22	0.009	0.767	0.075	0.384	0.01	0.676	0.032	0.535	0.667	0.082	0.531	0.1	0.09	0.357	0.265	0.137	0.059	0.445	0.042	0.64	0.017	0.506	0.109	0.347	0.004	0.825	0.212	0.301	0.068	0.506	0.204	0.38	0.184	0.343	0.187	0.392	0.036	0.597	0.033	0.5
10671	Trichloroacetic acid|Sodium trichloroacetate|Acetic acid, trichloro-, lithium salt|Acetic acid, trichloro-, ion(1-)|Cesium trichloroacetate|Trichloro(1-~13~C)acetic acid|Trichloro(2-~13~C)acetic acid|Trichloroacetic acid--N,N-diethylethanamine (1/1)	76-03-9|650-51-1|19326-49-9|14357-05-2|56510-51-1|173470-69-4|32479-99-5|4113-06-8	O=C(CC1C=CC=CC=1)OCCC1C=CC=CC=1	0.293	0.398	0.004	0.855	0.679	0.023	0.108	0.256	0.682	0.053	0.374	0.028	0.418	0.054	0.798	0.079	0.666	0.07	0.647	0.023	0.767	0.059	0.538	0.03	0.538	0.055	0.63	0.062	0.52	0.038	0.558	0.01	0.197	0.312	0.654	0.051	0.692	0.076	0.6	0.157	0.77	0.102	0.818	0.049	0.607	0.149
10672	Acetic acid, trifluoro-|Acetic acid, trifluoro-, sodium salt|Acetic acid, trifluoro-, silver(1+) salt|Acetic acid, trifluoro-, ion(1-)|Trifluoroacetic acid - Triethylamine 2M:2M solution|Caesium trifluoroacetate|Sodium trifluoro(1-~13~C)acetate|Trifluoroacetic acid--piperazine (1/1)|PUBCHEM_54606905|Trifluoroacetic acid--cyclopropanamine (1/1)	76-05-1|2923-18-4|2966-50-9|14477-72-6|454-49-9|21907-50-6|286425-32-9|772-84-9|16712-25-7|496916-43-9	O=NC1C=CC(C=C1)=NC1C=CC=CC=1	0.331	0.365	0.003	0.854	0.002	0.882	0.006	0.83	0.256	0.218	0.007	0.765	0.001	0.956	0.641	0.091	0.657	0.089	0.086	0.355	0.594	0.075	0.043	0.518	0.2	0.23	0.001	0.746	0.204	0.155	0.002	0.872	0.468	0.123	0.03	0.639	0.704	0.094	0.444	0.188	0.705	0.112	0.761	0.037	0.645	0.08
10673	Chloropicrin	76-06-2	O=NC1C=CC(C=C1)=NC1C=CC=CC=1	0.324	0.344	0.004	0.854	0.002	0.876	0.006	0.83	0.255	0.199	0.007	0.761	0.001	0.957	0.384	0.108	0.719	0.073	0.084	0.344	0.664	0.032	0.043	0.512	0.191	0.254	0.001	0.751	0.226	0.16	0.002	0.867	0.44	0.118	0.031	0.638	0.521	0.178	0.487	0.245	0.532	0.118	0.706	0.034	0.577	0.079
10674	1,2-Difluoro-1,1,2,2-tetrachloroethane	76-12-0	C1=C(OC2C=CC=CC=21)C1C=CN=CC=1	0.221	0.479	0.005	0.854	0.158	0.309	0.008	0.773	0.005	0.715	0.023	0.543	0.012	0.698	0.435	0.066	0.15	0.255	0.041	0.476	0.667	0.098	0.04	0.565	0.018	0.75	0.052	0.426	0.188	0.192	0.005	0.782	0.091	0.513	0.22	0.241	0.606	0.155	0.155	0.368	0.047	0.524	0.195	0.254	0.089	0.409
10675	1,1,2-Trichloro-1,2,2-trifluoroethane	76-13-1	OC1C=CC=CC=1N=CC=NC1C=CC=CC=1O	0.24	0.399	0.003	0.854	0.231	0.237	0.008	0.762	0.127	0.333	0.011	0.705	0.031	0.539	0.643	0.098	0.302	0.111	0.054	0.452	0.696	0.087	0.049	0.48	0.027	0.722	0.022	0.523	0.091	0.372	0.009	0.737	0.13	0.401	0.043	0.615	0.117	0.464	0.422	0.127	0.724	0.139	0.033	0.64	0.028	0.536
10676	1,2-Dichloro-1,1,2,2-tetrafluoroethane	76-14-2	NC1=CC=CC2=NC3C=CC=CC=3N=C21	0.29	0.36	0.004	0.853	0.036	0.62	0.007	0.752	0.004	0.755	0.021	0.593	0.008	0.759	0.386	0.085	0.078	0.306	0.099	0.316	0.022	0.259	0.148	0.191	0.022	0.748	0.108	0.34	0.163	0.224	0.001	0.928	0.162	0.338	0.124	0.368	0.461	0.227	0.033	0.649	0.016	0.67	0.133	0.274	0.147	0.319
10677	Chloropentafluoroethane	76-15-3	NC1C=CC(=CC=1)C(=O)C1=CC=CC2=CC=CC=C21	0.297	0.436	0.005	0.853	0.125	0.36	0.002	0.905	0.052	0.458	0.005	0.798	0.002	0.883	0.535	0.067	0.44	0.107	0.066	0.42	0.249	0.136	0.089	0.371	0.043	0.594	0.067	0.415	0.058	0.466	0.002	0.918	0.122	0.437	0.164	0.297	0.633	0.24	0.166	0.341	0.174	0.377	0.277	0.141	0.715	0.125
10678	Ethane, hexafluoro-	76-16-4	C[N+](C)=C1C=C2SC3=CC(N)=CC=C3N=C2C=C1	0.557	0.241	0.004	0.853	0.171	0.286	0.012	0.712	0.049	0.48	0.131	0.169	0.166	0.156	0.434	0.085	0.116	0.28	0.105	0.309	0.065	0.217	0.178	0.185	0.051	0.573	0.241	0.235	0.212	0.188	0.001	0.921	0.232	0.285	0.225	0.218	0.29	0.26	0.323	0.353	0.069	0.547	0.006	0.855	0.135	0.35
10679	Perflutren	76-19-7	O=C(NC1=CC2C=CC=CC=2C=C1)C1C=CC=CC=1	0.233	0.396	0.003	0.853	0.175	0.272	0.001	0.947	0.056	0.442	0.004	0.824	0.001	0.945	0.887	0.063	0.558	0.111	0.113	0.294	0.511	0.066	0.078	0.369	0.037	0.636	0.092	0.383	0.082	0.413	0.002	0.888	0.157	0.401	0.165	0.264	0.766	0.159	0.177	0.432	0.306	0.227	0.379	0.12	0.459	0.118
10680	Sulfonethylmethane	76-20-0	O=C1N=C(C(N=N1)C1C=CC=CC=1)C1C=CC=CC=1	0.016	0.745	0.005	0.853	0.205	0.26	0.014	0.675	0.064	0.425	0.045	0.409	0.049	0.452	0.807	0.079	0.274	0.141	0.073	0.4	0.287	0.104	0.065	0.43	0.012	0.803	0.07	0.396	0.121	0.342	0.01	0.665	0.003	0.824	0.069	0.49	0.149	0.391	0.139	0.476	0.16	0.365	0.059	0.506	0.034	0.506
10681	(1S)-(-)-Camphor|D-Camphor|Camphor	464-48-2|464-49-3|76-22-2	NC1C=CC=C(N)C=1N	0.451	0.306	0.004	0.853	0.21	0.21	0.02	0.596	0.238	0.268	0.118	0.191	0.063	0.373	0.841	0.122	0.178	0.21	0.598	0.023	0.098	0.19	0.809	0.017	0.086	0.452	0.302	0.208	0.169	0.224	0.001	0.936	0.318	0.166	0.219	0.205	0.377	0.372	0.481	0.426	0.005	0.771	0.242	0.205	0.381	0.199
10682	Triamcinolone acetonide|CERAPP_10682	76-25-5|NOCAS_859092	CN(C)C1C=C2SC3=CC(=O)C=CC3=NC2=CC=1	0.429	0.317	0.005	0.853	0.263	0.185	0.007	0.774	0.064	0.424	0.094	0.242	0.06	0.403	0.508	0.109	0.105	0.295	0.101	0.34	0.11	0.199	0.125	0.266	0.074	0.538	0.219	0.239	0.183	0.213	0.003	0.841	0.131	0.395	0.142	0.287	0.202	0.377	0.305	0.334	0.139	0.36	0.03	0.646	0.105	0.378
10683	Methoxyflurane	76-38-0	COC1C=CC(C=NC2C=CC(=CC=2)C#N)=CC=1	0.133	0.582	0.002	0.853	0.264	0.18	0.007	0.775	0.119	0.33	0.011	0.667	0.014	0.689	0.513	0.06	0.308	0.144	0.086	0.328	0.363	0.124	0.061	0.416	0.043	0.685	0.124	0.315	0.103	0.349	0.009	0.74	0.085	0.418	0.087	0.455	0.317	0.2	0.222	0.305	0.549	0.129	0.166	0.286	0.141	0.28
10684	2-Methyl-2-nitro-1-propanol	76-39-1	COC(=O)NC1=CC=CC(=C1)OC(=O)NC1=CC=CC(C=O)=C1	0.315	0.391	0.005	0.853	0.312	0.173	0.028	0.523	0.199	0.311	0.124	0.18	0.025	0.558	0.672	0.073	0.203	0.212	0.174	0.205	0.421	0.105	0.083	0.401	0.094	0.472	0.26	0.231	0.209	0.187	0.011	0.698	0.243	0.217	0.053	0.508	0.086	0.468	0.38	0.262	0.298	0.234	0.16	0.225	0.262	0.289
10685	Oxymorphone|Oxymorphone hydrochloride [USP]|AGN-PC-03EB6E|(5alpha,9alpha)-3,14-Dihydroxy-17-(~2~H_3_)methyl-4,5-epoxymorphinan-6-one|CERAPP_10685	76-41-5|357-07-3|7241-18-1|145225-03-2|NOCAS_859093	CCCCCCOC1C=CC(=CC=1)C(O)=O	0.127	0.612	0.004	0.853	0.61	0.041	0.017	0.637	0.71	0.061	0.007	0.759	0.189	0.13	0.71	0.068	0.608	0.099	0.691	0.017	0.839	0.056	0.204	0.162	0.173	0.291	0.029	0.48	0.245	0.172	0.326	0.054	0.622	0.092	0.076	0.441	0.591	0.174	0.577	0.2	0.793	0.078	0.584	0.074	0.745	0.148
10686	Oxycodone|Oxycodone hydrochloride trihydrate|(5alpha,9alpha)-14-Hydroxy-3-methoxy-17-(~2~H_3_)methyl-4,5-epoxymorphinan-6-one--hydrogen chloride (1/1)|CERAPP_10686	76-42-6|591229-40-2|145225-02-1|NOCAS_859094	O=NC1C=CC(=CC=1)NC1C=CC=CC=1	0.336	0.333	0.003	0.852	0.002	0.877	0.006	0.832	0.245	0.191	0.007	0.764	0.001	0.961	0.53	0.095	0.81	0.062	0.088	0.348	0.68	0.043	0.043	0.517	0.194	0.225	0.002	0.745	0.214	0.161	0.002	0.872	0.416	0.154	0.031	0.64	0.687	0.112	0.514	0.229	0.604	0.093	0.621	0.04	0.72	0.098
10687	Fluoxymestrone|CERAPP_10687	76-43-7|NOCAS_859095	NC1C=C2N=C(NC2=CC=1)C1C=CC(N)=CC=1	0.222	0.489	0.004	0.852	0.009	0.81	0.024	0.596	0.001	0.9	0.012	0.651	0.008	0.806	0.69	0.038	0.012	0.363	0.035	0.491	0.006	0.331	0.063	0.461	0.004	0.866	0.037	0.443	0.026	0.604	0.001	0.95	0.056	0.525	0.04	0.599	0.53	0.259	0.029	0.647	0.006	0.705	0.005	0.863	0.1	0.457
10688	Heptachlor	76-44-8	NC1=CC2=NC3C=CC=CC=3C=C2C=C1	0.39	0.268	0.004	0.852	0.04	0.616	0.006	0.815	0.002	0.851	0.006	0.723	0.001	0.92	0.651	0.065	0.083	0.3	0.058	0.424	0.018	0.279	0.093	0.354	0.005	0.859	0.062	0.356	0.147	0.233	0	0.961	0.184	0.29	0.147	0.349	0.628	0.133	0.019	0.653	0.007	0.711	0.128	0.363	0.212	0.212
10689	Protoverine|CERAPP_10689	76-45-9|NOCAS_859096	O=C1C2C3C=CC=CC=3C=CC=2C(=O)C2=CC=CC=C12	0.222	0.44	0.005	0.852	0.144	0.351	0.003	0.871	0.03	0.54	0.085	0.249	0.021	0.621	0.164	0.135	0.15	0.247	0.054	0.443	0.125	0.172	0.077	0.407	0.113	0.361	0.081	0.412	0.115	0.342	0.003	0.815	0.032	0.598	0.112	0.399	0.082	0.423	0.038	0.621	0.105	0.475	0.152	0.305	0.538	0.175
10690	Hydrocortamate|CERAPP_10690	76-47-1|NOCAS_859097	OC1C=CC=C(O)C=1N=NC1C=CC=CC=1	0.253	0.485	0.005	0.852	0.237	0.237	0.007	0.768	0.201	0.304	0.005	0.78	0.023	0.587	0.526	0.1	0.476	0.136	0.048	0.452	0.537	0.068	0.028	0.601	0.083	0.447	0.004	0.643	0.081	0.425	0.005	0.799	0.227	0.239	0.021	0.742	0.097	0.542	0.684	0.173	0.543	0.161	0.028	0.612	0.175	0.342
10691	Bornyl acetate|Isobornyl acetate|(-)Bronyl acetate|CERAPP_10691	76-49-3|125-12-2|5655-61-8|NOCAS_859098	O=C1C2C=CC=CC=2C(=O)NC2C=CC=CC1=2	0.405	0.306	0.004	0.851	0.181	0.267	0.012	0.708	0.06	0.428	0.041	0.437	0.044	0.433	0.351	0.091	0.22	0.181	0.081	0.397	0.254	0.136	0.123	0.292	0.083	0.453	0.106	0.343	0.121	0.319	0.005	0.811	0.05	0.563	0.265	0.202	0.465	0.225	0.018	0.613	0.218	0.276	0.133	0.332	0.158	0.306
10693	Ethylmorphine|Ethyl-alpha-isomorphine|5-Oxo-L-proline, compound with (5alpha,6alpha)-7,8-didehydro-4,5-epoxy-3-ethoxy-17-methylmorphinan-6-ol (1:1)|CERAPP_10693	76-58-4|47252-01-7|93963-58-7|NOCAS_859099	NC1C=CC(=CC=1O)NC1C=CC(O)=CC=1	0.404	0.297	0.004	0.851	0.206	0.225	0.005	0.829	0.098	0.364	0.006	0.767	0.018	0.685	0.531	0.06	0.738	0.066	0.049	0.421	0.379	0.09	0.038	0.565	0.09	0.464	0.013	0.531	0.19	0.221	0.001	0.927	0.268	0.209	0.049	0.589	0.177	0.369	0.151	0.388	0.337	0.243	0.02	0.669	0.1	0.374
10694	Bromcresol green	76-60-8	OC1=CC2C=CC(=CC=2C=C1)C(=O)C1C=CC=CC=1	0.1	0.626	0.005	0.851	0.238	0.209	0.001	0.941	0.092	0.363	0.004	0.784	0.002	0.894	0.701	0.059	0.647	0.089	0.091	0.303	0.399	0.104	0.1	0.304	0.059	0.533	0.009	0.558	0.122	0.304	0.008	0.732	0.036	0.613	0.147	0.332	0.499	0.139	0.17	0.4	0.35	0.252	0.282	0.199	0.637	0.176
10695	Secobarbital, sodium salt|Secobarbital|S-(-)-Secobarbital|R-(+)-Secobarbital|Barbituric acid, 5-allyl-5-(1-methylbutyl)-, sodium salt, S(-)-|PUBCHEM_16219971	309-43-3|76-73-3|20224-45-7|22328-94-5|51165-37-8|130221-73-7	OC1C=CC(=CC=1)NC1=CC2C3=CC=CC=C3NC=2C=C1	0.214	0.535	0.004	0.85	0.034	0.657	0.007	0.792	0.006	0.752	0.011	0.673	0.017	0.698	0.479	0.057	0.079	0.307	0.022	0.526	0.03	0.251	0.048	0.512	0.008	0.856	0.018	0.505	0.011	0.709	0.001	0.909	0.044	0.575	0.016	0.764	0.061	0.617	0.044	0.529	0.065	0.55	0.037	0.567	0.045	0.466
10698	Trityl chloride	76-83-5	OC1C=CC=C2C3C=C4C=CC=CC4=CC=3C=CC2=1	0.042	0.736	0.006	0.85	0.121	0.372	0.001	0.958	0.016	0.687	0.002	0.904	0.007	0.794	0.195	0.122	0.071	0.302	0.021	0.532	0.056	0.241	0.17	0.205	0.072	0.507	0.005	0.582	0.084	0.391	0.001	0.947	0.016	0.698	0.091	0.41	0.557	0.142	0.009	0.742	0.042	0.538	0.262	0.228	0.241	0.198
10700	Mepenzolate bromide|Mepenzolate	76-90-4|25990-43-6	C1C2=CC=C3C=CC=CC3=C2N=C2C=CC=CC2=1	0.154	0.563	0.007	0.85	0.189	0.281	0.001	0.937	0.022	0.591	0.005	0.784	0.011	0.766	0.406	0.036	0.085	0.297	0.047	0.425	0.064	0.222	0.164	0.183	0.04	0.631	0.061	0.4	0.173	0.263	0.002	0.88	0.092	0.424	0.269	0.172	0.317	0.216	0.012	0.679	0.041	0.523	0.332	0.144	0.195	0.253
10701	Methadone hydrochloride|Methadone|6-(Dimethylamino)-4,4-diphenyl(1,1,1-~2~H_3_)heptan-3-one|6-(Dimethylamino)-4,4-diphenyl(1,1,1-~2~H_3_)heptan-3-one--hydrogen chloride (1/1)	1095-90-5|76-99-3|60263-63-0|65566-72-5	[H]/N=C(N)/C1C=CC(=CC=1)OC1C=CC(=CC=1)/C(/N)=N/[H]	0.193	0.482	0.004	0.85	0.152	0.25	0.022	0.563	0.032	0.53	0.016	0.632	0.079	0.292	0.624	0.111	0.47	0.132	0.048	0.436	0.155	0.156	0.036	0.563	0.011	0.814	0.032	0.476	0.073	0.453	0.01	0.663	0.142	0.381	0.052	0.57	0.087	0.517	0.087	0.461	0.054	0.578	0.075	0.4	0.041	0.519
10702	Aprobarbital	77-02-1	COC1C=CC(C=NC2C=CC(=CC=2)C#N)=CC=1	0.151	0.559	0.003	0.85	0.259	0.18	0.007	0.777	0.127	0.337	0.01	0.664	0.015	0.696	0.509	0.066	0.31	0.155	0.089	0.322	0.359	0.121	0.062	0.423	0.041	0.692	0.131	0.317	0.101	0.344	0.01	0.74	0.096	0.439	0.089	0.444	0.277	0.246	0.25	0.333	0.401	0.156	0.172	0.255	0.144	0.332
10703	CERAPP_10703	NOCAS_859100	CN(/N=C/C1C=C[N+](C)=CC=1)C1C=CC=CC=1	0.116	0.584	0.004	0.85	0.318	0.147	0.023	0.554	0.242	0.208	0.061	0.308	0.103	0.257	0.431	0.053	0.094	0.276	0.183	0.204	0.356	0.102	0.154	0.206	0.026	0.734	0.076	0.384	0.178	0.297	0.022	0.553	0.225	0.223	0.15	0.3	0.233	0.274	0.354	0.32	0.267	0.236	0.192	0.237	0.254	0.276
10704	Gibberellic acid|Gibberellic acid, monopotassium salt|CERAPP_10704	77-06-5|125-67-7|NOCAS_859101	NC1=CC=CC2=CC3=CC=CC=C3N=C21	0.483	0.32	0.004	0.849	0.046	0.59	0.006	0.784	0.001	0.833	0.009	0.686	0.002	0.905	0.535	0.069	0.084	0.264	0.065	0.423	0.019	0.271	0.095	0.371	0.004	0.864	0.069	0.354	0.146	0.228	0	0.96	0.165	0.36	0.122	0.398	0.721	0.17	0.016	0.661	0.007	0.716	0.127	0.311	0.234	0.229
10705	Levorphanol|Dextrorphan tartrate|CERAPP_10705	77-07-6|143-98-6|NOCAS_859102	CN(C)C1=CC(OC2C=CC(Cl)=CC=2)=C(C=C1)[N+]#N	0.248	0.471	0.005	0.849	0.078	0.49	0.004	0.867	0.094	0.365	0.003	0.855	0.006	0.844	0.514	0.052	0.148	0.254	0.07	0.425	0.258	0.127	0.03	0.571	0.009	0.794	0.089	0.361	0.039	0.539	0.003	0.814	0.158	0.383	0.038	0.598	0.283	0.291	0.158	0.316	0.128	0.42	0.142	0.305	0.194	0.238
10706	Phenolphthalein|1(3H)-Isobenzofuranone, 3,3-bis(4-hydroxyphenyl)-, disodium salt|Phosphoric acid--3,3-bis(4-hydroxyphenyl)-2-benzofuran-1(3H)-one (1/1)	77-09-8|518-51-4|60195-00-8	OC1C=CC2=CC=CC=C2C=1N=NC1=NC=CS1	0.15	0.559	0.005	0.849	0.113	0.357	0.006	0.811	0.075	0.422	0.007	0.768	0.013	0.723	0.547	0.032	0.326	0.134	0.014	0.557	0.197	0.151	0.075	0.409	0.021	0.731	0.023	0.513	0.058	0.46	0.002	0.892	0.076	0.49	0.065	0.509	0.181	0.339	0.097	0.525	0.169	0.362	0.094	0.366	0.04	0.536
10707	Phencyclidine|Phenylcyclidine hydrobromide|1-[1-(~2~H_5_)Phenylcyclohexyl]piperidine	77-10-1|2981-31-9|60124-86-9	[O-][N+](=O)C1C=CC(=CC=1)OC1C=CC(=CC=1)N=C=S	0.155	0.545	0.004	0.849	0.126	0.34	0.008	0.758	0.146	0.285	0.006	0.797	0.006	0.819	0.662	0.063	0.264	0.14	0.02	0.525	0.642	0.073	0.017	0.703	0.016	0.815	0.343	0.152	0	0.898	0.066	0.336	0.069	0.542	0.054	0.55	0.03	0.613	0.096	0.488	0.189	0.328	0.115	0.358	0.121	0.403
10708	Ethoheptazine|Ethoheptazine hydrochloride	77-15-6|5982-61-6	O=C(NC1C=C2N=NNC2=CC=1)NC1C=CC=CC=1	0.213	0.504	0.004	0.849	0.264	0.202	0.015	0.673	0.081	0.42	0.046	0.394	0.032	0.544	0.617	0.077	0.202	0.199	0.1	0.324	0.13	0.177	0.088	0.364	0.023	0.724	0.227	0.236	0.211	0.192	0.001	0.906	0.12	0.441	0.113	0.41	0.643	0.215	0.202	0.378	0.248	0.263	0.03	0.627	0.105	0.49
10709	Dicyclomine|2-Diethylaminoethyl bicyclohexyl-1-carboxylate hydrochloride	77-19-0|67-92-5	C1=CN=CC=C1C1=NN=C(S1)C1C=CN=CC=1	0.11	0.586	0.005	0.849	0.238	0.186	0.012	0.67	0.065	0.464	0.036	0.412	0.042	0.475	0.496	0.101	0.06	0.306	0.019	0.534	0.036	0.225	0.064	0.411	0.072	0.463	0.06	0.441	0.135	0.289	0.007	0.764	0.031	0.596	0.137	0.315	0.127	0.459	0.059	0.545	0.029	0.558	0.055	0.53	0.089	0.453
10710	Alphaprodine|Betaprodine|Alphaprodine hydrochloride [USP]|(3R,4R)-1,3-Dimethyl-4-phenylpiperidin-4-yl propanoate--hydrogen chloride (1/1)|CERAPP_10710	77-20-3|468-59-7|561-78-4|49638-23-5|NOCAS_859103	CN(CO)C1C=CC(=CC=1)N=NC1=CC=CC=C1C(O)=O	0.299	0.391	0.005	0.849	0.287	0.129	0.015	0.666	0.26	0.231	0.046	0.427	0.053	0.444	0.641	0.074	0.325	0.142	0.22	0.164	0.354	0.115	0.05	0.516	0.032	0.657	0.203	0.26	0.135	0.301	0.009	0.764	0.26	0.19	0.036	0.604	0.174	0.452	0.579	0.219	0.773	0.045	0.117	0.3	0.256	0.247
10711	Glutethimide	77-21-4	COC1C=CC=CC=1OC(=O)C1C=CC=CC=1	0.404	0.326	0.002	0.849	0.581	0.042	0.019	0.627	0.453	0.129	0.044	0.365	0.169	0.142	0.42	0.063	0.494	0.095	0.487	0.042	0.727	0.051	0.271	0.1	0.352	0.127	0.122	0.366	0.459	0.07	0.032	0.483	0.154	0.3	0.479	0.08	0.439	0.3	0.799	0.05	0.561	0.115	0.366	0.11	0.733	0.104
10712	Caramiphen|Caramiphen hydrochloride	77-22-5|125-85-9	C1N=C(OC=1C1C=CC=CC=1)C1=CC=CC2=CC=CC=C21	0.032	0.699	0.003	0.848	0.062	0.502	0.004	0.856	0.012	0.686	0.027	0.54	0.014	0.718	0.184	0.156	0.04	0.344	0.032	0.486	0.039	0.251	0.026	0.615	0.005	0.858	0.05	0.418	0.024	0.624	0.006	0.764	0.029	0.62	0.066	0.508	0.124	0.467	0.04	0.609	0.073	0.536	0.139	0.323	0.124	0.401
10713	Carbetapentane|Pentoxyverine hydrochloride|Carbetapentane citrate [NF]	77-23-6|1045-21-2|23142-01-0	OC1=CC2C3=CC=C4C=CC=CC4=C3C=CC=2C=C1	0.037	0.739	0.006	0.848	0.118	0.376	0.001	0.954	0.017	0.679	0.002	0.9	0.007	0.787	0.156	0.152	0.076	0.326	0.024	0.521	0.053	0.24	0.175	0.195	0.075	0.484	0.005	0.583	0.088	0.387	0.001	0.945	0.018	0.696	0.097	0.407	0.698	0.086	0.009	0.741	0.045	0.553	0.268	0.191	0.27	0.315
10714	Butalbital|5-(2-Methylpropyl)-5-[(~2~H_5_)prop-2-en-1-yl]pyrimidine-2,4,6(1H,3H,5H)-trione	77-26-9|145243-96-5	OC1C=CC2=CC=CC=C2C=1N=NC1=NC=CS1	0.156	0.552	0.004	0.848	0.111	0.363	0.006	0.817	0.072	0.421	0.007	0.773	0.013	0.731	0.674	0.111	0.442	0.129	0.015	0.557	0.207	0.152	0.075	0.413	0.021	0.736	0.022	0.512	0.057	0.445	0.002	0.889	0.08	0.477	0.067	0.505	0.161	0.357	0.112	0.555	0.158	0.361	0.095	0.379	0.04	0.547
10715	Thiamylal sodium|Thiamylal|Barbituric acid, 5-allyl-5-(1-methylbutyl)-2-thio-, sodium salt, S(-)-	337-47-3|77-27-0|51165-41-4	C1C2C3=CC=CC=C3C=CC=2N=C2C=CC=CC2=1	0.16	0.524	0.006	0.848	0.187	0.28	0.001	0.926	0.025	0.576	0.003	0.848	0.008	0.788	0.713	0.121	0.069	0.298	0.045	0.426	0.07	0.213	0.194	0.168	0.037	0.6	0.068	0.387	0.175	0.256	0.002	0.904	0.103	0.402	0.256	0.173	0.416	0.165	0.01	0.699	0.071	0.495	0.342	0.102	0.144	0.228
10716	Chlorthalidone	77-36-1	O=C(OCC1C=CC=CC=1)OCC1C=CC=CC=1	0.136	0.578	0.004	0.848	0.371	0.11	0.026	0.545	0.434	0.16	0.107	0.195	0.169	0.145	0.6	0.053	0.465	0.074	0.286	0.111	0.758	0.065	0.207	0.191	0.217	0.243	0.253	0.228	0.18	0.235	0.245	0.083	0.104	0.415	0.191	0.27	0.414	0.214	0.657	0.173	0.727	0.108	0.324	0.119	0.507	0.133
10717	Procyclidine|Procyclidine hydrochloride	77-37-2|1508-76-5	OC1C=CC=CC=1C(=O)C=CC1C=CC=CC=1	0.331	0.464	0.003	0.848	0.551	0.03	0.005	0.835	0.283	0.193	0.021	0.615	0.043	0.464	0.707	0.061	0.573	0.111	0.326	0.111	0.64	0.048	0.124	0.291	0.265	0.181	0.016	0.504	0.276	0.129	0.046	0.417	0.171	0.353	0.267	0.173	0.62	0.182	0.581	0.197	0.608	0.114	0.305	0.169	0.347	0.143
10718	Chlorphenoxamide	77-38-3	CC(C)CC(=O)OCC=CC1C=CC=CC=1	0.649	0.187	0.005	0.848	0.612	0.023	0.025	0.55	0.343	0.165	0.349	0.034	0.297	0.075	0.405	0.078	0.749	0.086	0.591	0.031	0.671	0.04	0.519	0.033	0.396	0.137	0.484	0.079	0.413	0.053	0.524	0.018	0.329	0.19	0.5	0.046	0.65	0.171	0.754	0.148	0.664	0.14	0.557	0.051	0.696	0.089
10719	Bisphenol B	77-40-7	NC1C=C(N)C=CC=1NC1C=CC=CC=1	0.398	0.345	0.004	0.847	0.031	0.657	0.008	0.769	0.058	0.489	0.014	0.644	0.004	0.834	0.638	0.067	0.25	0.149	0.045	0.413	0.163	0.186	0.041	0.535	0.098	0.43	0.09	0.331	0.344	0.08	0.001	0.947	0.071	0.467	0.087	0.429	0.492	0.173	0.165	0.375	0.205	0.308	0.183	0.251	0.366	0.16
10720	Methsuximide|(3S)-1,3-Dimethyl-3-phenylpyrrolidine-2,5-dione|1,3-Dimethyl-3-(~2~H_5_)phenylpyrrolidine-2,5-dione	77-41-8|39122-23-1|1189980-63-9	NC(=N)N=NC(C=CC1=CC=C(O1)[N+]([O-])=O)C=CC1=CC=C(O1)[N+]([O-])=O	0.038	0.714	0.004	0.847	0.095	0.409	0.057	0.334	0.045	0.486	0.059	0.337	0.033	0.527	0.511	0.118	0.001	0.468	0.038	0.496	0.125	0.192	0.045	0.526	0.03	0.681	0.003	0.642	0.086	0.366	0.023	0.515	0.006	0.788	0.023	0.717	0	0.835	0.089	0.455	0.071	0.469	0.026	0.648	0.089	0.478
10721	4,4'-Sulfonylbisacetanilide|4,4'-Di-N-acetylamino-diphenylsulfone-d8	77-46-3|557794-37-3	NNC1C=CC=CC=1	0.787	0.044	0.005	0.847	0.307	0.145	0.019	0.617	0.218	0.226	0.62	0.009	0.13	0.206	0.501	0.109	0.668	0.029	0.712	0.026	0.838	0.047	0.845	0.014	0.389	0.14	0.813	0.04	0.416	0.083	0	0.957	0.269	0.236	0.342	0.115	0.804	0.203	0.645	0.184	0.681	0.124	0.689	0.035	0.657	0.081
10722	Hexachlorocyclopentadiene	77-47-4	O=C1C=CC(C=C1)=NC1C=CC(=CC=1)NC1C=CC=CC=1	0.15	0.595	0.004	0.846	0.055	0.557	0.008	0.747	0.068	0.397	0.032	0.516	0.018	0.663	0.515	0.084	0.19	0.22	0.055	0.415	0.175	0.161	0.046	0.504	0.023	0.722	0.097	0.348	0.029	0.52	0.008	0.707	0.122	0.401	0.023	0.709	0.125	0.546	0.32	0.305	0.209	0.327	0.106	0.382	0.371	0.202
10723	1,3-Dibromo-5,5-dimethylhydantoin	77-48-5	CN(C1=CC=CC2=CC=CC=C21)C1C=CC=CC=1	0.323	0.376	0.004	0.846	0.085	0.437	0.001	0.944	0.081	0.405	0.006	0.783	0.004	0.839	0.527	0.098	0.257	0.18	0.144	0.246	0.392	0.11	0.179	0.177	0.061	0.56	0.035	0.471	0.093	0.323	0.003	0.866	0.287	0.252	0.218	0.218	0.566	0.151	0.166	0.385	0.195	0.319	0.378	0.114	0.508	0.196
10724	2-Methyl-2-nitro-1,3-propanediol	77-49-6	OC1=CC2=CC3=CC=CC=C3C=C2C2=CC=CC=C21	0.055	0.716	0.006	0.846	0.099	0.409	0.001	0.948	0.011	0.728	0.002	0.88	0.005	0.85	0.257	0.125	0.065	0.305	0.021	0.534	0.059	0.235	0.138	0.241	0.056	0.531	0.004	0.593	0.08	0.436	0.001	0.944	0.014	0.708	0.082	0.44	0.608	0.195	0.009	0.737	0.05	0.545	0.183	0.248	0.218	0.232
10725	Isoaminile	77-51-0	C1=CC=C(O1)C1NC2C=CC=CC=2N=1	0.331	0.361	0.005	0.846	0.211	0.24	0.005	0.843	0.018	0.629	0.177	0.132	0.003	0.872	0.599	0.077	0.208	0.206	0.107	0.319	0.29	0.139	0.203	0.162	0.132	0.329	0.157	0.297	0.417	0.073	0.001	0.916	0.179	0.229	0.31	0.182	0.428	0.205	0.215	0.333	0.16	0.345	0.294	0.152	0.189	0.272
10726	(+)-Cedrol|Cedran-8-ol|(-)-Epicedrol|CERAPP_10726	77-53-2|16230-29-8|19903-73-2|NOCAS_859104	COC1=CC(N)=C(C=C1C1C=CC=CC=1)OC	0.311	0.38	0.003	0.846	0.288	0.184	0.003	0.878	0.124	0.311	0.006	0.751	0.013	0.708	0.46	0.047	0.639	0.118	0.118	0.271	0.473	0.069	0.057	0.437	0.059	0.49	0.044	0.437	0.157	0.256	0.005	0.808	0.202	0.252	0.095	0.427	0.218	0.278	0.254	0.289	0.219	0.302	0.114	0.344	0.171	0.298
10727	Cedryl acetate|CERAPP_10727	77-54-3|NOCAS_859105	CN(C)C1C=C(N)C=CC=1	0.273	0.439	0.005	0.846	0.46	0.064	0.07	0.352	0.308	0.181	0.265	0.071	0.019	0.661	0.864	0.062	0.561	0.086	0.839	0.023	0.705	0.039	0.704	0.022	0.674	0.047	0.816	0.041	0	0.85	0.003	0.849	0.781	0.04	0.423	0.122	0.456	0.162	0.652	0.138	0.432	0.185	0.607	0.043	0.549	0.057
10729	Tomatidine|Tomatidine hydrochloride|CERAPP_10729	77-59-8|6192-62-7|NOCAS_859106	CC(C)CCOC(=O)C1C=CC(N)=CC=1	0.54	0.219	0.004	0.846	0.657	0.019	0.023	0.539	0.671	0.035	0.135	0.157	0.137	0.203	0.666	0.069	0.717	0.069	0.69	0.024	0.588	0.026	0.359	0.078	0.057	0.57	0.045	0.445	0.366	0.09	0.14	0.195	0.651	0.047	0.218	0.239	0.649	0.148	0.674	0.14	0.732	0.102	0.727	0.059	0.645	0.092
10730	2,2'-Methanediylbis[4-methyl-6-(1-methylcyclohexyl)phenol]	77-62-3	CC(=C)C(=O)OCCN1C(=O)N(CCOC(=O)C(C)=C)C(=O)N(CCOC(=O)C(C)=C)C1=O	0.145	0.507	0.004	0.845	0.005	0.853	0.119	0.226	0.018	0.616	0.151	0.158	0.034	0.483	0.178	0.148	0.041	0.338	0.109	0.301	0.003	0.429	0.06	0.479	0.099	0.439	0.01	0.587	0.062	0.43	0.316	0.056	0.001	0.878	0.134	0.366	0.031	0.637	0.03	0.619	0.018	0.66	0.032	0.564	0	0.881
10731	Carbromal	77-65-6	SC(N=NC1C=CC=CC=1)N=NC1C=CC=CC=1	0.078	0.648	0.005	0.845	0.115	0.398	0.008	0.76	0.057	0.466	0.02	0.594	0.012	0.752	0.661	0.094	0.47	0.121	0.05	0.429	0.227	0.147	0.064	0.475	0.026	0.723	0.114	0.307	0.027	0.55	0.015	0.611	0.064	0.556	0.034	0.622	0.1	0.441	0.047	0.56	0.206	0.297	0.128	0.296	0.111	0.392
10732	Ethosuximide|3-(2,2,2-~2~H_3_)Ethyl-3-methylpyrrolidine-2,5-dione	77-67-8|1189703-33-0	NC1C=CC(=CC=1)C(=O)C1C=CC(N)=CC=1	0.325	0.42	0.005	0.845	0.146	0.316	0.018	0.625	0.074	0.427	0.027	0.553	0.042	0.424	0.545	0.065	0.407	0.102	0.123	0.283	0.487	0.053	0.137	0.276	0.132	0.338	0.063	0.416	0.23	0.159	0.002	0.83	0.129	0.407	0.171	0.29	0.468	0.194	0.243	0.308	0.169	0.309	0.156	0.311	0.616	0.206
10733	5,5-Dimethylhydantoin|PUBCHEM_21881101	77-71-4|61927-18-2	N#CC1C=CC(=CC=1)OC1C=CC(=CC=1)C#N	0.044	0.71	0.004	0.845	0.168	0.288	0.016	0.672	0.044	0.551	0.011	0.665	0.052	0.391	0.627	0.053	0.229	0.192	0.024	0.498	0.162	0.14	0.011	0.701	0.041	0.586	0.007	0.582	0.039	0.509	0.025	0.529	0.082	0.489	0.035	0.647	0.022	0.631	0.054	0.548	0.089	0.467	0.019	0.725	0.028	0.624
10734	Dicyclopentadiene	77-73-6	O=C1C(=NC2=CC=CC=C12)C1NC2=CC=CC=C2C1=O	0.461	0.252	0.006	0.845	0.288	0.191	0.011	0.709	0.105	0.366	0.186	0.124	0.205	0.124	0.63	0.104	0.293	0.173	0.151	0.256	0.399	0.081	0.272	0.128	0.068	0.516	0.164	0.286	0.351	0.11	0.005	0.824	0.168	0.295	0.149	0.323	0.305	0.208	0.087	0.483	0.459	0.124	0.162	0.327	0.22	0.283
10735	3-Methyl-3-pentanol	77-74-7	O=C1C(=NC2C=CC=CC1=2)C1NC2C=CC=CC=2C1=O	0.479	0.215	0.006	0.845	0.293	0.184	0.012	0.712	0.101	0.362	0.189	0.123	0.206	0.125	0.402	0.081	0.305	0.179	0.153	0.251	0.37	0.081	0.281	0.142	0.063	0.516	0.171	0.283	0.35	0.101	0.005	0.822	0.173	0.324	0.144	0.308	0.348	0.161	0.108	0.485	0.459	0.174	0.145	0.303	0.23	0.326
10736	3-Methyl-1-pentyn-3-ol	77-75-8	O=C1C(C2=CC=CC3=CC=CC=C32)C(=O)OC2C=CC=CC1=2	0.034	0.712	0.005	0.844	0.065	0.519	0.006	0.789	0.007	0.724	0.019	0.578	0.005	0.824	0.29	0.072	0.068	0.335	0.012	0.56	0.098	0.179	0.012	0.714	0.006	0.856	0.019	0.526	0.021	0.613	0.003	0.849	0.003	0.791	0.023	0.724	0.042	0.651	0.083	0.458	0.148	0.415	0.042	0.555	0.088	0.46
10737	2,2-Dimethoxypropane	77-76-9	OC1=CC2=CC=CC=C2C2=CC3=CC=CC=C3C=C21	0.053	0.71	0.007	0.844	0.087	0.423	0.001	0.941	0.007	0.742	0.002	0.883	0.004	0.834	0.185	0.128	0.06	0.306	0.016	0.547	0.058	0.233	0.134	0.257	0.044	0.605	0.005	0.581	0.068	0.44	0	0.94	0.012	0.723	0.079	0.476	0.605	0.126	0.01	0.748	0.046	0.559	0.201	0.257	0.257	0.249
10738	Divinyl sulfone	77-77-0	OC1C=CC=C2C=C3C4C=CC=CC=4C=CC3=CC2=1	0.04	0.737	0.006	0.844	0.109	0.403	0.001	0.95	0.015	0.7	0.002	0.905	0.006	0.82	0.18	0.126	0.074	0.302	0.02	0.535	0.053	0.242	0.158	0.211	0.057	0.54	0.005	0.585	0.08	0.413	0.001	0.948	0.016	0.684	0.078	0.443	0.66	0.209	0.009	0.758	0.042	0.571	0.23	0.221	0.235	0.289
10739	Dimethyl sulfate|Di((2H3)methyl) sulphate	77-78-1|15199-43-6	O=C1C2N=CC=C3C=CN=C(C3=2)C2C=CC=CC=21	0.318	0.362	0.004	0.844	0.279	0.174	0.006	0.779	0.011	0.676	0.049	0.369	0.028	0.532	0.584	0.12	0.247	0.199	0.01	0.58	0.08	0.202	0.135	0.289	0.056	0.602	0.109	0.309	0.186	0.226	0.003	0.842	0.075	0.48	0.224	0.239	0.461	0.292	0.022	0.637	0.058	0.52	0.177	0.23	0.075	0.414
10740	3-Sulfolene	77-79-2	NC1C=CC2=CC=C(N)C3C(=O)C4C=CC=CC=4C=1C2=3	0.183	0.523	0.006	0.843	0.024	0.698	0.012	0.688	0.001	0.862	0.019	0.586	0.034	0.512	0.391	0.071	0.018	0.37	0.013	0.583	0.009	0.303	0.042	0.561	0.014	0.828	0.019	0.524	0.02	0.599	0.002	0.9	0.02	0.635	0.069	0.524	0.189	0.443	0.014	0.67	0.017	0.638	0.014	0.78	0.057	0.474
10741	Ethyl methylphenylglycidate|Ethyl methylphenylglycidate, (E)-	77-83-8|19464-92-7	OC1=CC2C(=CC=C3C=CC=CC3=2)C2=CC=CC=C21	0.04	0.719	0.007	0.843	0.103	0.401	0.001	0.949	0.008	0.693	0.002	0.881	0.005	0.833	0.329	0.117	0.079	0.306	0.021	0.531	0.06	0.24	0.154	0.198	0.05	0.574	0.005	0.578	0.09	0.399	0.001	0.942	0.017	0.697	0.11	0.403	0.593	0.205	0.008	0.757	0.049	0.565	0.225	0.224	0.225	0.231
10742	2-(Hydroxymethyl)-2-methyl-1,3-propanediol|2-Hydroxymethyl-2-methyl-1,3-propanediol tetrahydrate|2-(Hydroxymethyl)-2-methylpropane-1,3-diol--water (1/3)	77-85-0|142381-76-8|447454-55-9	NC1=CC=C(C=C1)OC1=CC(O)=C(C=C1)NO	0.176	0.533	0.003	0.843	0.231	0.215	0.007	0.784	0.079	0.401	0.011	0.716	0.035	0.493	0.3	0.071	0.63	0.079	0.093	0.336	0.354	0.134	0.036	0.593	0.047	0.576	0.01	0.576	0.151	0.321	0.002	0.881	0.176	0.298	0.046	0.551	0.198	0.391	0.235	0.371	0.275	0.312	0.058	0.488	0.2	0.29
10743	Tromethamine|Tromethamine hydrochloride|1,3-Propanediol, 2-amino-2-(hydroxymethyl)-, acetate (salt)|Carbonic acid, compd. with 2-amino-2-(hydroxymethyl)-1,3-propanediol (1:1)|(2-Hydroxy-1,1-bis(hydroxymethyl)ethyl)ammonium dihydrogen phosphate|1,3-Propanediol, 2-amino-2-(hydroxymethyl)-, hydrobromide|2-(~2~H_2_)Amino-2-[(~2~H)hydroxymethyl]propane-1,3-(~2~H_2_)diol|2-(~2~H_2_)Amino-2-[(~2~H)hydro…	77-86-1|1185-53-1|6850-28-8|68226-96-0|6992-39-8|29814-60-6|207802-44-6|202656-13-1|41521-38-4|34965-04-3|855392-18-6	[O-][N+](=O)C1C=CC(=CC=1)C(=O)NC1C=CC=CC=1	0.349	0.334	0.003	0.843	0.255	0.185	0.018	0.642	0.258	0.225	0.009	0.666	0.032	0.53	0.673	0.064	0.56	0.086	0.032	0.479	0.688	0.059	0.114	0.302	0.07	0.51	0.286	0.232	0.288	0.167	0.007	0.756	0.195	0.281	0.149	0.328	0.022	0.695	0.303	0.334	0.668	0.136	0.154	0.263	0.032	0.603
10744	Acetyltriethyl citrate	77-89-4	N#CC1C=CC(=CC=1)NC(=O)OC1C=CC=CC=1	0.073	0.68	0.004	0.843	0.367	0.101	0.01	0.714	0.226	0.229	0.011	0.689	0.057	0.4	0.471	0.061	0.524	0.072	0.078	0.388	0.645	0.078	0.049	0.543	0.04	0.615	0.042	0.445	0.105	0.312	0.01	0.713	0.13	0.366	0.09	0.44	0.195	0.342	0.26	0.306	0.592	0.135	0.064	0.419	0.037	0.575
10745	Acetyl tributyl citrate	77-90-7	CC1C=CC(N)=CC=1N	0.291	0.309	0.004	0.843	0.618	0.029	0	0.951	0.63	0.065	0.381	0.03	0.164	0.145	0.634	0.075	0.811	0.103	0.901	0.015	0.814	0.014	0.802	0.013	0.252	0.212	0.69	0.024	0.363	0.086	0	0.992	0.631	0.073	0.599	0.058	0.622	0.158	0.647	0.155	0.432	0.156	0.6	0.07	0.594	0.129
10747	Triethyl citrate	77-93-0	O=C1C2=NC3C=CC=CC=3C3=CC=NC(C4=NC=CC=C41)=C32	0.054	0.714	0.005	0.842	0.093	0.441	0.018	0.644	0.018	0.632	0.058	0.313	0.029	0.566	0.427	0.128	0.012	0.374	0.013	0.59	0.015	0.291	0.034	0.571	0.037	0.712	0.076	0.373	0.086	0.404	0.003	0.828	0.014	0.688	0.042	0.575	0.125	0.421	0.02	0.7	0.025	0.623	0.037	0.585	0.064	0.478
10748	Tributyl citrate	77-94-1	OC1C=CC=C2C=CC3C=C4C=CC=CC4=CC=3C2=1	0.055	0.713	0.007	0.842	0.094	0.432	0.001	0.94	0.008	0.723	0.002	0.901	0.004	0.86	0.199	0.137	0.073	0.314	0.017	0.547	0.053	0.239	0.147	0.245	0.046	0.602	0.005	0.585	0.079	0.452	0	0.946	0.016	0.708	0.082	0.462	0.617	0.102	0.01	0.741	0.049	0.545	0.201	0.251	0.269	0.209
10749	2-Ethyl-2-(hydroxymethyl)-1,3-propanediol|Acetic acid--2-ethyl-2-(hydroxymethyl)propane-1,3-diol (2/1)	77-99-6|115392-09-1	C1=CC=C(C2=CC=CC=C21)C1=CC=CC2=CC=CC=C21	0.043	0.692	0.006	0.842	0.114	0.398	0	0.982	0.049	0.48	0.013	0.65	0.003	0.869	0.021	0.152	0.011	0.416	0.159	0.258	0.02	0.279	0.179	0.201	0.181	0.259	0.032	0.469	0.031	0.573	0.001	0.934	0.03	0.645	0.121	0.37	0.454	0.151	0.01	0.702	0.009	0.666	0.339	0.149	0.335	0.225
10752	Ethyltriethoxysilane	78-07-9	NC1=CC(=CC=C1)NC(=O)C1C=CC=CC=1	0.214	0.494	0.003	0.842	0.297	0.151	0.01	0.755	0.329	0.174	0.018	0.602	0.014	0.661	0.683	0.051	0.601	0.089	0.165	0.249	0.776	0.042	0.126	0.287	0.104	0.451	0.161	0.284	0.353	0.096	0.002	0.895	0.307	0.239	0.348	0.136	0.682	0.197	0.564	0.172	0.7	0.111	0.193	0.21	0.227	0.251
10753	Ethenyl(triethoxy)silane	78-08-0	OC1=CC2=CC=C(O)C3=CC=C4C=CC=C1C4=C23	0.044	0.702	0.004	0.841	0.05	0.541	0.005	0.829	0.001	0.881	0.002	0.872	0.007	0.805	0.132	0.162	0.1	0.287	0.002	0.717	0.026	0.265	0.055	0.502	0.004	0.863	0.002	0.69	0.005	0.764	0.002	0.883	0.017	0.655	0.012	0.824	0.026	0.654	0.007	0.741	0.035	0.573	0.02	0.725	0.03	0.614
10754	Tetraethyl orthosilicate	78-10-4	ON(C1C=CC=CC=1)C1C=CC(=CC=1)N=O	0.176	0.457	0.005	0.841	0.132	0.297	0.006	0.801	0.169	0.278	0.007	0.735	0.008	0.76	0.649	0.074	0.645	0.076	0.062	0.416	0.301	0.09	0.052	0.497	0.114	0.389	0.056	0.408	0.155	0.252	0.009	0.72	0.104	0.418	0.097	0.431	0.589	0.156	0.296	0.294	0.646	0.16	0.122	0.291	0.248	0.257
10755	Pentaerythritol tetranitrate	78-11-5	COC1C=CC=CC=1OC1C=CC=CC=1OC	0.064	0.716	0.004	0.841	0.185	0.254	0.009	0.773	0.117	0.344	0.018	0.607	0.039	0.468	0.667	0.049	0.737	0.114	0.106	0.322	0.336	0.115	0.055	0.459	0.131	0.297	0.057	0.408	0.103	0.334	0.019	0.587	0.152	0.316	0.095	0.434	0.109	0.458	0.563	0.242	0.096	0.381	0.148	0.256	0.078	0.445
10756	Tetrakis(2-ethylbutyl) orthosilicate	78-13-7	CC1=CC(=C2SC(=NC2=C1)C1C=CC(N)=CC=1)S(O)(=O)=O	0.323	0.308	0.004	0.841	0.202	0.233	0.007	0.781	0.092	0.324	0.245	0.071	0.017	0.658	0.736	0.062	0.214	0.203	0.399	0.058	0.066	0.214	0.186	0.205	0.124	0.344	0.259	0.212	0.262	0.177	0.002	0.871	0.088	0.486	0.09	0.44	0.462	0.183	0.318	0.332	0.102	0.482	0.143	0.311	0.164	0.376
10757	Morpholinium, 4-ethyl-4-hexadecyl-, ethyl sulfate|4-Ethyl-4-hexadecylmorpholin-4-ium methanesulfonate|CERAPP_10757	78-21-7|6292-32-6|NOCAS_859107	C(N=NC1C=CC2C=CC=CC=2N=1)C1C=CC=CN=1	0.057	0.666	0.005	0.841	0.382	0.113	0.01	0.738	0.071	0.403	0.024	0.542	0.011	0.741	0.709	0.054	0.404	0.156	0.101	0.288	0.372	0.099	0.183	0.185	0.018	0.739	0.192	0.249	0.094	0.352	0.014	0.616	0.039	0.604	0.122	0.34	0.419	0.158	0.153	0.377	0.307	0.255	0.153	0.243	0.215	0.286
10758	Pentaerythritol monostearate	78-23-9	CCCCCOC(=O)C1C=CC=CC=1N	0.74	0.152	0.004	0.841	0.646	0.03	0.026	0.558	0.661	0.039	0.097	0.243	0.182	0.131	0.65	0.083	0.518	0.097	0.8	0.017	0.692	0.044	0.235	0.125	0.042	0.55	0.155	0.256	0.166	0.211	0.143	0.171	0.523	0.1	0.165	0.288	0.507	0.177	0.634	0.173	0.891	0.103	0.801	0.052	0.429	0.123
10759	2,2'-{[2,2-Bis(hydroxymethyl)propane-1,3-diyl]bis(oxymethanediyl)}bis[2-(hydroxymethyl)propane-1,3-diol]	78-24-0	NC1=CC=C(C=C1N)C(=O)C1C=C(N)C(N)=CC=1	0.148	0.594	0.004	0.84	0.086	0.474	0.045	0.45	0.023	0.588	0.024	0.541	0.066	0.379	0.141	0.153	0.186	0.207	0.013	0.571	0.081	0.206	0.053	0.538	0.03	0.642	0.076	0.416	0.044	0.483	0.002	0.847	0.018	0.668	0.102	0.39	0.142	0.481	0.057	0.529	0.18	0.388	0.045	0.551	0.001	0.741
10760	1-Ethynylcyclohexanol	78-27-3	COC1C=CC(=CC=1)OC1C=CC(=CC=1)NC(=O)N(C)C	0.134	0.525	0.005	0.84	0.191	0.263	0.013	0.69	0.119	0.345	0.017	0.623	0.028	0.541	0.541	0.051	0.161	0.214	0.05	0.428	0.658	0.041	0.06	0.438	0.012	0.806	0.294	0.243	0.061	0.485	0.011	0.664	0.266	0.243	0.034	0.673	0.016	0.769	0.601	0.192	0.649	0.141	0.186	0.218	0.488	0.089
10761	Tri-o-cresyl phosphate	78-30-8	OC1C=CC=CC=1N=NC1C=CC=CC=1O	0.306	0.411	0.005	0.84	0.207	0.248	0.009	0.776	0.174	0.327	0.006	0.761	0.021	0.6	0.697	0.106	0.442	0.141	0.035	0.478	0.466	0.072	0.023	0.622	0.073	0.485	0.003	0.692	0.071	0.443	0.007	0.776	0.222	0.26	0.017	0.767	0.092	0.482	0.515	0.199	0.601	0.144	0.014	0.762	0.096	0.406
10762	Tris(4-methylphenyl) phosphate	78-32-0	NC1C=CC(N=C2C=CC(=O)C=C2)=C2C(O)=CC=CC2=1	0.408	0.255	0.004	0.84	0.246	0.198	0.016	0.65	0.131	0.337	0.043	0.441	0.039	0.484	0.813	0.046	0.276	0.171	0.072	0.352	0.197	0.15	0.073	0.389	0.042	0.633	0.036	0.485	0.155	0.254	0.002	0.855	0.071	0.506	0.083	0.487	0.184	0.358	0.199	0.386	0.142	0.423	0.096	0.359	0.2	0.343
10763	Tris(4-tert-butylphenyl) phosphate	78-33-1	NC1C=C(C=CC=1)C(=O)NC1C=CC=CC=1	0.214	0.446	0.005	0.84	0.292	0.166	0.01	0.746	0.315	0.15	0.016	0.636	0.015	0.674	0.555	0.072	0.689	0.071	0.216	0.159	0.816	0.035	0.122	0.309	0.121	0.373	0.203	0.258	0.337	0.102	0.002	0.895	0.345	0.185	0.406	0.124	0.644	0.171	0.52	0.08	0.728	0.082	0.243	0.194	0.467	0.223
10764	Dioxathion	78-34-2	OC1C=CC2=CC=C3C4=C2C=1C=CC4=CC=C3O	0.043	0.693	0.004	0.839	0.048	0.555	0.005	0.83	0.001	0.876	0.002	0.867	0.009	0.803	0.145	0.131	0.099	0.289	0.002	0.715	0.028	0.267	0.058	0.511	0.004	0.866	0.002	0.691	0.005	0.746	0.002	0.881	0.017	0.651	0.012	0.817	0.03	0.656	0.006	0.746	0.036	0.604	0.021	0.724	0.033	0.575
10765	Linalyl isobutyrate|(R)-1,5-Dimethyl-1-vinylhex-4-enyl isobutyrate	78-35-3|94022-07-8	[O-][N+](=O)C1C=CC(=CC=1)N=NC1=CC=C(O)C2=CC=CC=C12	0.053	0.687	0.005	0.839	0.101	0.372	0.013	0.691	0.044	0.436	0.012	0.671	0.009	0.737	0.458	0.062	0.212	0.235	0.02	0.524	0.284	0.148	0.028	0.621	0.021	0.747	0.035	0.485	0.039	0.516	0.002	0.87	0.047	0.55	0.03	0.652	0.032	0.604	0.11	0.431	0.314	0.251	0.019	0.729	0.079	0.438
10766	Linalyl cinnamate	78-37-5	NC1=CC(=CC=C1)C(=O)C1C=C(N)C=CC=1	0.285	0.442	0.005	0.839	0.136	0.335	0.017	0.652	0.086	0.429	0.027	0.559	0.034	0.508	0.453	0.083	0.52	0.127	0.111	0.292	0.591	0.07	0.165	0.208	0.121	0.349	0.085	0.372	0.225	0.179	0.002	0.855	0.146	0.363	0.245	0.243	0.607	0.151	0.298	0.279	0.208	0.302	0.149	0.262	0.44	0.15
10767	Diethyl ethylphosphonate	78-38-6	NC1C=CC(=CC=1)OC1=CC(C(N)=O)=C(N)C=C1	0.295	0.384	0.004	0.839	0.147	0.297	0.025	0.538	0.036	0.494	0.018	0.576	0.072	0.321	0.551	0.086	0.374	0.178	0.048	0.428	0.151	0.19	0.048	0.474	0.057	0.614	0.049	0.439	0.079	0.398	0.003	0.838	0.032	0.621	0.185	0.291	0.272	0.314	0.192	0.361	0.177	0.282	0.069	0.47	0.026	0.563
10768	Triethyl phosphate|Tris[(~13~C_2_)ethyl] phosphate	78-40-0|1228182-36-2	COC1C=C2C=CC(=CC2=CC=1)C(=O)C1C=CC=CC=1	0.231	0.445	0.004	0.839	0.177	0.267	0.002	0.91	0.087	0.376	0.011	0.66	0.005	0.825	0.477	0.1	0.458	0.075	0.154	0.242	0.496	0.072	0.09	0.405	0.037	0.67	0.077	0.421	0.13	0.309	0.01	0.694	0.216	0.253	0.228	0.231	0.247	0.328	0.187	0.354	0.267	0.263	0.415	0.103	0.647	0.041
10769	Triparanol	78-41-1	OC1=CC(O)=C(C=C1)N=NC1C=CC=CC=1O	0.054	0.706	0.005	0.839	0.19	0.251	0.011	0.716	0.16	0.272	0.012	0.661	0.03	0.543	0.477	0.128	0.487	0.105	0.057	0.428	0.572	0.055	0.018	0.703	0.065	0.532	0.004	0.654	0.108	0.344	0.005	0.8	0.109	0.498	0.016	0.763	0.145	0.474	0.535	0.178	0.491	0.15	0.008	0.826	0.026	0.693
10770	Tris(2-ethylhexyl) phosphate	78-42-2	CC1=CC(=CC=C1)NC(=O)OC1=CC(N)=CC=C1	0.077	0.652	0.004	0.839	0.387	0.105	0.01	0.718	0.153	0.309	0.011	0.678	0.037	0.501	0.417	0.05	0.609	0.078	0.106	0.304	0.389	0.1	0.131	0.282	0.036	0.692	0.086	0.38	0.183	0.233	0.004	0.809	0.274	0.18	0.12	0.372	0.558	0.181	0.2	0.307	0.68	0.157	0.267	0.173	0.209	0.308
10771	Tris(2,3-dichloropropyl)phosphate	78-43-3	COC1=CC=CC2=C1C(=O)C1=CC=CC=C1C2=O	0.426	0.346	0.004	0.839	0.417	0.094	0.006	0.784	0.25	0.19	0.12	0.192	0.058	0.389	0.489	0.074	0.696	0.049	0.244	0.171	0.633	0.059	0.387	0.075	0.219	0.228	0.055	0.391	0.272	0.163	0.004	0.83	0.3	0.176	0.394	0.131	0.372	0.178	0.231	0.354	0.587	0.149	0.353	0.112	0.296	0.206
10772	Carisoprodol	78-44-4	O=C(OCCCC1C=CC=CC=1)C1C=CC=CC=1	0.407	0.313	0.004	0.839	0.701	0.021	0.036	0.452	0.9	0.062	0.157	0.127	0.201	0.115	0.462	0.092	0.57	0.057	0.58	0.044	0.698	0.028	0.549	0.028	0.359	0.125	0.514	0.099	0.578	0.033	0.452	0.019	0.097	0.417	0.506	0.086	0.652	0.153	0.577	0.076	0.787	0.155	0.714	0.025	0.677	0.133
10773	Dibutyl butylphosphonate	78-46-6	C1=CC=CC1=C(C1C=CC=CC=1)C1C=CC=CC=1	0.304	0.493	0.004	0.838	0.172	0.28	0.003	0.869	0.108	0.397	0.023	0.488	0.009	0.749	0.191	0.125	0.41	0.138	0.138	0.245	0.536	0.114	0.174	0.223	0.164	0.293	0.031	0.493	0.038	0.533	0.022	0.56	0.215	0.272	0.23	0.235	0.198	0.263	0.218	0.374	0.076	0.488	0.098	0.355	0.465	0.194
10774	Tribufos	78-48-8	OC1=CC(O)=C(C=C1)N=NC1C=CC=CC=1O	0.049	0.703	0.005	0.838	0.202	0.25	0.011	0.716	0.15	0.313	0.012	0.66	0.029	0.545	0.457	0.047	0.561	0.104	0.061	0.427	0.604	0.063	0.018	0.702	0.062	0.533	0.004	0.652	0.107	0.351	0.005	0.799	0.109	0.496	0.017	0.753	0.114	0.404	0.583	0.171	0.46	0.108	0.008	0.803	0.025	0.646
10775	Trioctylphosphine oxide|Trioctyl(oxo)-lambda~5~-phosphane--water (1/2)	78-50-2|88539-74-6	O=C(NNC1C=CC=CC=1)NNC1C=CC=CC=1	0.044	0.732	0.005	0.838	0.246	0.216	0.02	0.63	0.065	0.416	0.036	0.441	0.058	0.379	0.494	0.043	0.372	0.139	0.05	0.442	0.348	0.118	0.092	0.384	0.029	0.744	0.175	0.272	0.092	0.359	0.008	0.721	0.068	0.534	0.104	0.398	0.222	0.415	0.24	0.407	0.193	0.396	0.099	0.368	0.023	0.617
10776	Tris(2-butoxyethyl) phosphate	78-51-3	[O-][N+](=O)C1=CC(=CC=C1)NC(=O)C1C=CC=CC=1	0.444	0.292	0.004	0.838	0.255	0.193	0.02	0.612	0.231	0.229	0.011	0.668	0.03	0.526	0.613	0.075	0.502	0.077	0.033	0.498	0.653	0.036	0.109	0.295	0.069	0.502	0.314	0.226	0.26	0.167	0.008	0.744	0.199	0.381	0.133	0.348	0.012	0.717	0.305	0.229	0.508	0.107	0.1	0.42	0.028	0.606
10777	Menazon	78-57-9	NC1C=CC=CC=1C(=O)NC1C=CC=CC=1	0.211	0.431	0.005	0.838	0.343	0.121	0.009	0.749	0.361	0.116	0.016	0.64	0.013	0.678	0.76	0.055	0.62	0.064	0.193	0.189	0.663	0.046	0.119	0.283	0.11	0.397	0.231	0.231	0.365	0.068	0.002	0.905	0.308	0.213	0.413	0.099	0.706	0.126	0.552	0.14	0.66	0.069	0.273	0.172	0.654	0.13
10778	Isophorone|3,5,5-Trimethyl(~2~H_5_)cyclohex-2-en-1-one	78-59-1|1262769-87-8	OC1C=CC=CC=1C(=O)NC1C=CC=CC=1	0.799	0.084	0.006	0.838	0.605	0.033	0.001	0.947	0.242	0.196	0.001	0.952	0.024	0.583	0.647	0.046	0.619	0.092	0.599	0.032	0.709	0.036	0.151	0.234	0.11	0.562	0.012	0.551	0.44	0.062	0.001	0.949	0.496	0.119	0.203	0.24	0.446	0.134	0.577	0.214	0.575	0.088	0.072	0.622	0.45	0.221
10779	Diethoxy(dimethyl)silane	78-62-6	[O-][N+](=O)C1C=CC(=CC=1)N=NC1=CC=C(O)C2=CC=CC=C12	0.052	0.683	0.005	0.837	0.101	0.373	0.013	0.695	0.048	0.459	0.012	0.669	0.008	0.746	0.646	0.105	0.189	0.234	0.02	0.523	0.276	0.154	0.028	0.631	0.02	0.766	0.037	0.485	0.038	0.522	0.002	0.865	0.047	0.559	0.032	0.662	0.035	0.606	0.109	0.453	0.291	0.241	0.019	0.73	0.093	0.402
10780	2,5-Dimethyl-2,5-di-(tert-butylperoxy)hexane	78-63-7	BrC1=CC=CC=C1C1=NN=C(O1)C1C=CC=CC=1	0.053	0.71	0.005	0.837	0.142	0.343	0.003	0.886	0.046	0.467	0.01	0.717	0.005	0.831	0.673	0.082	0.148	0.239	0.018	0.535	0.119	0.156	0.063	0.453	0.036	0.644	0.072	0.374	0.131	0.3	0.006	0.783	0.019	0.637	0.104	0.408	0.23	0.257	0.087	0.479	0.068	0.484	0.175	0.263	0.024	0.657
10781	3,6-Dimethyl-4-octyne-3,6-diol	78-66-0	O=C(NC1=CC=CC2=CC=CC=C21)C1C=CC=CC=1	0.185	0.574	0.004	0.837	0.148	0.308	0.001	0.929	0.05	0.482	0.007	0.751	0.002	0.937	0.704	0.077	0.611	0.134	0.088	0.358	0.411	0.076	0.098	0.356	0.032	0.645	0.068	0.434	0.076	0.425	0.003	0.865	0.142	0.399	0.194	0.262	0.761	0.128	0.124	0.465	0.264	0.273	0.335	0.109	0.591	0.169
10782	2,2'-Azobis(2-methylpropanenitrile)	78-67-1	CN(C=O)C1C=CC(=CC=1)N=NC1=CC=CC=C1C(O)=O	0.17	0.516	0.005	0.837	0.312	0.16	0.016	0.62	0.287	0.185	0.076	0.337	0.049	0.428	0.548	0.045	0.278	0.176	0.266	0.14	0.303	0.122	0.056	0.521	0.046	0.655	0.332	0.198	0.213	0.193	0.009	0.729	0.163	0.366	0.044	0.619	0.117	0.412	0.293	0.315	0.381	0.101	0.148	0.31	0.398	0.239
10783	3,7-Dimethyl-3-octanol	78-69-3	O=CC(=CCC1C=CC=CC=1)C1C=CC=CC=1	0.42	0.334	0.005	0.837	0.382	0.062	0.005	0.831	0.191	0.243	0.048	0.375	0.049	0.425	0.63	0.071	0.614	0.085	0.293	0.121	0.632	0.073	0.045	0.5	0.255	0.167	0.177	0.251	0.031	0.538	0.219	0.096	0.126	0.373	0.568	0.062	0.58	0.188	0.279	0.313	0.581	0.134	0.592	0.066	0.459	0.149
10784	Linalool|(-)-Linalool	78-70-6|126-91-0	CC1=CC(=CC=C1)OC(=O)CC1C=CC=CC=1	0.513	0.308	0.004	0.837	0.755	0.02	0.044	0.413	0.6	0.082	0.04	0.414	0.131	0.181	0.668	0.097	0.513	0.084	0.604	0.039	0.76	0.04	0.362	0.076	0.303	0.16	0.078	0.344	0.434	0.071	0.376	0.046	0.189	0.209	0.344	0.112	0.632	0.19	0.542	0.12	0.66	0.094	0.561	0.047	0.551	0.134
10786	2-Bromobutane|UNII-2AL1MZU0XA	78-76-2|5787-32-6	C1=CC=CC=C1C1OC(=C2C=CC=CC2=1)C1C=CC=CC=1	0.032	0.74	0.005	0.836	0.031	0.657	0.003	0.867	0.011	0.698	0.023	0.6	0.014	0.685	0.077	0.155	0.018	0.362	0.027	0.5	0.02	0.276	0.027	0.586	0.01	0.822	0.022	0.499	0.01	0.689	0.005	0.81	0.011	0.684	0.046	0.562	0.089	0.551	0.021	0.675	0.017	0.611	0.082	0.419	0.059	0.463
10787	1-Bromo-2-methylpropane	78-77-3	C1=C(C=CC2=CC=CC=C21)C1=CC2=CC=CC=C2C=C1	0.043	0.675	0.006	0.836	0.103	0.422	0	0.986	0.046	0.471	0.014	0.664	0.003	0.894	0.02	0.153	0.01	0.427	0.191	0.209	0.021	0.269	0.174	0.213	0.206	0.235	0.03	0.478	0.029	0.568	0.001	0.933	0.024	0.64	0.116	0.372	0.385	0.23	0.007	0.73	0.011	0.703	0.319	0.195	0.323	0.165
10788	2-Methylbutane|2-Methylbut-2-yl radical|Lithium, (3-methylbutyl)-|Potassiumato 3-methylbutan-1-ido	78-78-4|4348-35-0|7488-31-5|125063-37-8	COC1C=C(C=CC=1)C1=NN=C(O1)C1=CC(=CC=C1)OC	0.073	0.697	0.004	0.836	0.099	0.408	0.009	0.726	0.031	0.562	0.018	0.591	0.021	0.634	0.521	0.066	0.165	0.22	0.076	0.391	0.183	0.153	0.022	0.649	0.014	0.762	0.066	0.398	0.074	0.411	0.007	0.763	0.126	0.413	0.044	0.569	0.126	0.515	0.246	0.3	0.136	0.445	0.023	0.719	0.063	0.584
10789	Isoprene|Hydrochloric acid, compd. with 2-methyl-1,3-butadiene (1:1)|3-Butenyl, 2-methylene-|Copper(1+) 3-methylbuta-1,3-dien-1-ide	78-79-5|51815-03-3|31922-49-3|61345-94-6	NC1C=CC(=CC=1)OC1C=CC(N)=CC=1	0.255	0.406	0.004	0.836	0.108	0.371	0.007	0.801	0.144	0.392	0.075	0.305	0.008	0.789	0.511	0.072	0.369	0.128	0.15	0.215	0.344	0.093	0.121	0.305	0.335	0.172	0.078	0.355	0.269	0.173	0.001	0.968	0.508	0.09	0.04	0.603	0.375	0.237	0.374	0.287	0.084	0.489	0.249	0.164	0.72	0.049
10790	Isobutylamine|Formic acid--2-methylpropan-1-amine (1/1)|Nitric acid--2-methylpropan-1-amine (1/1)	78-81-9|89712-50-5|62038-38-4	O=C1C2=CC=CC=C2C(=O)C2=CC3=CC=CC=C3C=C12	0.242	0.471	0.006	0.836	0.141	0.357	0.004	0.864	0.043	0.502	0.076	0.257	0.025	0.571	0.215	0.135	0.151	0.217	0.065	0.418	0.111	0.175	0.078	0.419	0.12	0.376	0.073	0.398	0.113	0.313	0.002	0.818	0.034	0.595	0.119	0.388	0.097	0.414	0.032	0.603	0.102	0.467	0.213	0.219	0.546	0.153
10791	2-Methylpropanenitrile|2-Cyano-2-propyl radical	78-82-0|3225-31-8	CNC1C=CC=C2C=1C(=O)C1C=CC=CC=1C2=O	0.197	0.57	0.004	0.836	0.172	0.275	0.006	0.832	0.056	0.452	0.019	0.614	0.014	0.688	0.489	0.07	0.187	0.221	0.008	0.633	0.064	0.222	0.13	0.24	0.031	0.68	0.026	0.526	0.03	0.565	0.002	0.857	0.019	0.672	0.046	0.594	0.106	0.468	0.016	0.658	0.105	0.457	0.066	0.44	0.095	0.426
10792	2-Methyl-1-propanol|Ammonium 2-methylpropanolate|2-(~2~H_3_)Methyl(3,3,3-~2~H_3_)propan-1-ol|2-(~2~H_3_)Methyl(2,3,3,3-~2~H_4_)propan-1-ol|2-(~2~H_3_)Methyl(~2~H_6_)propan-1-ol	78-83-1|84540-63-6|72182-69-5|1219804-53-1|850209-54-0	FC1=CC=CC=C1C1=NN=C(O1)C1=CC=CC=C1F	0.027	0.739	0.006	0.836	0.176	0.253	0.013	0.7	0.057	0.453	0.02	0.603	0.04	0.466	0.61	0.038	0.157	0.198	0.03	0.493	0.199	0.149	0.046	0.547	0.01	0.801	0.058	0.45	0.082	0.37	0.009	0.695	0.013	0.716	0.036	0.662	0.041	0.56	0.072	0.471	0.253	0.278	0.035	0.584	0.016	0.714
10793	2-Methylpropanal|2-Methylpropanal--water (1/1)	78-84-2|61318-72-7	COC1=CC(C)=NN1C1C=C(N=C(C)N=1)OC	0.532	0.317	0.006	0.836	0.458	0.074	0.34	0.064	0.138	0.32	0.317	0.046	0.3	0.074	0.836	0.1	0.392	0.146	0.454	0.064	0.657	0.033	0.006	0.794	0.265	0.194	0.449	0.132	0.458	0.05	0.08	0.321	0.445	0.151	0.439	0.101	0.256	0.32	0.717	0.137	0.389	0.12	0.154	0.298	0.445	0.224
10794	Methacrylaldehyde|2-Methyl(1-~13~C)prop-2-enal	78-85-3|1119514-41-8	[O-][N+](=O)C1C=CC(=CC=1)N=C=NC1C=CC(=CC=1)[N+]([O-])=O	0.023	0.735	0.005	0.835	0.093	0.433	0.023	0.559	0.158	0.324	0.044	0.443	0.085	0.281	0.376	0.104	0.143	0.275	0.019	0.535	0.299	0.096	0.01	0.729	0.021	0.734	0.083	0.345	0.063	0.434	0.017	0.595	0.09	0.476	0.009	0.826	0.019	0.658	0.195	0.328	0.224	0.266	0.056	0.51	0.096	0.47
10795	2-Chlorobutane	78-86-4	C1N=C(OC=1C1C=CC=CC=1)C1C=CC=CC=1	0.054	0.702	0.005	0.835	0.137	0.309	0.008	0.725	0.022	0.633	0.017	0.598	0.016	0.69	0.525	0.061	0.23	0.198	0.027	0.497	0.281	0.123	0.014	0.676	0.017	0.756	0.07	0.346	0.058	0.482	0.021	0.553	0.022	0.647	0.196	0.27	0.232	0.29	0.092	0.504	0.139	0.303	0.232	0.214	0.07	0.54
10796	1,2-Dichloropropane|1,2-Dichloro(~13~C_3_)propane	78-87-5|1196157-66-0	OC(=O)C1C=CC(=CC=1)OC1C=CC(=CC=1)C=O	0.305	0.362	0.003	0.835	0.478	0.047	0.019	0.608	0.302	0.18	0.023	0.541	0.112	0.231	0.458	0.058	0.674	0.071	0.204	0.143	0.555	0.084	0.166	0.187	0.177	0.265	0.034	0.443	0.234	0.205	0.027	0.497	0.116	0.425	0.14	0.341	0.184	0.286	0.513	0.153	0.292	0.256	0.164	0.242	0.204	0.282
10797	2,3-Dichloro-1-propene	78-88-6	COC1=CC2SC(=CC=2C=C1)C1C=CC(=CC=1)OC	0.122	0.56	0.005	0.834	0.048	0.566	0.004	0.865	0.052	0.465	0.009	0.706	0.011	0.753	0.621	0.104	0.168	0.21	0.087	0.334	0.252	0.152	0.065	0.424	0.028	0.725	0.032	0.473	0.068	0.419	0.004	0.811	0.082	0.477	0.077	0.462	0.161	0.33	0.188	0.373	0.111	0.443	0.082	0.359	0.215	0.244
10798	2-Chloropropan-1-ol|Acetic acid--2-chloropropan-1-ol (1/1)	78-89-7|627-68-9	BrC1C=CC(=CC=1)C1=NN=C(O1)C1C=CC=CC=1	0.047	0.722	0.005	0.834	0.121	0.364	0.004	0.884	0.039	0.525	0.01	0.699	0.004	0.851	0.551	0.07	0.206	0.209	0.022	0.538	0.163	0.172	0.062	0.459	0.026	0.664	0.071	0.394	0.115	0.302	0.007	0.747	0.02	0.648	0.096	0.422	0.181	0.308	0.077	0.496	0.082	0.502	0.169	0.277	0.022	0.669
10799	1,2-Diaminopropane|(2S)-propane-1,2-diamine|(2R)-Propane-1,2-diamine--hydrogen chloride (1/2)|(2S)-Propane-1,2-diamine--hydrogen chloride (1/2)|Propane-1,2-diamine--hydrogen chloride (1/1)|Acetic acid--propane-1,2-diamine (2/1)|(~2~H_6_)Propane-1,2-diamine	78-90-0|15967-72-3|19777-67-4|19777-66-3|20267-34-9|60077-07-8|1173018-88-6	O=C1C=CC(C=C1)=NC1=CC2=C(C=C1)NC1C=CC=CC=12	0.148	0.545	0.005	0.833	0.124	0.371	0.013	0.697	0.041	0.508	0.07	0.352	0.021	0.609	0.559	0.061	0.124	0.27	0.044	0.463	0.04	0.245	0.075	0.414	0.023	0.731	0.106	0.33	0.062	0.445	0.007	0.767	0.049	0.599	0.072	0.497	0.199	0.377	0.067	0.456	0.039	0.579	0.137	0.355	0.169	0.312
10800	2-Butanol|(~2~H_9_)Butan-2-ol	78-92-2|1202864-22-9	BrC1C=C(C=CC=1)C1=NN=C(O1)C1C=CC=CC=1	0.042	0.714	0.006	0.833	0.13	0.35	0.004	0.883	0.041	0.498	0.01	0.697	0.004	0.84	0.574	0.073	0.165	0.235	0.021	0.517	0.167	0.157	0.075	0.434	0.035	0.648	0.078	0.399	0.121	0.279	0.007	0.746	0.02	0.644	0.095	0.448	0.184	0.343	0.101	0.504	0.07	0.486	0.149	0.294	0.024	0.658
10801	Methyl ethyl ketone|2-Butanone-4,4,4-d3|Butan-2-one--water (1/3)	78-93-3|53389-26-7|63175-15-5	COC1=CC=CC2=NC3C=CC=CC=3N=C21	0.17	0.481	0.005	0.833	0.155	0.319	0.009	0.768	0.009	0.695	0.028	0.49	0.019	0.652	0.571	0.081	0.106	0.291	0.106	0.302	0.061	0.225	0.118	0.311	0.044	0.594	0.085	0.389	0.173	0.208	0.004	0.833	0.158	0.385	0.267	0.159	0.46	0.097	0.107	0.475	0.08	0.479	0.119	0.367	0.104	0.455
10802	Methyl vinyl ketone	78-94-4	OC1C=CC(=CC=1)OC1C=CC(=CC=1)NO	0.204	0.421	0.005	0.833	0.255	0.186	0.009	0.747	0.088	0.392	0.007	0.726	0.03	0.541	0.572	0.108	0.556	0.075	0.11	0.286	0.434	0.111	0.017	0.657	0.108	0.378	0.005	0.63	0.128	0.306	0.006	0.779	0.224	0.259	0.018	0.779	0.088	0.525	0.154	0.363	0.294	0.23	0.033	0.611	0.143	0.323
10803	1-Chloropropan-2-one	78-95-5	NC1C=C(C=CC=1)OC1=CC(=CC=C1)OC1=CC(N)=CC=C1	0.039	0.73	0.006	0.832	0.003	0.87	0.008	0.772	0.001	0.932	0.002	0.928	0.102	0.239	0.27	0.122	0.104	0.293	0.019	0.513	0.093	0.197	0.009	0.774	0.007	0.846	0.026	0.465	0.003	0.779	0.007	0.749	0.032	0.614	0.01	0.814	0.012	0.781	0.092	0.487	0.085	0.472	0.019	0.703	0.016	0.722
10804	1-Amino-2-propanol|Boric acid compd. with 1-amino-2-propanol (1:x)|2-Propanol, 1-amino-, hydrobromide	78-96-6|26038-90-4|89036-61-3	C=CCOC(=O)CCN1C(=O)N(CCC(=O)OCC=C)C(=O)N(CCC(=O)OCC=C)C1=O	0.123	0.554	0.006	0.832	0.006	0.838	0.123	0.24	0.014	0.615	0.136	0.165	0.03	0.524	0.187	0.107	0.04	0.338	0.089	0.344	0.004	0.365	0.049	0.53	0.106	0.401	0.011	0.557	0.059	0.487	0.342	0.041	0.002	0.831	0.14	0.347	0.03	0.667	0.034	0.621	0.012	0.675	0.03	0.578	0	0.848
10805	Lactonitrile	78-97-7	NC1=CC=C(N)C2C1=C(O)C1=CC=CC=C1C=2O	0.195	0.574	0.004	0.832	0.086	0.425	0.012	0.696	0.008	0.727	0.019	0.577	0.033	0.524	0.162	0.105	0.067	0.326	0.009	0.592	0.024	0.264	0.086	0.396	0.012	0.798	0.023	0.493	0.037	0.546	0.001	0.92	0.016	0.669	0.029	0.668	0.072	0.602	0.02	0.651	0.024	0.625	0.018	0.743	0.066	0.485
10806	Methyl glyoxal	78-98-8	C1=C2C=CC=CC2=C(C2=CC=CC=C21)C1C=CC=CC=1	0.038	0.683	0.006	0.832	0.118	0.396	0	0.98	0.048	0.486	0.014	0.644	0.003	0.886	0.021	0.151	0.011	0.406	0.168	0.225	0.02	0.271	0.172	0.218	0.188	0.266	0.032	0.47	0.031	0.559	0.001	0.941	0.028	0.641	0.123	0.355	0.351	0.175	0.008	0.706	0.01	0.682	0.295	0.152	0.281	0.168
10807	1,1,2-Trichloroethane	79-00-5	O=C(CS)NC1C=CC(=CC=1)NC1C=CC=CC=1	0.157	0.543	0.006	0.832	0.167	0.269	0.005	0.825	0.136	0.284	0.012	0.664	0.011	0.777	0.601	0.074	0.581	0.101	0.071	0.396	0.321	0.132	0.051	0.468	0.032	0.65	0.279	0.194	0.095	0.324	0.007	0.755	0.111	0.414	0.038	0.602	0.141	0.429	0.192	0.367	0.338	0.227	0.187	0.227	0.352	0.192
10808	Trichloroethylene|Trichloroethylene-d|1,1,2-Trichloro(~13~C_2_)ethene	79-01-6|13291-68-4|93952-00-2	OC1C=CC=CC=1C1=NC2C=CC=CC=2O1	0.188	0.546	0.005	0.832	0.205	0.255	0.006	0.813	0.037	0.541	0.013	0.661	0.012	0.735	0.412	0.045	0.17	0.24	0.049	0.439	0.291	0.112	0.07	0.408	0.078	0.462	0.006	0.568	0.186	0.181	0.004	0.822	0.086	0.49	0.089	0.422	0.346	0.248	0.268	0.33	0.271	0.343	0.121	0.316	0.168	0.297
10809	Dichloroacetaldehyde	79-02-7	CC1=CC=CC=C1N=NC1=CC(CO)=C(N)C=C1	0.386	0.386	0.004	0.832	0.279	0.186	0.008	0.769	0.194	0.278	0.008	0.713	0.018	0.67	0.545	0.059	0.51	0.121	0.035	0.472	0.392	0.091	0.085	0.388	0.033	0.693	0.168	0.257	0.061	0.451	0.005	0.751	0.122	0.377	0.058	0.574	0.478	0.267	0.424	0.317	0.41	0.077	0.259	0.21	0.409	0.079
10810	Chloroacetyl chloride|Chloroacetyl chloride-1-13C|Chloro(~13~C_2_)acetyl chloride	79-04-9|159301-42-5|286367-76-8	OC1=CC=C(COC2C=C3OCC(=O)C3=CC=2)C=C1	0.039	0.732	0.005	0.832	0.254	0.185	0.006	0.825	0.052	0.463	0.002	0.838	0.009	0.791	0.543	0.069	0.722	0.057	0.007	0.592	0.58	0.072	0.03	0.588	0.033	0.681	0.005	0.604	0.063	0.48	0.011	0.705	0.02	0.671	0.001	0.91	0.078	0.538	0.227	0.266	0.525	0.194	0.016	0.726	0.038	0.578
10811	Acrylamide|Acrylamide-d3|(~13~C_3_)Prop-2-enamide|(1-~13~C)Prop-2-enamide	79-06-1|122775-19-3|287399-26-2|287399-24-0	O=C(N=NC1C=CC(C=C1)N=O)C1C=CC=CC=1	0.334	0.386	0.004	0.832	0.298	0.169	0.023	0.583	0.084	0.376	0.051	0.336	0.107	0.233	0.547	0.084	0.329	0.157	0.078	0.366	0.361	0.084	0.146	0.23	0.073	0.481	0.103	0.316	0.122	0.279	0.028	0.47	0.168	0.382	0.147	0.327	0.153	0.421	0.604	0.201	0.597	0.17	0.03	0.607	0.052	0.553
10812	Chloroacetamide|Microcide-d4	79-07-2|122775-20-6	COC1=CC=C(C=C1NN)C1C=CC(O)=CC=1	0.331	0.332	0.005	0.832	0.304	0.145	0.009	0.765	0.059	0.428	0.007	0.727	0.021	0.575	0.255	0.064	0.423	0.135	0.076	0.358	0.658	0.062	0.048	0.59	0.067	0.497	0.024	0.512	0.213	0.197	0.003	0.838	0.221	0.297	0.067	0.5	0.127	0.424	0.273	0.223	0.47	0.15	0.056	0.511	0.169	0.327
10813	Bromoacetic acid|Sodium bromoacetate|Bromoacetate|Bromoacetic acid-1-13C|Bromoacetic acid-2-13C|Bromoacetic acid-d3|Bromo(~18~O_2_)acetic acid|Bromo(1-~13~C,~18~O_2_)acetic acid	79-08-3|1068-52-6|68-10-0|57858-24-9|64891-77-6|14341-48-1|857291-01-1|1218765-25-3	CN(C)C1C=CC(C=CC2=NC3C=CC=CC=3S2)=CC=1	0.27	0.47	0.006	0.831	0.031	0.66	0.01	0.739	0.046	0.462	0.043	0.413	0.008	0.794	0.579	0.093	0.059	0.323	0.159	0.252	0.063	0.214	0.103	0.298	0.037	0.677	0.273	0.203	0.198	0.243	0.006	0.77	0.117	0.405	0.074	0.475	0.547	0.187	0.111	0.465	0.045	0.568	0.075	0.436	0.13	0.433
10814	Sodium propionate|Propionic acid|Propanoic acid, lithium salt|Propanoic acid, ammonium salt|Acetic acid with propanoic acid|Potassium propionate|Silver(1+) propionate|Sodium propionate [NF]|Propanoic acid, ion(1-)|Propanoic acid-d6|Propionic acid-13C3|Propanoic acid-3,3,3-d3|Propanoic acid-1-13C|Propanoic acid-2,2-d2|Sodium (1-~14~C)propanoate|(2,2-~2~H_2_)Propan(~2~H)oic acid|Sodium (~13~C_3_)pr…	137-40-6|79-09-4|6531-45-9|17496-08-1|8068-63-1|327-62-8|5489-14-5|6700-17-0|72-03-7|19448-61-4|153474-35-2|55577-88-3|6212-69-7|19136-91-5|4561-17-5|14770-51-5|152571-51-2|201996-20-5|37262-38-7|62601-06-3|83587-76-2|38869-24-8|158814-18-7|83587-75-1|60153-92-6|202529-18-8	OC1C=C2C3=C4C=1C=CC=C4C=CC3=CC=C2O	0.044	0.717	0.005	0.831	0.053	0.527	0.005	0.84	0.001	0.884	0.002	0.883	0.007	0.812	0.135	0.14	0.113	0.273	0.002	0.714	0.037	0.239	0.065	0.433	0.005	0.849	0.002	0.688	0.006	0.728	0.002	0.891	0.021	0.656	0.017	0.788	0.049	0.582	0.009	0.723	0.048	0.572	0.025	0.715	0.031	0.645
10815	2-Propenoic acid, sodium salt|Acrylic acid|Ammonium acrylate|2-Propenoic acid, ion(1-)|Lithium acrylate|Copper(1+) acrylate|(1-~13~C)Prop-2-enoic acid|(~2~H_3_)Prop-2-en(~2~H)oic acid|(~13~C_3_)Prop-2-enoic acid|Caesium prop-2-enoate	7446-81-3|79-10-7|10604-69-0|10344-93-1|13270-28-5|41380-06-7|95387-98-7|285138-82-1|202326-54-3|61981-38-2	C[N+]1NC(=CC=1C1C=CC=CC=1)C1C=CC(O)=CC=1	0.051	0.708	0.005	0.831	0.144	0.294	0.007	0.791	0.029	0.545	0.011	0.66	0.019	0.644	0.577	0.11	0.283	0.164	0.026	0.476	0.407	0.118	0.027	0.585	0.016	0.789	0.007	0.568	0.052	0.495	0.013	0.669	0.022	0.603	0.023	0.742	0.158	0.404	0.495	0.167	0.247	0.278	0.016	0.734	0.03	0.619
10816	Chloroacetic acid|Sodium chloroacetate|Acetic acid, chloro-, ion(1-)|Chloro(1-~13~C)acetic acid|Chloro(2-~13~C)acetic acid|Chloro(~2~H_3_)acetic acid|Chloro(~13~C_2_)acetic acid	79-11-8|3926-62-3|14526-03-5|1681-52-3|1633-47-2|1796-85-6|1839-15-2	OC1C=CC=CC=1N=NC1C=CC=CC=1O	0.288	0.406	0.004	0.831	0.2	0.267	0.008	0.776	0.183	0.294	0.006	0.764	0.02	0.604	0.37	0.062	0.646	0.136	0.036	0.476	0.515	0.072	0.023	0.635	0.072	0.478	0.003	0.692	0.07	0.439	0.007	0.784	0.215	0.273	0.017	0.757	0.082	0.503	0.447	0.215	0.648	0.122	0.012	0.788	0.107	0.408
10817	Glycolic acid|Potassium glycolate|Glycolic acid sodium salt|Hydroxy acetic acid ammonium salt|Acetic acid, hydroxy-, compd. with 2-aminoethanol (1:1)|Dihydroxyacetaldehyde|Glycocide-13C2	79-14-1|1932-50-9|2836-32-0|35249-89-9|68141-00-4|631-59-4|111389-68-5	C[N+]1NC(=CC=1C1C=CC=CC=1)C1C=CC=CC=1	0.117	0.621	0.005	0.831	0.244	0.203	0.013	0.676	0.088	0.402	0.038	0.423	0.059	0.391	0.766	0.091	0.307	0.133	0.056	0.442	0.253	0.117	0.058	0.432	0.026	0.72	0.041	0.41	0.091	0.372	0.013	0.628	0.059	0.521	0.123	0.374	0.233	0.266	0.166	0.392	0.167	0.335	0.241	0.227	0.175	0.301
10818	N-Bromoacetamide	79-15-2	O=C(C1=NC=CC2C=CC=CC=21)C1C=CC=CC=1	0.16	0.563	0.005	0.831	0.382	0.115	0.004	0.853	0.116	0.33	0.034	0.465	0.022	0.629	0.374	0.063	0.638	0.094	0.088	0.32	0.461	0.081	0.113	0.293	0.139	0.325	0.137	0.306	0.106	0.341	0.018	0.586	0.038	0.605	0.425	0.102	0.504	0.111	0.17	0.404	0.225	0.33	0.486	0.107	0.203	0.249
10819	N-Methylacetamide|N-(~2~H_3_)Methyl(~2~H_4_)acetamide|N-Methylacetamide--water (1/1)|N-Methylacetamide--methanol (1/1)|N-Methyl(~15~N)acetamide	79-16-3|3669-74-7|173846-11-2|586998-57-4|31685-41-3	COC1=CC=C(C=C1OCC1=CC=CC=C1)C=O	0.54	0.281	0.005	0.831	0.427	0.073	0.011	0.731	0.262	0.216	0.04	0.419	0.044	0.455	0.602	0.093	0.587	0.097	0.354	0.078	0.654	0.049	0.269	0.11	0.276	0.151	0.193	0.262	0.262	0.183	0.058	0.332	0.138	0.342	0.314	0.143	0.644	0.091	0.542	0.073	0.683	0.147	0.459	0.074	0.441	0.07
10820	Aminoguanidine|Aminoguanidine hydrochloride|Carbonic acid, compd. with hydrazinecarboximidamide (1:1)|Hydrazinecarboximidamide, mononitrate	79-17-4|1937-19-5|2582-30-1|10308-82-4	O=C(COC1C=CC=CC=1)OCCC1C=CC=CC=1	0.305	0.423	0.005	0.831	0.51	0.072	0.02	0.608	0.553	0.124	0.137	0.154	0.158	0.157	0.802	0.08	0.481	0.117	0.641	0.025	0.677	0.05	0.448	0.056	0.293	0.153	0.206	0.257	0.347	0.086	0.208	0.13	0.243	0.276	0.378	0.13	0.534	0.11	0.679	0.103	0.59	0.074	0.757	0.034	0.603	0.094
10821	Thiosemicarbazide|Semicarbazide, thio-, monohydrochloride	79-19-6|4346-94-5	NC1=CC2=NC3C=C(N)C=CC=3C=C2C=C1	0.251	0.417	0.004	0.83	0	0.964	0.12	0.225	0.001	0.95	0.001	0.918	0	0.99	0.486	0.09	0	0.541	0.063	0.403	0.002	0.526	0.075	0.389	0	0.921	0.052	0.448	0.001	0.827	0	0.996	0.097	0.457	0.001	0.937	0.498	0.209	0.033	0.676	0.005	0.731	0	0.988	0.139	0.332
10822	Methyl acetate|Methyl (2-~13~C)acetate	79-20-9|121633-42-9	CC1=CC(N)=C(C=C1N=NC1=CC=C(N)C=C1)OC	0.208	0.533	0.004	0.83	0.085	0.449	0.012	0.699	0.036	0.523	0.011	0.681	0.039	0.466	0.553	0.065	0.484	0.154	0.092	0.329	0.229	0.15	0.065	0.479	0.017	0.783	0.106	0.329	0.026	0.605	0.001	0.91	0.161	0.351	0.061	0.517	0.254	0.32	0.372	0.259	0.062	0.52	0.089	0.426	0.25	0.296
10823	Peracetic acid|Oxonia Active|Acetic acid mixture with peracetic acid	79-21-0|100920-70-5|8065-77-8	CN1C(=CC(C2C=CC(O)=CC=2)=[N+]1C)C1C=CC=CC=1	0.041	0.653	0.006	0.83	0.099	0.385	0.017	0.641	0.056	0.478	0.034	0.461	0.052	0.386	0.474	0.108	0.147	0.269	0.052	0.433	0.352	0.111	0.027	0.618	0.023	0.732	0.013	0.528	0.068	0.445	0.024	0.552	0.024	0.621	0.062	0.563	0.143	0.378	0.29	0.317	0.214	0.377	0.032	0.613	0.075	0.467
10824	Methyl chlorocarbonate	79-22-1	[O-][N+](=O)C1C=CC(=CC=1)N=NC1=C(O)C=CC2=CC=CC=C21	0.052	0.704	0.007	0.83	0.116	0.37	0.011	0.696	0.043	0.507	0.011	0.676	0.008	0.795	0.497	0.072	0.249	0.214	0.021	0.517	0.217	0.145	0.034	0.583	0.014	0.794	0.036	0.479	0.04	0.503	0.002	0.882	0.061	0.532	0.041	0.597	0.037	0.623	0.123	0.399	0.281	0.238	0.019	0.746	0.188	0.371
10825	Nitroethane|Ethane, nitro-, ion(1-)|Nitro(1,1-~2~H_2_)ethane	79-24-3|25590-58-3|13031-33-9	NC1C2=C(C=CC=1N)C(=O)C1=CC=CC=C1C2=O	0.56	0.283	0.006	0.83	0.159	0.297	0.069	0.339	0.074	0.373	0.18	0.104	0.158	0.162	0.415	0.068	0.318	0.183	0.067	0.398	0.409	0.102	0.257	0.132	0.071	0.541	0.19	0.242	0.208	0.184	0.001	0.941	0.266	0.248	0.236	0.215	0.15	0.394	0.342	0.276	0.273	0.252	0.094	0.386	0.233	0.187
10826	Sodium hydroxymethanesulfinate|Hydroxymethanesulfinic acid|Hydroxymethanesulfinic acid monosodium salt dihydrate	149-44-0|79-25-4|6035-47-8	OC1C2=CC=CC=C2C(O)=CC=1NC(=O)C1C=CC=CC=1	0.118	0.626	0.005	0.83	0.188	0.256	0.008	0.761	0.031	0.541	0.024	0.541	0.022	0.585	0.639	0.074	0.365	0.112	0.043	0.447	0.535	0.064	0.042	0.531	0.015	0.815	0.041	0.475	0.062	0.417	0.003	0.834	0.065	0.546	0.029	0.637	0.059	0.602	0.314	0.25	0.823	0.157	0.027	0.643	0.172	0.294
10827	1,1,2,2-Tetrabromoethane	79-27-6	NC1=CC=C(N=NC2C=CC(=CC=2)[N+]([O-])=O)C2=CC=CC=C21	0.087	0.621	0.004	0.829	0.078	0.426	0.013	0.692	0.021	0.635	0.019	0.609	0.021	0.638	0.619	0.109	0.129	0.265	0.016	0.519	0.121	0.204	0.025	0.645	0.017	0.786	0.041	0.45	0.03	0.587	0.002	0.883	0.058	0.574	0.021	0.732	0.045	0.608	0.061	0.523	0.23	0.262	0.041	0.593	0.107	0.422
10828	2,3-Dimethylbutane	79-29-8	[O-][N+](=O)C1C=CC(=CC=1)C(=O)OCC1C=CC=CC=1	0.413	0.335	0.005	0.829	0.481	0.069	0.028	0.553	0.276	0.172	0.034	0.452	0.119	0.213	0.762	0.057	0.534	0.102	0.215	0.185	0.796	0.054	0.148	0.267	0.177	0.265	0.267	0.164	0.266	0.181	0.133	0.196	0.157	0.389	0.107	0.396	0.125	0.446	0.258	0.245	0.545	0.113	0.435	0.103	0.22	0.31
10829	2-Methylpropanoyl chloride	79-30-1	BrC1C=CC=CC=1C1C=CC=CC=1C1C=CC=CC=1	0.083	0.602	0.006	0.828	0.079	0.46	0.001	0.963	0.076	0.387	0.007	0.712	0.004	0.865	0.187	0.124	0.034	0.326	0.157	0.273	0.145	0.174	0.119	0.299	0.138	0.321	0.046	0.426	0.076	0.408	0.012	0.688	0.049	0.591	0.128	0.362	0.112	0.425	0.043	0.596	0.027	0.652	0.243	0.196	0.493	0.101
10830	2-Methylpropanoic acid|Propanoic acid, 2-methyl-, sodium salt|Ammonium isobutyrate|Potassium isobutyrate|Isobutyric-d7 acid|2-methyl-d3-propionic-3,3,3-d3 acid|Isobutyric acid-1-13C|2-(~13~C,~2~H_3_)Methyl(3-~13~C,3,3,3-~2~H_3_)propanoic acid|Lithium 2-methylpropanoate|2-Methyl(3,3,3-~2~H_3_)propanoic acid	79-31-2|996-30-5|22228-82-6|19455-20-0|223134-74-5|29054-08-8|6228-78-0|769884-60-8|25179-23-1|95926-99-1	C1=CC=CC2N=C(C=CC=21)C1C=CC2=CC=CC=C2N=1	0.056	0.697	0.005	0.828	0.108	0.386	0.008	0.752	0.008	0.713	0.014	0.635	0.011	0.722	0.222	0.061	0.047	0.333	0.022	0.515	0.028	0.269	0.053	0.489	0.008	0.817	0.041	0.434	0.053	0.451	0.002	0.856	0.028	0.649	0.076	0.461	0.248	0.26	0.037	0.616	0.03	0.538	0.135	0.313	0.095	0.429
10832	1,1,2,2-Tetrachloroethane|1,1,2,2-Tetrachloro(~13~C_2_)ethane	79-34-5|212266-24-5	O=C(N=NC1C=CC(C=C1)N=O)C1C=CC=CC=1	0.314	0.396	0.005	0.828	0.3	0.175	0.023	0.57	0.079	0.382	0.052	0.335	0.106	0.233	0.527	0.055	0.312	0.173	0.077	0.365	0.395	0.079	0.14	0.228	0.072	0.529	0.102	0.318	0.127	0.285	0.028	0.48	0.16	0.4	0.143	0.322	0.155	0.38	0.499	0.144	0.486	0.101	0.032	0.61	0.056	0.507
10833	Dichloroacetyl chloride|Dichloro(~13~C_2_)acetyl chloride	79-36-7|1228182-39-5	NC1C=C2C(=CC=1)C(=O)C1C=C(N)C=CC=1C2=O	0.317	0.409	0.005	0.827	0.102	0.387	0.045	0.43	0.036	0.498	0.121	0.202	0.107	0.222	0.468	0.055	0.235	0.183	0.07	0.389	0.223	0.13	0.169	0.195	0.069	0.547	0.073	0.358	0.125	0.274	0.001	0.918	0.116	0.442	0.208	0.244	0.292	0.295	0.335	0.21	0.237	0.294	0.11	0.338	0.166	0.219
10834	Chlorotrifluoroethylene	79-38-9	C1OC(=NC=1C1C=CC=CC=1)C1C=CC=CC=1	0.059	0.692	0.005	0.827	0.11	0.373	0.006	0.785	0.025	0.577	0.01	0.672	0.012	0.77	0.686	0.074	0.195	0.205	0.028	0.53	0.363	0.13	0.01	0.735	0.01	0.827	0.054	0.405	0.043	0.519	0.023	0.529	0.022	0.642	0.171	0.298	0.249	0.288	0.118	0.498	0.142	0.398	0.143	0.3	0.104	0.422
10835	Methacrylamide	79-39-0	O=C(N=NC(=O)OC1C=CC=CC=1)OC1C=CC=CC=1	0.072	0.654	0.005	0.827	0.205	0.249	0.016	0.643	0.147	0.331	0.039	0.44	0.074	0.315	0.703	0.069	0.218	0.193	0.108	0.317	0.306	0.146	0.049	0.558	0.005	0.865	0.073	0.411	0.052	0.489	0.023	0.537	0.064	0.522	0.043	0.628	0.098	0.459	0.352	0.23	0.546	0.048	0.08	0.403	0.051	0.487
10836	Dithiooxamide	79-40-3	NC1C=CC(=CC=1O)C1=CC(O)=C(N)C=C1	0.348	0.296	0.006	0.827	0.234	0.189	0.017	0.649	0.067	0.409	0.011	0.69	0.028	0.573	0.401	0.074	0.745	0.05	0.062	0.416	0.22	0.133	0.036	0.583	0.113	0.394	0.01	0.567	0.145	0.29	0.002	0.87	0.155	0.294	0.068	0.514	0.144	0.379	0.164	0.347	0.138	0.372	0.024	0.663	0.074	0.418
10837	Ammonium methacrylate|Methacrylic acid|Sodium methacrylate|Lithium methacrylate|Copper(1+) methacrylate	16325-47-6|79-41-4|5536-61-8|13234-23-6|94275-75-9	COC1=CC2=NC=CC3=C2N(C1=O)C1=CC=CC=C31	0.167	0.55	0.004	0.827	0.29	0.165	0.011	0.72	0.011	0.715	0.073	0.291	0.027	0.569	0.464	0.101	0.082	0.315	0.009	0.606	0.034	0.245	0.161	0.199	0.061	0.54	0.074	0.383	0.132	0.281	0.002	0.88	0.036	0.572	0.138	0.358	0.503	0.144	0.015	0.713	0.039	0.55	0.111	0.362	0.044	0.424
10838	Dichloroacetic acid|Sodium dichloroacetate|Dichloroacetate|Dichloro(~2~H_2_)acetic acid|Dichloro(2-~13~C)acetic acid|Potassium dichloroacetate|Dichloro(1-~13~C)acetic acid|Sodium dichloro(~13~C_2_)acetate	79-43-6|2156-56-1|13425-80-4|63403-57-6|286367-78-0|19559-59-2|173470-70-7|1173022-90-6	COC1=CC(=CC=C1OCC1=CC=CC=C1)C=O	0.473	0.272	0.005	0.827	0.434	0.088	0.01	0.72	0.225	0.25	0.041	0.42	0.045	0.46	0.595	0.083	0.669	0.07	0.386	0.086	0.732	0.03	0.278	0.108	0.274	0.152	0.188	0.266	0.267	0.172	0.057	0.332	0.141	0.307	0.308	0.134	0.84	0.159	0.692	0.108	0.542	0.117	0.405	0.106	0.314	0.17
10839	Dimethylcarbamoyl chloride	79-44-7	OC1=CC(=CC(O)=C1)NC(=O)C1C=CC=CC=1	0.539	0.213	0.006	0.827	0.394	0.085	0.007	0.772	0.278	0.243	0.004	0.81	0.039	0.478	0.566	0.048	0.489	0.124	0.172	0.22	0.844	0.037	0.145	0.201	0.105	0.398	0.004	0.605	0.458	0.063	0.003	0.853	0.447	0.14	0.12	0.379	0.107	0.481	0.599	0.202	0.703	0.12	0.066	0.415	0.086	0.408
10840	Dimethyldithiocarbamic acid, dimethylamine|Sodium dimethyldithiocarbamate|Potassium dimethyldithiocarbamate|Dimethyldithiocarbamic acid|Carbamic acid, dimethyldithio-, ammonium salt|Sodium dimethylcarbamodithioate--water (1/1/1)	598-64-1|128-04-1|128-03-0|79-45-8|3226-36-6|207233-95-2	OC(=O)CC1C=CC(=CC=1)OCC1C=CC=CC=1	0.35	0.383	0.006	0.827	0.604	0.024	0.054	0.38	0.606	0.093	0.075	0.264	0.204	0.121	0.697	0.06	0.612	0.111	0.419	0.063	0.745	0.05	0.571	0.022	0.266	0.16	0.171	0.277	0.284	0.167	0.298	0.064	0.017	0.645	0.224	0.207	0.543	0.152	0.608	0.165	0.693	0.102	0.718	0.096	0.381	0.168
10841	2-Nitropropane|Propane, 2-deutero-2-nitro-	79-46-9|13224-31-2	NC1C=CC(=CC=1)OC1C=C(C=CC=1)OC1C=CC(N)=CC=1	0.046	0.738	0.006	0.826	0.001	0.899	0.008	0.77	0.001	0.952	0.001	0.962	0.187	0.121	0.34	0.112	0.103	0.299	0.019	0.541	0.087	0.206	0.006	0.779	0.009	0.836	0.027	0.473	0.005	0.758	0.006	0.748	0.047	0.576	0.009	0.829	0.01	0.787	0.082	0.482	0.113	0.453	0.016	0.727	0.029	0.622
10842	Pempidine d-tartaric acid|Pempidine|Piperidine, 1,2,2,6,6-pentamethyl-, hydriodide|Piperidine, 1,2,2,6,6-pentamethyl-, hydrochloride|1,2,2,6,6-Pentamethylpiperidine--hydrogen bromide (1/1)	546-48-5|79-55-0|63451-00-3|6152-95-0|108331-09-5	NC1C=CC(=CC=1)NC1C=CC(N)=CC=1	0.241	0.475	0.006	0.826	0.015	0.768	0.01	0.717	0.02	0.602	0.016	0.62	0.008	0.784	0.452	0.105	0.085	0.302	0.034	0.456	0.06	0.21	0.033	0.612	0.078	0.498	0.039	0.445	0.184	0.202	0.001	0.929	0.085	0.443	0.059	0.515	0.445	0.185	0.134	0.373	0.13	0.371	0.114	0.352	0.275	0.19
10843	CERAPP_10843	NOCAS_859109	CN(C)C1C=C2OC3=CC(C=CC3=CC2=CC=1)=[N+](C)C	0.21	0.477	0.007	0.826	0.087	0.435	0.015	0.643	0.018	0.646	0.062	0.328	0.104	0.246	0.51	0.106	0.034	0.336	0.142	0.28	0.078	0.228	0.093	0.36	0.029	0.698	0.082	0.386	0.158	0.309	0.005	0.801	0.15	0.341	0.087	0.446	0.426	0.17	0.219	0.382	0.073	0.525	0.042	0.58	0.049	0.478
10844	Lanosterol|CERAPP_10844	79-63-0|NOCAS_859110	S=C(NC1C=CC=CC=1)NC1C=CC=CC=1	0.133	0.524	0.006	0.826	0.135	0.331	0.002	0.912	0.317	0.183	0.004	0.813	0.001	0.964	0.509	0.101	0.546	0.116	0.258	0.153	0.466	0.078	0.051	0.455	0.161	0.27	0.309	0.171	0.171	0.277	0.03	0.524	0.359	0.163	0.125	0.374	0.207	0.277	0.202	0.274	0.758	0.13	0.284	0.149	0.621	0.05
10845	Dimethisteron|Dimethisterone [USAN:INN:BAN:NF]|CERAPP_10845	79-64-1|41354-30-7|NOCAS_859111	NC1C=CC(=CC=1)C(=O)NC1C=CC(=CC=1)[N+]([O-])=O	0.335	0.387	0.004	0.826	0.211	0.244	0.028	0.5	0.2	0.265	0.024	0.551	0.076	0.313	0.817	0.106	0.558	0.134	0.051	0.44	0.605	0.069	0.076	0.398	0.052	0.598	0.231	0.246	0.254	0.189	0.004	0.819	0.148	0.396	0.063	0.519	0.015	0.712	0.333	0.317	0.318	0.24	0.165	0.259	0.104	0.399
10846	alpha-Irone	79-69-6	CNN1C=C(C2C=CC=CC1=2)C1C=CC=CC=1	0.205	0.482	0.006	0.826	0.208	0.219	0.004	0.867	0.06	0.462	0.013	0.67	0.025	0.574	0.705	0.069	0.153	0.221	0.092	0.307	0.295	0.152	0.147	0.263	0.034	0.646	0.053	0.368	0.165	0.199	0.004	0.818	0.115	0.41	0.3	0.167	0.624	0.135	0.196	0.335	0.076	0.47	0.392	0.134	0.347	0.253
10847	2,5-Bis(2-methylbutan-2-yl)benzene-1,4-diol	79-74-3	OC(=O)C1C=CC(=CC=1)N=NC1C=C(C(O)=CC=1)C(O)=O	0.071	0.676	0.005	0.826	0.267	0.182	0.023	0.557	0.34	0.165	0.067	0.333	0.073	0.336	0.588	0.099	0.214	0.217	0.243	0.173	0.315	0.088	0.033	0.571	0.076	0.483	0.09	0.398	0.117	0.355	0.02	0.595	0.196	0.305	0.003	0.899	0.1	0.534	0.432	0.216	0.368	0.132	0.115	0.384	0.476	0.187
10848	4-(2,2-Dimethyl-6-methylenecyclohexyl)-3-buten-2-one|4-[(1R)-2,2-Dimethyl-6-methylidenecyclohexyl]but-3-en-2-one	79-76-5|24190-32-7	CN(C(=O)N(C)C1C=CC=CC=1)C1C=CC=CC=1	0.019	0.75	0.004	0.826	0.416	0.1	0.005	0.832	0.15	0.328	0.034	0.454	0.021	0.62	0.703	0.059	0.496	0.152	0.199	0.206	0.756	0.029	0.084	0.385	0.071	0.458	0.231	0.269	0.22	0.197	0.025	0.561	0.151	0.376	0.23	0.199	0.58	0.226	0.543	0.181	0.758	0.062	0.314	0.125	0.401	0.2
10849	beta-Ionone	79-77-6	NC1=CC=CC2SC3C=CC=CC=3C(=O)C=21	0.195	0.474	0.008	0.825	0.072	0.488	0.003	0.86	0.009	0.691	0.006	0.788	0.007	0.804	0.568	0.081	0.028	0.343	0.028	0.516	0.032	0.249	0.136	0.283	0.044	0.622	0.043	0.446	0.124	0.339	0.001	0.923	0.052	0.523	0.142	0.339	0.588	0.166	0.043	0.546	0.065	0.52	0.08	0.473	0.143	0.326
10850	Allyl Ionone	79-78-7	[H]/N=C(N)/C1C=CC(=CC=1)/N=N/NC1C=CC(=CC=1)/C(/N)=N/[H]	0.255	0.427	0.005	0.825	0.087	0.449	0.02	0.577	0.023	0.573	0.033	0.453	0.109	0.244	0.489	0.119	0.1	0.27	0.046	0.442	0.142	0.185	0.016	0.684	0.013	0.781	0.072	0.388	0.033	0.544	0.007	0.759	0.062	0.546	0.032	0.668	0.017	0.667	0.12	0.494	0.126	0.419	0.016	0.774	0.023	0.663
10851	Retinol palmitate	79-81-2	C1=CC=CC2C3C=CC=CC=3N=NC=21	0.462	0.252	0.006	0.825	0.14	0.305	0.011	0.679	0.016	0.692	0.017	0.631	0.012	0.748	0.635	0.06	0.326	0.092	0.008	0.598	0.198	0.172	0.014	0.73	0.022	0.768	0.119	0.335	0.44	0.058	0.004	0.864	0.229	0.301	0.167	0.265	0.586	0.133	0.215	0.347	0.036	0.595	0.421	0.131	0.344	0.248
10852	Pantothenic acid|Sodium pantothenate|DL-Pantothenic acid|L-Lysine, compound with N-(2,4-dihydroxy-3,3-dimethylbutyryl)-beta-alanine (1:1)	79-83-4|867-81-2|599-54-2|33425-97-7	OC1=CC=C(C=C1O)C1=CC(=O)C2C(=CC(=O)CC2=O)O1	0.092	0.64	0.005	0.825	0.169	0.289	0.015	0.653	0.068	0.458	0.001	0.934	0.006	0.824	0.603	0.101	0.25	0.171	0.094	0.329	0.412	0.093	0.006	0.815	0.088	0.455	0	0.896	0.067	0.455	0.001	0.941	0	0.889	0.008	0.843	0.138	0.396	0.331	0.161	0.163	0.357	0.007	0.83	0.009	0.776
10853	Isomethyl-beta-ionone, (Z)-	93175-71-4	CCCCCCCOC1C=CC(O)=CC=1	0.196	0.503	0.004	0.825	0.288	0.173	0.019	0.646	0.681	0.105	0.006	0.78	0.047	0.46	0.65	0.085	0.546	0.099	0.224	0.166	0.713	0.045	0.114	0.303	0.266	0.222	0.086	0.372	0.197	0.202	0.202	0.138	0.463	0.163	0.006	0.859	0.339	0.269	0.462	0.197	0.56	0.108	0.259	0.189	0.664	0.086
10854	Camphene|(-)-Camphene|Lithium 3,3-dimethyl-2-methylidenebicyclo[2.2.1]heptan-1-ide|(+)-Camphene	79-92-5|5794-04-7|65190-66-1|5794-03-6	CCN(C(=O)NC1C=CC=CC=1)C1C=CC=CC=1	0.025	0.737	0.007	0.825	0.487	0.065	0.005	0.84	0.301	0.223	0.022	0.569	0.018	0.692	0.497	0.076	0.591	0.067	0.275	0.123	0.758	0.042	0.163	0.206	0.058	0.559	0.474	0.145	0.234	0.151	0.031	0.53	0.136	0.422	0.235	0.215	0.571	0.116	0.491	0.142	0.629	0.126	0.439	0.086	0.569	0.099
10855	Phenaglycodol	79-93-6	CCCCCOC1C=CC=CC=1C(N)=O	0.513	0.268	0.006	0.825	0.596	0.038	0.019	0.604	0.605	0.085	0.044	0.387	0.137	0.201	0.685	0.068	0.648	0.072	0.827	0.023	0.704	0.029	0.098	0.367	0.135	0.359	0.212	0.239	0.123	0.328	0.045	0.383	0.819	0.052	0.349	0.107	0.536	0.146	0.634	0.093	0.643	0.079	0.827	0.045	0.575	0.091
10856	3,3',5,5'-Tetrabromobisphenol A	79-94-7	OC1=CC=C2C=CC3=CC=C(O)C4=CC=C1C2=C34	0.045	0.693	0.005	0.824	0.043	0.582	0.004	0.833	0.001	0.88	0.002	0.895	0.008	0.81	0.14	0.141	0.098	0.293	0.002	0.718	0.025	0.267	0.039	0.545	0.004	0.858	0.002	0.694	0.006	0.738	0.002	0.88	0.016	0.681	0.009	0.851	0.031	0.635	0.008	0.733	0.031	0.622	0.019	0.73	0.028	0.601
10857	2,2',6,6'-Tetrachlorobisphenol A|Acetic acid--4,4'-(propane-2,2-diyl)bis(2,6-dichlorophenol) (2/1)	79-95-8|35846-22-1	[O-][N+](=O)C1C=CC(=CC=1)C1C=CC(=CC=1)C1C=CC=CC=1	0.083	0.662	0.005	0.824	0.059	0.533	0.003	0.869	0.009	0.719	0.006	0.764	0.002	0.886	0.559	0.105	0.16	0.216	0.018	0.521	0.094	0.199	0.017	0.689	0.033	0.707	0.029	0.455	0.032	0.558	0.006	0.779	0.015	0.682	0.049	0.564	0.024	0.693	0.02	0.657	0.115	0.428	0.097	0.373	0.725	0.173
10858	4,4'-Propane-2,2-diylbis(2-tert-butylphenol)	79-96-9	OC1=CC=C2C3=C4C(C=C2O)=CC=CC4=CC=C13	0.046	0.709	0.005	0.824	0.061	0.516	0.004	0.835	0.001	0.879	0.002	0.91	0.007	0.81	0.152	0.126	0.108	0.286	0.002	0.72	0.028	0.272	0.038	0.549	0.005	0.846	0.002	0.691	0.005	0.755	0.002	0.877	0.017	0.658	0.008	0.841	0.056	0.598	0.008	0.727	0.037	0.577	0.021	0.725	0.042	0.607
10859	3,3'-Dimethylbisphenol A|Acetic acid--4,4'-(propane-2,2-diyl)bis(2-methylphenol) (2/1)	79-97-0|67298-07-1	OCC1=CC2=C(C=C1)C(=O)C1C=CC=CC=1C2=O	0.109	0.562	0.004	0.824	0.174	0.242	0.005	0.845	0.068	0.423	0.017	0.625	0.02	0.625	0.52	0.113	0.517	0.133	0.016	0.563	0.178	0.164	0.151	0.272	0.073	0.52	0.009	0.579	0.083	0.394	0.002	0.867	0.013	0.696	0.051	0.564	0.047	0.575	0.033	0.649	0.18	0.36	0.044	0.566	0.084	0.438
10860	4-Chlorophenyl phenyl sulfone	80-00-2	[O-][N+](=O)C1=CC2=C(C=C1)C(=O)C1=CC=CC=C21	0.338	0.467	0.004	0.824	0.217	0.236	0.007	0.773	0.08	0.417	0.019	0.572	0.018	0.645	0.518	0.108	0.613	0.076	0.051	0.431	0.421	0.062	0.179	0.205	0.148	0.299	0.05	0.439	0.272	0.127	0.003	0.838	0.149	0.294	0.236	0.207	0.219	0.396	0.181	0.395	0.69	0.132	0.178	0.257	0.23	0.228
10861	4,4'-Propane-2,2-diyldicyclohexanol	80-04-6	CC1C=C(C=CC=1N)N=NC1=CC=CC=C1CO	0.249	0.385	0.005	0.824	0.236	0.201	0.01	0.753	0.171	0.272	0.009	0.685	0.021	0.653	0.589	0.084	0.436	0.064	0.037	0.481	0.306	0.123	0.085	0.369	0.028	0.656	0.179	0.262	0.053	0.459	0.005	0.741	0.112	0.425	0.051	0.59	0.364	0.235	0.226	0.388	0.445	0.143	0.228	0.216	0.55	0.144
10862	Bisphenol A|Phenol, 4,4'-(1-methylethylidene)bis-, disodium salt|Formaldehyde, polymer with bisphenol A|Barium(2+) 4,4'-isopropylidenebisphenolate|4,4'-[(~2~H_6_)Propane-2,2-diyl]di(~2~H_5_)phenol|4,4'-[(~2~H_6_)Propane-2,2-diyl]diphenol|4,4'-(Propane-2,2-diyl)di(~2~H_4_)phenol|4,4'-(Propane-2,2-diyl)di(~13~C_6_)phenol|4,4'-[(1,3-~13~C_2_)Propane-2,2-diyl]diphenol	80-05-7|2444-90-8|25085-75-0|94006-29-8|96210-87-6|86588-58-1|92739-58-7|263261-65-0|263261-64-9	CC1C=CC(=CC=1)N=C=NC1C=CC(C)=CC=1	0.208	0.558	0.005	0.824	0.298	0.168	0.006	0.792	0.113	0.339	0.014	0.615	0.013	0.699	0.581	0.082	0.716	0.1	0.107	0.315	0.703	0.049	0.148	0.243	0.034	0.686	0.124	0.294	0.082	0.395	0.014	0.626	0.22	0.233	0.135	0.348	0.338	0.15	0.44	0.187	0.529	0.087	0.315	0.154	0.556	0.108
10863	Chlorfenethol	80-06-8	NC1C=CC=C2C=CC=C(C2=1)S(O)(=O)=O	0.539	0.227	0.004	0.824	0.57	0.042	0.058	0.364	0.141	0.313	0.401	0.028	0.168	0.139	0.54	0.061	0.782	0.12	0.548	0.029	0.576	0.051	0.249	0.125	0.505	0.092	0.412	0.133	0.504	0.045	0.017	0.652	0.731	0.065	0.631	0.038	0.621	0.159	0.74	0.099	0.573	0.152	0.777	0.061	0.539	0.049
10864	4,4'-Dichlorodiphenyl sulfone	80-07-9	CC1=CC=CC=C1C(=O)NC1C=C(O)C=CC=1	0.587	0.223	0.005	0.824	0.593	0.03	0.004	0.84	0.285	0.183	0.006	0.749	0.025	0.567	0.809	0.078	0.693	0.081	0.22	0.164	0.741	0.048	0.146	0.21	0.049	0.571	0.034	0.479	0.36	0.09	0.005	0.804	0.507	0.112	0.139	0.328	0.678	0.111	0.666	0.226	0.741	0.105	0.194	0.249	0.525	0.101
10865	Dapsone|Dapsone-D8 (Major)	80-08-0|557794-38-4	OC1=CC=CC2N=C3C=CC=CC3=NC=21	0.268	0.482	0.007	0.823	0.187	0.262	0.012	0.705	0.023	0.61	0.034	0.453	0.017	0.669	0.657	0.129	0.184	0.234	0.101	0.323	0.157	0.143	0.192	0.195	0.086	0.435	0.019	0.52	0.292	0.107	0.002	0.877	0.217	0.308	0.277	0.172	0.677	0.159	0.209	0.329	0.168	0.308	0.226	0.194	0.108	0.365
10866	4,4'-Sulfonyldiphenol|Phenol, 4,4'-sulfonylbis-, disodium salt|Dipotassium p,p'-sulphonylbis(phenolate)	80-09-1|3594-55-6|38980-60-8	O=C1COC2=CC(=CC=C21)OCC1C=CC=CC=1	0.084	0.651	0.005	0.823	0.264	0.161	0.004	0.855	0.118	0.382	0.006	0.757	0.01	0.761	0.508	0.064	0.524	0.053	0.061	0.425	0.536	0.05	0.093	0.322	0.056	0.596	0.011	0.561	0.124	0.303	0.018	0.614	0.014	0.692	0.057	0.525	0.368	0.223	0.276	0.303	0.672	0.098	0.115	0.32	0.147	0.378
10867	Dichlorodiphenylsilane	80-10-4	[O-][N+](=O)C1C=CC=CC=1NC1C=CC(O)=CC=1	0.267	0.398	0.005	0.823	0.311	0.135	0.004	0.846	0.225	0.269	0.003	0.84	0.02	0.64	0.783	0.026	0.642	0.099	0.04	0.461	0.66	0.069	0.058	0.448	0.066	0.507	0.012	0.552	0.221	0.166	0.003	0.846	0.24	0.22	0.092	0.454	0.52	0.113	0.262	0.322	0.557	0.153	0.071	0.411	0.252	0.264
10868	Tetramine	80-12-6	COC1=CC=C(N)C(NC2C=CC=CC=2)=N1	0.446	0.294	0.005	0.823	0.365	0.112	0.019	0.624	0.286	0.15	0.046	0.375	0.076	0.314	0.778	0.061	0.569	0.122	0.29	0.121	0.348	0.13	0.188	0.19	0.137	0.311	0.131	0.281	0.34	0.127	0.002	0.887	0.406	0.137	0.361	0.126	0.495	0.137	0.442	0.166	0.211	0.289	0.243	0.218	0.246	0.197
10869	Halazone	80-13-7	CCCCCCCOC1C=CC(=CC=1)C(O)=O	0.066	0.63	0.005	0.823	0.604	0.03	0.021	0.593	0.636	0.055	0.003	0.839	0.085	0.291	0.524	0.072	0.698	0.085	0.446	0.07	0.536	0.052	0.319	0.109	0.312	0.17	0.014	0.558	0.092	0.435	0.448	0.027	0.183	0.29	0.002	0.888	0.581	0.098	0.104	0.447	0.685	0.146	0.475	0.074	0.717	0.09
10870	Cumene hydroperoxide	80-15-9	[O-][N+](=O)C1C=CC=CC=1N=NC1=C(O)C=CC2=CC=CC=C21	0.054	0.707	0.005	0.822	0.096	0.441	0.012	0.697	0.025	0.58	0.009	0.692	0.007	0.806	0.678	0.09	0.143	0.249	0.019	0.557	0.2	0.154	0.025	0.628	0.017	0.77	0.026	0.497	0.03	0.561	0.002	0.844	0.031	0.624	0.029	0.686	0.023	0.668	0.111	0.473	0.219	0.327	0.018	0.739	0.106	0.383
10871	Benzenesulfonyl hydrazide	80-17-1	COC1C(=O)C2C=CC3OC=CC=3C=2OC=1C1C=CC=CC=1	0.068	0.592	0.006	0.822	0.116	0.377	0.007	0.811	0.023	0.621	0.019	0.574	0.007	0.78	0.371	0.072	0.044	0.331	0.017	0.548	0.041	0.225	0.03	0.564	0.01	0.816	0.024	0.46	0.04	0.527	0.002	0.897	0.05	0.548	0.04	0.633	0.031	0.589	0.124	0.476	0.163	0.364	0.052	0.527	0.047	0.531
10872	Methyl benzenesulphonate	80-18-2	OC1C=CC(=CC=1O)C1=CC(=O)C2=C(C=C(O)C=C2O)O1	0.094	0.638	0.005	0.822	0.169	0.293	0.016	0.656	0.061	0.45	0.001	0.933	0.007	0.826	0.433	0.046	0.237	0.172	0.095	0.326	0.379	0.125	0.006	0.817	0.088	0.434	0	0.903	0.067	0.45	0.001	0.943	0.001	0.884	0.007	0.848	0.15	0.347	0.376	0.219	0.168	0.346	0.007	0.813	0.011	0.743
10873	Dihydroterpineol acetate|Dihydro-alpha-terpinyl acetate	58985-18-5|80-25-1	CN(C)C1C=CC(=CC=1)N=C1C=CC(=O)C=C1	0.242	0.458	0.006	0.822	0.233	0.221	0.012	0.702	0.303	0.181	0.082	0.263	0.067	0.353	0.426	0.049	0.324	0.136	0.12	0.277	0.452	0.093	0.205	0.157	0.085	0.463	0.269	0.223	0.248	0.151	0.013	0.645	0.29	0.231	0.192	0.276	0.409	0.216	0.531	0.163	0.291	0.252	0.29	0.183	0.489	0.158
10874	alpha-Terpinyl acetate|2-[(1S)-4-Methylcyclohex-3-en-1-yl]propan-2-yl acetate	80-26-2|58206-95-4	CC(=O)OC1C=CC(=CC=1)N=CC1C=CC(=CC=1)OC	0.364	0.402	0.006	0.822	0.299	0.175	0.008	0.74	0.259	0.219	0.033	0.537	0.027	0.537	0.661	0.074	0.391	0.092	0.345	0.107	0.679	0.08	0.093	0.342	0.062	0.559	0.244	0.211	0.144	0.266	0.018	0.558	0.267	0.229	0.144	0.333	0.321	0.328	0.804	0.093	0.687	0.124	0.291	0.152	0.409	0.139
10875	Terpinyl propionate	80-27-3	O=C1CC(=NN1C1C=CC=CC=1)C1C=CC=CC=1	0.107	0.585	0.006	0.822	0.278	0.154	0.009	0.725	0.045	0.482	0.025	0.556	0.016	0.724	0.672	0.044	0.582	0.089	0.04	0.461	0.342	0.106	0.058	0.413	0.03	0.695	0.132	0.329	0.082	0.393	0.013	0.642	0.02	0.648	0.145	0.325	0.187	0.331	0.206	0.395	0.455	0.242	0.208	0.217	0.182	0.328
10876	N-Cyclohexyl-4-methylbenzenesulfonamide	80-30-8	NNC(=O)C1C=CC(O)=CC=1	0.685	0.246	0.004	0.822	0.513	0.067	0.08	0.294	0.635	0.066	0.477	0.017	0.256	0.095	0.527	0.043	0.587	0.081	0.581	0.027	0.591	0.04	0.575	0.018	0.881	0.031	0.447	0.11	0.504	0.039	0.031	0.49	0.605	0.122	0.543	0.055	0.552	0.22	0.276	0.197	0.535	0.035	0.724	0.045	0.481	0.122
10877	Sulfachloropyridazine	80-32-0	FC1C=CC(=CC=1)C1=NN=C(O1)C1=CC2C=CC=CC=2C=C1	0.042	0.733	0.006	0.821	0.051	0.566	0.006	0.805	0.022	0.635	0.017	0.594	0.009	0.75	0.25	0.108	0.053	0.325	0.017	0.53	0.043	0.234	0.021	0.629	0.01	0.83	0.029	0.459	0.036	0.559	0.005	0.782	0.014	0.673	0.044	0.616	0.04	0.601	0.091	0.48	0.135	0.381	0.091	0.391	0.053	0.561
10878	Chlorfenson	80-33-1	C[N+]1NC(=CC=1C1C=CC(O)=CC=1)C1C=CC=CC=1	0.053	0.713	0.006	0.821	0.15	0.294	0.011	0.745	0.023	0.601	0.012	0.626	0.026	0.572	0.541	0.123	0.25	0.16	0.029	0.477	0.242	0.13	0.028	0.594	0.012	0.796	0.009	0.561	0.053	0.474	0.014	0.64	0.015	0.662	0.032	0.683	0.155	0.468	0.393	0.226	0.171	0.278	0.019	0.73	0.03	0.593
10879	Sulfamethoxypyridazine	80-35-3	OC1=CC2=CC=CC=C2N=C1C1C(=O)C2=CC=CC=C2C1=O	0.228	0.466	0.007	0.821	0.297	0.17	0.017	0.679	0.104	0.378	0.172	0.123	0.039	0.457	0.638	0.088	0.165	0.214	0.175	0.227	0.379	0.085	0.146	0.26	0.18	0.263	0.114	0.335	0.235	0.171	0.006	0.771	0.038	0.627	0.081	0.478	0.216	0.299	0.732	0.172	0.537	0.125	0.084	0.388	0.264	0.151
10880	Fenson	80-38-6	[O-][N+](=O)C1C=CC(=CC=1)C(=O)C1C=CC=CC=1	0.625	0.15	0.005	0.821	0.312	0.14	0.009	0.724	0.213	0.201	0.024	0.563	0.047	0.416	0.672	0.038	0.669	0.063	0.103	0.305	0.734	0.054	0.151	0.212	0.174	0.284	0.12	0.307	0.224	0.173	0.028	0.519	0.218	0.269	0.281	0.166	0.11	0.451	0.271	0.305	0.533	0.117	0.217	0.226	0.193	0.297
10881	N-Ethyl-4-methylbenzenesulfonamide	80-39-7	CNC(=O)OC1C=CC=CC=1C(=O)NC1C=CC=CC=1	0.433	0.328	0.005	0.821	0.492	0.072	0.011	0.689	0.39	0.154	0.071	0.274	0.057	0.417	0.645	0.099	0.743	0.072	0.479	0.041	0.633	0.064	0.143	0.198	0.031	0.732	0.48	0.099	0.525	0.056	0.001	0.941	0.55	0.088	0.103	0.419	0.537	0.254	0.565	0.159	0.57	0.144	0.219	0.24	0.21	0.391
10882	Dicumyl peroxide	80-43-3	CC1C=C(N)C=C(N)C=1	0.24	0.347	0.004	0.821	0.531	0.044	0.003	0.884	0.82	0.075	0.347	0.043	0.094	0.267	0.696	0.057	0.688	0.067	0.749	0.016	0.813	0.046	0.706	0.014	0.249	0.198	0.714	0.036	0.254	0.142	0	0.954	0.383	0.146	0.426	0.106	0.585	0.083	0.58	0.175	0.361	0.199	0.74	0.05	0.607	0.108
10883	4-(2-Methylbutan-2-yl)phenol|Sodium 4-(2-methylbutan-2-yl)phenolate|Potassium 4-(2-methylbutan-2-yl)phenolate	80-46-6|31366-95-7|53404-18-5	OC1C=CC(=CC=1)N=NC1C=CC(=CC=1)N=NC1C=CC(O)=CC=1	0.031	0.735	0.007	0.82	0.027	0.705	0.016	0.634	0.004	0.752	0.016	0.63	0.044	0.407	0.543	0.06	0.077	0.321	0.01	0.593	0.225	0.139	0.009	0.76	0.004	0.861	0.011	0.548	0.004	0.781	0.007	0.727	0.037	0.611	0.006	0.856	0.01	0.759	0.051	0.559	0.125	0.444	0.007	0.856	0.016	0.72
10884	p-Menthane hydroperoxide	80-47-7	OC1C=CC(=CC=1)N=NC1C=CC(=CC=1)N=NC1C=CC(O)=CC=1	0.031	0.728	0.007	0.82	0.028	0.698	0.017	0.633	0.003	0.746	0.016	0.624	0.043	0.407	0.563	0.082	0.077	0.319	0.01	0.594	0.232	0.138	0.009	0.759	0.004	0.863	0.011	0.542	0.004	0.775	0.007	0.727	0.039	0.613	0.006	0.853	0.01	0.758	0.056	0.546	0.126	0.434	0.007	0.861	0.015	0.702
10885	Methyl toluene-4-sulfonate	80-48-8	NC1C=CC=CC=1C1NC2C=CC=CC=2N=1	0.28	0.447	0.005	0.82	0.055	0.544	0.011	0.72	0.002	0.813	0.007	0.725	0.001	0.885	0.53	0.07	0.069	0.334	0.054	0.43	0.028	0.25	0.051	0.481	0.006	0.853	0.054	0.424	0.06	0.41	0.001	0.927	0.129	0.411	0.079	0.488	0.699	0.151	0.041	0.602	0.014	0.671	0.025	0.67	0.097	0.394
10887	Anisotropine methylbromide|8,8-dimethyl-3-[(2-propylpentanoyl)oxy]-8-azoniabicyclo[3.2.1]octane|CERAPP_10887	80-50-2|6917-98-2|NOCAS_859114	ONC1=CC2=C(C=C1)C(=O)C1C=CC=CC=1C2=O	0.139	0.549	0.006	0.82	0.133	0.32	0.004	0.856	0.042	0.469	0.004	0.807	0.012	0.766	0.795	0.07	0.221	0.213	0.006	0.669	0.214	0.141	0.074	0.413	0.022	0.719	0.011	0.557	0.036	0.541	0.002	0.891	0.015	0.671	0.041	0.608	0.046	0.636	0.019	0.699	0.229	0.311	0.037	0.547	0.062	0.486
10888	4,4'-Oxybis(benzenesulfonhydrazide)	80-51-3	COC1C=C(C=CC=1C1NC2=CC=CN=C2N=1)SC	0.16	0.56	0.006	0.82	0.175	0.277	0.017	0.663	0.03	0.532	0.059	0.308	0.033	0.504	0.755	0.083	0.142	0.218	0.102	0.334	0.118	0.189	0.071	0.428	0.067	0.535	0.237	0.253	0.221	0.184	0.005	0.804	0.09	0.423	0.083	0.446	0.155	0.383	0.208	0.385	0.134	0.434	0.047	0.541	0.05	0.541
10889	1,8-Diamino-p-menthane	80-52-4	O=C1C=C2C=CC=C3C2C(=N1)C1=CC=CC=C1C3=O	0.167	0.528	0.006	0.82	0.204	0.254	0.01	0.74	0.007	0.69	0.041	0.43	0.032	0.501	0.389	0.114	0.199	0.219	0.027	0.505	0.1	0.18	0.161	0.23	0.05	0.58	0.056	0.431	0.134	0.281	0.004	0.835	0.02	0.679	0.16	0.291	0.619	0.208	0.054	0.572	0.114	0.409	0.135	0.312	0.067	0.436
10890	Terpin	80-53-5	O=C(CC(=O)C1=CC2C=COC=2C=C1)C1C=CC=CC=1	0.329	0.387	0.005	0.82	0.219	0.228	0.008	0.777	0.204	0.295	0.076	0.283	0.036	0.514	0.554	0.049	0.597	0.066	0.21	0.203	0.417	0.084	0.13	0.262	0.103	0.404	0.167	0.302	0.145	0.284	0.011	0.65	0.03	0.616	0.142	0.336	0.215	0.289	0.223	0.307	0.695	0.175	0.21	0.207	0.384	0.166
10891	3-(4-tert-Butylphenyl)-2-methylpropanal|Butylphenyl methylpropional, (+)-|Butylphenyl methylpropional, (-)-	80-54-6|75166-30-2|75166-31-3	COC1=C(NC2=CC=CC(O)=C21)C1C=CC=CC=1	0.068	0.707	0.005	0.82	0.253	0.175	0.005	0.844	0.019	0.596	0.017	0.595	0.014	0.702	0.766	0.047	0.37	0.145	0.016	0.506	0.221	0.147	0.084	0.36	0.036	0.638	0.016	0.545	0.11	0.339	0.004	0.81	0.021	0.643	0.036	0.664	0.24	0.292	0.143	0.409	0.242	0.354	0.049	0.507	0.05	0.463
10892	alpha-Pinene|(-)-alpha-Pinene|(+)-alpha-Pinene	80-56-8|7785-26-4|7785-70-8	CN1N=C2C=CC(=CC2=N1)NC(=O)C1C=CC=CC=1	0.35	0.362	0.006	0.82	0.327	0.138	0.018	0.591	0.152	0.316	0.078	0.277	0.049	0.438	0.469	0.074	0.592	0.076	0.121	0.28	0.333	0.106	0.238	0.135	0.054	0.54	0.295	0.22	0.318	0.107	0.006	0.792	0.171	0.309	0.152	0.314	0.476	0.206	0.268	0.354	0.398	0.104	0.147	0.26	0.112	0.449
10893	L-Verbenone|DL-Verbenone	1196-01-6|80-57-9	CC1C=CC=CC=1NC1=NC(=CS1)C1C=NC=CC=1	0.267	0.428	0.007	0.82	0.379	0.111	0.012	0.725	0.09	0.422	0.026	0.546	0.008	0.727	0.399	0.07	0.374	0.124	0.061	0.41	0.401	0.106	0.151	0.235	0.038	0.661	0.282	0.187	0.167	0.186	0.003	0.829	0.1	0.474	0.132	0.345	0.622	0.113	0.377	0.267	0.45	0.21	0.098	0.401	0.199	0.322
10894	Methyl methacrylate|Methyl 2-(~2~H_3_)methyl(~2~H_2_)prop-2-enoate	80-62-6|55935-46-1	CC(=CC)C(=O)OCCC1C=CC=CC=1	0.866	0.095	0.004	0.82	0.715	0.02	0.22	0.128	0.847	0.049	0.505	0.015	0.659	0.018	0.438	0.096	0.548	0.115	0.751	0.022	0.698	0.027	0.858	0.011	0.728	0.022	0.741	0.034	0.638	0.026	0.573	0.013	0.674	0.038	0.74	0.021	0.625	0.102	0.748	0.127	0.67	0.114	0.739	0.044	0.481	0.174
10895	Methyl 2-chloroacrylate	80-63-7	NC1C=CC2=CC=CC=C2C=1N=NC1C=CC(=CC=1)[N+]([O-])=O	0.079	0.636	0.005	0.819	0.073	0.472	0.011	0.704	0.023	0.622	0.014	0.619	0.014	0.72	0.477	0.051	0.153	0.278	0.019	0.509	0.137	0.192	0.022	0.641	0.016	0.788	0.039	0.468	0.044	0.524	0.002	0.908	0.06	0.538	0.022	0.729	0.05	0.608	0.055	0.531	0.24	0.23	0.034	0.642	0.169	0.349
10896	3-Methyl-1,2-cyclopentanedione|3-Methylcyclopentane-1,2-dione--water (1/1)	765-70-8|1396995-49-5	OC1C=C2C=CC=C3C=CC4=CC=C(O)C=1C4=C32	0.046	0.682	0.005	0.819	0.074	0.459	0.005	0.828	0.001	0.866	0.002	0.913	0.005	0.835	0.162	0.134	0.102	0.289	0.002	0.723	0.04	0.241	0.039	0.511	0.007	0.832	0.003	0.676	0.007	0.748	0.002	0.883	0.024	0.662	0.013	0.814	0.049	0.544	0.01	0.744	0.077	0.543	0.029	0.675	0.053	0.496
10897	Sulfisoxazole acetal	80-74-0	[O-][N+](=O)C1C=CC=CC=1N=NC1=C(O)C=CC2=CC=CC=C21	0.054	0.718	0.005	0.819	0.093	0.44	0.012	0.699	0.026	0.583	0.009	0.691	0.007	0.802	0.736	0.095	0.15	0.252	0.02	0.562	0.161	0.153	0.025	0.611	0.015	0.771	0.024	0.503	0.03	0.568	0.002	0.845	0.029	0.627	0.03	0.682	0.021	0.664	0.103	0.468	0.22	0.321	0.018	0.748	0.116	0.374
10898	Chlormezanone	80-77-3	COC1C=CC(=CC=1)C1=NN=C(O1)C1C=CC(=CC=1)OC	0.057	0.683	0.004	0.819	0.083	0.432	0.008	0.741	0.027	0.574	0.017	0.606	0.024	0.579	0.458	0.087	0.154	0.234	0.066	0.402	0.142	0.177	0.02	0.662	0.014	0.778	0.077	0.412	0.057	0.481	0.007	0.755	0.116	0.432	0.044	0.563	0.151	0.489	0.244	0.396	0.083	0.533	0.021	0.706	0.055	0.578
10899	Pregnandiol|PUBCHEM_23615919|(3beta,5beta)-Pregnane-3,20-diol|CERAPP_10899	80-92-2|883879-68-3|80-90-0|NOCAS_859115	C1=CC=CC=C1C(C1C=CC=CC=1)C1C=CC=CC=1	0.525	0.219	0.006	0.819	0.133	0.337	0.002	0.924	0.069	0.381	0.005	0.795	0.01	0.781	0.556	0.141	0.277	0.173	0.153	0.241	0.685	0.068	0.139	0.227	0.216	0.215	0.009	0.602	0.027	0.606	0.025	0.502	0.372	0.165	0.169	0.259	0.313	0.261	0.268	0.32	0.049	0.529	0.033	0.56	0.69	0.068
10900	1,5-Naphthalenedisulfonic acid, disodium salt|1,5-Naphthalenedisulfonic acid, disodium salt hydrate|1,5-Naphthalenedisulfonic acid|1,5-Naphthalenedisulfonic acid, sodium salt|AC1MC2KT|Naphthalene-1,5-disulfonic acid--water (1/4)	1655-29-4|207569-02-6|81-04-9|14455-34-6|76758-30-0|211366-30-2	NC1C=CC=C2C=1C(=O)C1C=CC=C(N)C=1C2=O	0.65	0.24	0.007	0.819	0.135	0.32	0.086	0.306	0.055	0.489	0.186	0.103	0.162	0.168	0.479	0.07	0.31	0.172	0.068	0.414	0.318	0.112	0.212	0.159	0.071	0.54	0.223	0.244	0.205	0.193	0.001	0.947	0.35	0.199	0.25	0.19	0.159	0.444	0.469	0.202	0.286	0.271	0.112	0.385	0.492	0.235
10901	Saccharin|Sodium saccharin|Sodium saccharin hydrate|1,2-Benzisothiazol-3(2H)-one, 1,1-dioxide, ammonium salt|Acetic acid--1H-1lambda~6~,2-benzothiazole-1,1,3(2H)-trione (1/1)|(4,5,6,7-~2~H_4_)-1H-1lambda~6~,2-Benzothiazole-1,1,3(2H)-trione|PUBCHEM_54599001|1H-1lambda~6~,2-Benzothiazole-1,1,3(2H)-trione--manganese (1/1)|Saccharinate	81-07-2|128-44-9|82385-42-0|6381-61-9|63590-66-9|1189466-17-8|79643-51-9|60004-51-5|16766-82-8	ClC1C=CC(=CC=1)C1=NN2C=CC3C=CC=CC=3C2=N1	0.059	0.721	0.006	0.819	0.145	0.307	0.005	0.811	0.018	0.623	0.018	0.617	0.008	0.798	0.668	0.079	0.135	0.235	0.019	0.557	0.065	0.215	0.076	0.363	0.026	0.726	0.069	0.411	0.073	0.379	0.005	0.812	0.022	0.649	0.07	0.473	0.327	0.313	0.066	0.495	0.017	0.624	0.134	0.319	0.067	0.42
10902	3H-2,1-Benzoxathiol-3-one 1,1-dioxide	81-08-3	CN1C(=CC(C2C=CC=CC=2)=[N+]1C)C1C=CC=CC=1	0.115	0.603	0.007	0.819	0.222	0.203	0.11	0.256	0.144	0.299	0.165	0.132	0.198	0.12	0.547	0.089	0.11	0.25	0.068	0.388	0.229	0.133	0.064	0.429	0.023	0.719	0.053	0.386	0.055	0.46	0.092	0.31	0.159	0.33	0.257	0.176	0.208	0.282	0.243	0.305	0.201	0.33	0.221	0.209	0.485	0.116
10903	4,4'-Diamino-2,2'-stilbenedisulfonic acid, (E)-	28096-93-7	CON1C(=CC2C=CC=CC1=2)C1C=CC=CC=1	0.159	0.573	0.007	0.819	0.244	0.2	0.004	0.859	0.047	0.514	0.021	0.617	0.012	0.747	0.518	0.036	0.349	0.086	0.081	0.353	0.405	0.104	0.098	0.36	0.035	0.688	0.102	0.292	0.189	0.225	0.01	0.75	0.091	0.418	0.428	0.102	0.617	0.084	0.185	0.369	0.138	0.374	0.354	0.141	0.457	0.207
10904	Dexpanthenol|Panthenol	81-13-0|16485-10-2	OC1C=CC(=CC=1)C(=O)OCCOC1C=CC=CC=1	0.259	0.46	0.005	0.819	0.302	0.176	0.019	0.62	0.346	0.126	0.021	0.588	0.101	0.248	0.565	0.086	0.874	0.121	0.418	0.076	0.729	0.057	0.232	0.13	0.109	0.39	0.054	0.419	0.353	0.104	0.047	0.397	0.173	0.361	0.109	0.396	0.311	0.245	0.557	0.146	0.541	0.147	0.298	0.152	0.552	0.133
10905	Musk ketone	81-14-1	NNC1=NC(=CS1)C1C=CC(=CC=1)[N+]([O-])=O	0.497	0.223	0.007	0.819	0.315	0.134	0.048	0.407	0.146	0.301	0.003	0.838	0.309	0.077	0.504	0.078	0.473	0.139	0.078	0.362	0.722	0.07	0.117	0.273	0.239	0.219	0.425	0.138	0.223	0.177	0.001	0.928	0.236	0.219	0.22	0.229	0.544	0.155	0.275	0.248	0.454	0.057	0	0.93	0.28	0.202
10906	2,4,6-Trinitro-1,3-dimethyl-5-tert-butylbenzene	81-15-2	FC1C=C(C=CC=1)C1=NN=C(O1)C1=CC=CC2=CC=CC=C21	0.033	0.721	0.005	0.818	0.076	0.489	0.006	0.807	0.018	0.671	0.018	0.582	0.008	0.768	0.283	0.098	0.054	0.326	0.018	0.534	0.046	0.234	0.021	0.626	0.013	0.798	0.025	0.46	0.045	0.532	0.006	0.75	0.015	0.664	0.04	0.609	0.048	0.618	0.093	0.49	0.123	0.399	0.087	0.376	0.047	0.547
10907	2-Amino-1-naphthalenesulfonic acid|1-Naphthalenesulfonic acid, 2-amino-, monoammonium salt|Sodium 2-aminonaphthalene-1-sulphonate|2-Aminonaphthalene-1-sulfonic acid--nickel (1/1)	81-16-3|68540-41-0|25293-52-1|6944-66-7	OC1C=C(O)C=CC=1C1=CC(=O)C2=C(C=C(O)C=C2O)O1	0.098	0.639	0.006	0.818	0.147	0.33	0.015	0.655	0.038	0.498	0.003	0.876	0.012	0.746	0.24	0.127	0.101	0.278	0.101	0.309	0.326	0.11	0.006	0.8	0.105	0.368	0.001	0.855	0.056	0.452	0.001	0.932	0.001	0.885	0.006	0.855	0.139	0.365	0.388	0.227	0.238	0.294	0.004	0.878	0.009	0.739
10908	alpha,alpha-2,6-Tetrachlorotoluene	81-19-6	CN1C(=NC2C=CC=CC1=2)C1C=CC=CC=1O	0.151	0.612	0.007	0.818	0.238	0.193	0.01	0.729	0.028	0.563	0.021	0.547	0.02	0.581	0.739	0.039	0.448	0.093	0.035	0.467	0.316	0.156	0.09	0.36	0.052	0.585	0.019	0.514	0.138	0.295	0.01	0.719	0.068	0.494	0.086	0.447	0.223	0.291	0.11	0.488	0.343	0.22	0.177	0.26	0.125	0.418
10909	1,3-Dimethyl-2-nitrobenzene	81-20-9	NNC1C=CC(=CC=1)N=O	0.405	0.43	0.006	0.818	0.266	0.185	0.038	0.437	0.337	0.148	0.291	0.046	0.145	0.171	0.451	0.098	0.556	0.088	0.529	0.035	0.465	0.095	0.762	0.013	0.642	0.05	0.579	0.052	0.151	0.219	0.006	0.778	0.442	0.167	0.318	0.146	0.217	0.331	0.854	0.171	0.176	0.359	0.721	0.048	0.511	0.064
10910	Dicyclopentadiene dioxide	81-21-0	COC1=CC=C(C=C1)OC1=CC=C(C=C1)[N+]([O-])=O	0.078	0.698	0.005	0.818	0.406	0.115	0.01	0.762	0.198	0.25	0.008	0.707	0.023	0.571	0.528	0.065	0.639	0.082	0.098	0.333	0.486	0.062	0.036	0.608	0.061	0.542	0.032	0.469	0.089	0.352	0.012	0.677	0.143	0.415	0.054	0.568	0.108	0.491	0.135	0.451	0.536	0.168	0.111	0.336	0.177	0.282
10911	Dehydrocholic acid|CERAPP_10911	81-23-2|NOCAS_859116	CCOC(=O)N(C1C=CC=CC=1)C1C=CC=CC=1	0.026	0.713	0.005	0.818	0.479	0.08	0.008	0.765	0.276	0.156	0.039	0.413	0.05	0.447	0.594	0.038	0.577	0.027	0.313	0.113	0.718	0.065	0.141	0.225	0.097	0.416	0.542	0.088	0.186	0.2	0.056	0.36	0.123	0.417	0.17	0.276	0.563	0.126	0.561	0.194	0.689	0.108	0.338	0.115	0.48	0.165
10912	Sodium cholate|Cholic acid|Cholic acid piperazine (1:1)|PUBCHEM_23679061|(3beta,5beta,8xi,9xi,12alpha)-3,7,12-Trihydroxycholan-24-oic acid|CERAPP_10912	361-09-1|81-25-4|6266-73-5|206986-87-0|3338-16-7|NOCAS_859117	NC(=O)OC1C=CC(CC2C=CC=CC=2)=CC=1	0.345	0.344	0.007	0.818	0.521	0.046	0.016	0.639	0.43	0.134	0.015	0.645	0.064	0.362	0.486	0.099	0.679	0.08	0.338	0.087	0.526	0.053	0.153	0.237	0.102	0.407	0.001	0.75	0.298	0.105	0.218	0.112	0.442	0.147	0.229	0.196	0.677	0.171	0.765	0.074	0.753	0.211	0.453	0.099	0.349	0.071
10913	Sennoside A|Sennoside B|CERAPP_10913	81-27-6|128-57-4|NOCAS_859118	NC1C=C2C(=CC=1)NC1=CC=C(N)C=C21	0.241	0.453	0.006	0.817	0.001	0.908	0.03	0.524	0	0.945	0.009	0.691	0.005	0.84	0.445	0.072	0.003	0.419	0.04	0.489	0.003	0.408	0.081	0.375	0.002	0.875	0.04	0.456	0.006	0.669	0	0.97	0.107	0.357	0.013	0.807	0.348	0.275	0.017	0.675	0.004	0.775	0.002	0.881	0.064	0.442
10914	Naphthalene-1,8:4,5-tetracarboxylic dianhydride	81-30-1	CCC1C=C(CC2=CC(CC)=C(C=C2)N(CC2CO2)CC2CO2)C=CC=1N(CC1CO1)CC1CO1	0.146	0.538	0.006	0.817	0.01	0.792	0.252	0.103	0.013	0.662	0.022	0.565	0.022	0.637	0.166	0.145	0.09	0.307	0.044	0.432	0.086	0.209	0.084	0.34	0.027	0.707	0.199	0.259	0.026	0.605	0.121	0.22	0.342	0.175	0.078	0.461	0	0.871	0.096	0.504	0.043	0.55	0.036	0.595	0	0.905
10915	Pigment Violet 29	81-33-4	OC1C=C(O)C2C=CC3C=CC(O)=C4C=CC=1C=2C=34	0.018	0.774	0.009	0.817	0.088	0.427	0.013	0.677	0.003	0.781	0.026	0.55	0.019	0.625	0.113	0.154	0.051	0.33	0.003	0.71	0.047	0.231	0.063	0.442	0.029	0.679	0.006	0.593	0.022	0.618	0.002	0.845	0.002	0.827	0.002	0.905	0.013	0.761	0.016	0.652	0.04	0.544	0.01	0.712	0.022	0.617
10916	D&C Violet 2	81-48-1	NC1C=CC2=C3C(=CC=CC3=1)C1=CC=CC=C21	0.1	0.581	0.006	0.817	0.112	0.348	0	0.975	0.007	0.71	0	0.984	0.001	0.961	0.457	0.113	0.069	0.326	0.001	0.774	0.039	0.237	0.056	0.545	0	0.92	0.014	0.544	0.057	0.511	0.001	0.959	0.048	0.585	0.001	0.944	0.157	0.378	0.04	0.618	0.009	0.685	0.1	0.381	0.133	0.366
10917	1-Amino-2,4-dibromoanthraquinone	81-49-2	S=C1N=C(C(O1)C1C=CC=CC=1)C1C=CC=CC=1	0.032	0.731	0.005	0.817	0.119	0.34	0.005	0.833	0.024	0.595	0.008	0.713	0.006	0.806	0.524	0.067	0.261	0.169	0.031	0.514	0.117	0.18	0.052	0.48	0.014	0.776	0.075	0.433	0.099	0.339	0.01	0.71	0.014	0.701	0.123	0.354	0.238	0.291	0.06	0.533	0.063	0.544	0.165	0.273	0.128	0.39
10918	Purpurin	81-54-9	[O-][N+](=O)C1C=C(C=CC2=CN=NC3=CC=CC=C23)C=CC=1	0.109	0.573	0.006	0.817	0.155	0.294	0.014	0.703	0.02	0.637	0.036	0.468	0.022	0.606	0.598	0.03	0.198	0.206	0.014	0.573	0.045	0.23	0.04	0.56	0.024	0.731	0.085	0.364	0.087	0.384	0.008	0.737	0.012	0.702	0.04	0.622	0.196	0.444	0.023	0.688	0.114	0.469	0.063	0.483	0.066	0.441
10919	1,8-Dihydroxy-4,5-dinitroanthraquinone	81-55-0	CC1=CC(N=NC2C=CC=CC=2[N+]([O-])=O)=C(O)C=C1	0.044	0.713	0.005	0.817	0.147	0.285	0.008	0.754	0.139	0.327	0.006	0.807	0.014	0.691	0.553	0.104	0.529	0.105	0.018	0.534	0.602	0.068	0.037	0.574	0.014	0.786	0.031	0.482	0.033	0.552	0.009	0.729	0.08	0.433	0.016	0.749	0.09	0.555	0.204	0.327	0.456	0.212	0.047	0.552	0.131	0.395
10920	Quinalizarin	81-61-8	NC1C=CC(=CC=1)C1C=C(C(N)=CC=1)[N+]([O-])=O	0.412	0.312	0.005	0.817	0.168	0.282	0.01	0.73	0.074	0.418	0.007	0.786	0.019	0.662	0.582	0.097	0.604	0.086	0.035	0.493	0.357	0.101	0.049	0.472	0.061	0.523	0.034	0.428	0.221	0.177	0.001	0.923	0.134	0.394	0.179	0.28	0.573	0.132	0.228	0.334	0.458	0.185	0.085	0.422	0.193	0.285
10921	1,4-Dihydroxyanthracene-9,10-dione	81-64-1	N#CC1C=CC(=CC=1)C(=O)C1C=CC(=CC=1)C#N	0.239	0.434	0.006	0.817	0.247	0.198	0.019	0.639	0.053	0.433	0.018	0.614	0.049	0.422	0.705	0.037	0.374	0.126	0.047	0.466	0.326	0.135	0.047	0.535	0.057	0.522	0.028	0.472	0.071	0.472	0.02	0.566	0.069	0.522	0.088	0.445	0.023	0.663	0.143	0.399	0.226	0.352	0.038	0.636	0.055	0.527
10922	C.I. Disperse Red 86	81-68-5	NC1C=CC(=CC=1O)C1C=CC(=CC=1)NO	0.512	0.241	0.006	0.817	0.264	0.175	0.008	0.777	0.071	0.419	0.006	0.76	0.017	0.702	0.547	0.074	0.691	0.097	0.087	0.341	0.274	0.15	0.065	0.447	0.154	0.325	0.014	0.558	0.206	0.195	0.002	0.909	0.191	0.318	0.082	0.455	0.184	0.309	0.309	0.339	0.347	0.227	0.07	0.39	0.201	0.18
10923	Vat Blue 4	81-77-6	OC1=CC2C=CC=CC=2N=C1C1C(=O)C2C=CC=CC=2C1=O	0.24	0.496	0.007	0.817	0.295	0.164	0.017	0.675	0.1	0.388	0.174	0.124	0.041	0.47	0.652	0.088	0.172	0.25	0.18	0.249	0.355	0.107	0.148	0.262	0.184	0.27	0.117	0.336	0.249	0.175	0.006	0.773	0.039	0.618	0.081	0.478	0.239	0.415	0.367	0.239	0.545	0.149	0.081	0.382	0.351	0.269
10924	CERAPP_10924	NOCAS_859119	O=C1NC2C=CC(=CC=2O1)C(=O)C1C=CC=CC=1	0.465	0.279	0.006	0.817	0.503	0.05	0.017	0.651	0.143	0.356	0.081	0.308	0.067	0.362	0.723	0.094	0.423	0.093	0.167	0.229	0.32	0.112	0.277	0.121	0.14	0.33	0.289	0.217	0.261	0.133	0.009	0.718	0.022	0.644	0.277	0.174	0.568	0.178	0.275	0.377	0.624	0.171	0.153	0.261	0.15	0.285
10925	CERAPP_10925	NOCAS_859120	NNC(=O)C1C=C(O)C=CC=1	0.746	0.143	0.005	0.817	0.583	0.032	0.084	0.293	0.609	0.032	0.473	0.02	0.308	0.081	0.351	0.053	0.546	0.018	0.628	0.021	0.591	0.045	0.606	0.019	0.797	0.033	0.535	0.078	0.55	0.035	0.04	0.432	0.594	0.062	0.537	0.062	0.634	0.139	0.272	0.368	0.51	0.142	0.76	0.033	0.605	0.12
10926	1H-Benzo[de]isoquinoline-1,3(2H)-dione	81-83-4	C1C2C3C=CC=CC=3OC=2C=C2C=CC=CC2=1	0.205	0.44	0.007	0.816	0.116	0.401	0	0.979	0.013	0.687	0.001	0.94	0.002	0.883	0.563	0.075	0.086	0.282	0.023	0.484	0.073	0.211	0.121	0.242	0.025	0.725	0.039	0.43	0.101	0.318	0.003	0.858	0.113	0.431	0.15	0.324	0.331	0.266	0.031	0.637	0.078	0.519	0.274	0.208	0.195	0.342
10927	1H,3H-Naphtho(1,8-cd)pyran-1,3-dione	81-84-5	CNC1=CC=C(N)C2=C1C(=O)C1=CC=CC=C1C2=O	0.117	0.6	0.006	0.816	0.149	0.306	0.013	0.722	0.033	0.515	0.038	0.461	0.029	0.55	0.418	0.087	0.118	0.292	0.017	0.55	0.045	0.239	0.072	0.382	0.024	0.728	0.022	0.491	0.062	0.466	0.001	0.92	0.026	0.637	0.03	0.673	0.065	0.528	0.027	0.659	0.053	0.562	0.038	0.565	0.057	0.546
10928	Rhodamine B|Rhodamine B parent|Xanthylium, 9-(2-carboxyphenyl)-3,6-bis(diethylamino)-, inner salt|Xanthylium, 9-(2-carboxyphenyl)-3,6-bis(diethylamino)-, octadecanoate|Xanthylium, 9-(2-carboxyphenyl)-3,6-bis(diethylamino)-, acetate|Rhodamine 610 perchlorate|9-(2-Carboxyphenyl)-3,6-bis(diethylamino)xanthylium hydrogen sulphate	81-88-9|64381-98-2|3375-25-5|6373-07-5|64381-99-3|23857-51-4|84912-22-1	COC1=CC2OC(C3C=CC(=CC=3)OC)C(=O)C(=O)C=2C=C1	0.086	0.62	0.009	0.816	0.154	0.297	0.011	0.709	0.044	0.496	0.015	0.647	0.02	0.625	0.345	0.082	0.157	0.25	0.073	0.353	0.314	0.128	0.024	0.627	0.042	0.579	0.014	0.544	0.084	0.381	0.004	0.815	0.08	0.503	0.038	0.618	0.041	0.677	0.178	0.314	0.257	0.276	0.038	0.618	0.128	0.381
10929	Phenolphthalin	81-90-3	NC1C=CC(=CC=1O)OC1C=CC(O)=CC=1	0.156	0.553	0.007	0.816	0.26	0.194	0.007	0.78	0.082	0.4	0.007	0.752	0.034	0.488	0.583	0.067	0.602	0.093	0.111	0.296	0.548	0.08	0.013	0.689	0.096	0.427	0.004	0.645	0.109	0.329	0.003	0.83	0.253	0.197	0.031	0.668	0.197	0.377	0.113	0.435	0.047	0.579	0.053	0.475	0.095	0.408
10930	Khellin	82-02-0	OC1C=C2OC(=O)C(=CC2=CC=1)C(=O)NC1C=CC=CC=1	0.525	0.258	0.007	0.816	0.355	0.107	0.016	0.657	0.237	0.261	0.052	0.374	0.053	0.406	0.543	0.069	0.368	0.121	0.153	0.261	0.369	0.11	0.103	0.342	0.046	0.577	0.07	0.405	0.244	0.175	0.002	0.825	0.021	0.669	0.074	0.486	0.133	0.343	0.504	0.114	0.702	0.099	0.033	0.608	0.128	0.274
10931	Benz[de]anthracen-7-one	82-05-3	COCC1C=CC(=CC=1)C(=O)C1C=CC=CC=1	0.284	0.445	0.007	0.816	0.629	0.029	0.019	0.625	0.655	0.05	0.133	0.148	0.121	0.207	0.576	0.095	0.533	0.054	0.545	0.052	0.665	0.045	0.483	0.049	0.581	0.07	0.255	0.225	0.392	0.08	0.31	0.075	0.4	0.141	0.541	0.068	0.301	0.234	0.658	0.103	0.58	0.088	0.544	0.034	0.501	0.116
10932	1,5-Diphenoxyanthraquinone	82-21-3	OC1C=C(O)C2C=CC3C=CC=C4C=CC=1C=2C=34	0.045	0.71	0.006	0.815	0.05	0.567	0.005	0.81	0.001	0.88	0.002	0.87	0.007	0.799	0.124	0.129	0.082	0.31	0.002	0.716	0.024	0.272	0.069	0.457	0.005	0.863	0.003	0.659	0.005	0.749	0.002	0.886	0.015	0.681	0.016	0.804	0.051	0.546	0.007	0.741	0.028	0.561	0.016	0.743	0.03	0.59
10933	1-Amino-2-methylanthraquinone	82-28-0	ClC1C=CC(=CC=1)C1=NN=C(O1)C1C=CC(Cl)=CC=1	0.047	0.723	0.007	0.815	0.059	0.562	0.003	0.907	0.031	0.542	0.004	0.834	0.002	0.889	0.59	0.088	0.109	0.273	0.013	0.536	0.139	0.186	0.057	0.505	0.025	0.726	0.05	0.439	0.053	0.47	0.007	0.738	0.028	0.649	0.046	0.568	0.086	0.473	0.084	0.516	0.033	0.573	0.101	0.348	0.036	0.608
10934	1-Nitroanthraquinone	82-34-8	OC1C=CC(=CC=1)OC1C=NC2=CC(Cl)=CC=C2N=1	0.037	0.734	0.006	0.815	0.193	0.241	0.009	0.724	0.128	0.326	0.006	0.763	0.01	0.766	0.331	0.132	0.286	0.122	0.03	0.49	0.527	0.069	0.057	0.523	0.018	0.781	0.036	0.466	0.088	0.427	0.003	0.829	0.02	0.625	0.032	0.666	0.114	0.404	0.179	0.342	0.277	0.263	0.112	0.356	0.114	0.387
10935	1-(Methylamino)anthraquinone	82-38-2	[O-][N+](=O)C1C=CC=CC=1NC(=O)C1C=CC=CC=1	0.335	0.346	0.005	0.815	0.239	0.224	0.019	0.607	0.241	0.22	0.01	0.69	0.026	0.578	0.602	0.127	0.532	0.06	0.032	0.509	0.629	0.052	0.105	0.31	0.059	0.545	0.19	0.261	0.231	0.163	0.007	0.782	0.16	0.382	0.107	0.425	0.01	0.762	0.362	0.205	0.587	0.138	0.052	0.528	0.029	0.616
10936	1-Chloroanthraquinone	82-44-0	CC1=CC=C(C=C1)/N=N/NCC1C=CC=CC=1	0.208	0.44	0.006	0.815	0.364	0.106	0.012	0.676	0.142	0.301	0.026	0.529	0.046	0.463	0.456	0.061	0.503	0.08	0.163	0.207	0.51	0.081	0.15	0.235	0.079	0.496	0.224	0.238	0.09	0.355	0.031	0.489	0.169	0.321	0.128	0.36	0.597	0.148	0.349	0.249	0.44	0.139	0.447	0.102	0.393	0.155
[truncated: 54,499 more rows]

## Sheet: Table S5
Table S5. Comparison class assignment distribution among training set, and screening results of HER dataset upon deployment of 23 QSARs on MIE associated with endocrine disruption
[truncated: 26 more rows]

[truncated: 2 more sheets: Table S6, Table S7]
